# Supplementary material for: Development of a Medium-Density Genotyping Platform to Accelerate Genetic Gain in Fresh Edible Maize
Source: Plants (Basel). 2026 Apr 22;15(9):1288. doi: 10.3390/plants15091288 (PMC13164787; doi:10.3390/plants15091288)
Supplement: Supplementary file 1 [file plants-15-01288-s001.zip]

Archive with 1 entries (1 files):
- plants-4242273-supplementary.xlsx
