# Supplementary material for: Development of a Medium-Density Genotyping Platform to Accelerate Genetic Gain in Fresh Edible Maize
Source: Plants (Basel). 2026 Apr 22;15(9):1288. doi: 10.3390/plants15091288 (PMC13164787; doi:10.3390/plants15091288)
Supplement: Supplementary file 1 [file plants-15-01288-s001.zip › plants-4242273-supplementary.xlsx]

## Sheet: Table S1
Table S1. The resequencing information of 477 fresh edible maize germplasm.
Sample	Raw reads	Clean reads	Raw bases(G)	Clean bases(G)	R1_Error(%)	R2_Error(%)	R1_Q20(%)	R2_Q20(%)	R1_Q30(%)	R2_Q30(%)	max_N(%)	end_err(%)
G5	38293900	37868697	11.49	11.36	0.03	0.03	97.69	97.25	93.77	92.54	0.176679	0.03063
G7	51767614	51116591	15.53	15.33	0.03	0.03	97.6	97.09	93.59	92.21	0.177081	0.03146
G8	52647171	51756657	15.79	15.53	0.03	0.03	97.51	96.04	93.39	89.96	0.178095	0.036077
G9	37636654	37162769	11.29	11.15	0.03	0.03	97.67	96.71	93.67	91.26	0.179831	0.032958
G11	52869911	52001121	15.86	15.6	0.03	0.03	97.52	97.22	93.45	92.57	0.179969	0.031164
G12	44223750	43651421	13.27	13.1	0.03	0.03	97.63	96.89	93.59	91.63	0.178702	0.032335
G13	46150313	45484040	13.85	13.65	0.03	0.03	97.59	97.05	93.52	92.13	0.17784	0.032074
G15	40457175	39872404	12.14	11.96	0.03	0.03	97.57	96.65	93.5	91.19	0.178286	0.03324
G17	49841344	49090226	14.95	14.73	0.03	0.03	97.52	96.53	93.42	91.03	0.178092	0.034068
G19	50668952	50002542	15.2	15	0.03	0.03	97.57	96.77	93.53	91.52	0.178457	0.032951
G22	51464011	50816369	15.44	15.24	0.03	0.03	97.65	97.12	93.65	92.21	0.177329	0.031282
G23	47785044	47328649	14.34	14.2	0.03	0.03	97.68	96.95	93.69	91.79	0.174926	0.031662
G24	41352088	40888004	12.41	12.27	0.03	0.03	97.52	97.1	93.27	92.02	0.016019	0.031203
G26	51042384	50570061	15.31	15.17	0.03	0.03	97.7	96.93	93.75	91.72	0.178631	0.031665
G27	55566915	54815334	16.67	16.44	0.03	0.03	97.58	96.46	93.53	90.86	0.176639	0.034195
G30	37152557	36715614	11.15	11.01	0.03	0.03	97.48	96.87	93.18	91.73	0.531199	0.033453
G34	52707818	52000216	15.81	15.6	0.03	0.03	97.6	96.7	93.57	91.31	0.177049	0.032788
G35	56811664	56126618	17.04	16.84	0.03	0.03	97.46	97.05	93.04	91.89	0.015775	0.031313
G39	43130829	42503030	12.94	12.75	0.03	0.03	97.57	96.98	93.52	92.02	0.178503	0.03235
G42	45733551	45114967	13.72	13.53	0.03	0.03	97.61	96.37	93.56	90.55	0.177196	0.03413
G47	51004639	50369202	15.3	15.11	0.03	0.03	97.62	97.13	93.62	92.28	0.176864	0.031318
G49	56958214	56110354	17.09	16.83	0.03	0.03	97.54	96.99	93.47	92.07	0.175367	0.032406
G50	57982370	57327254	17.39	17.2	0.03	0.03	97.47	97	93.16	91.82	0.015783	0.031522
G51	57244877	56569300	17.17	16.97	0.03	0.03	97.51	97	93.24	91.81	0.015908	0.031475
G52	52586375	52022764	15.78	15.61	0.03	0.03	97.57	97.08	93.36	91.99	0.016153	0.031267
G53	43993011	43642888	13.2	13.09	0.03	0.03	97.53	97.12	93.26	92.03	0.015845	0.030866
G54	45721676	45218762	13.72	13.57	0.03	0.03	97.47	96.34	93.13	90.32	0.015943	0.033844
G55	50334205	49778300	15.1	14.93	0.03	0.03	97.58	96.83	93.34	91.38	0.015645	0.032096
G56	53512687	53066756	16.05	15.92	0.03	0.03	97.54	97.07	93.23	91.84	0.015989	0.031
G57	48185492	47819254	14.46	14.35	0.03	0.03	97.6	97.17	93.37	92.07	0.01587	0.030609
G58	46630284	46063426	13.99	13.82	0.03	0.03	97.53	97.06	93.34	92.13	1.19318	0.033895
G59	52825487	52109775	15.85	15.63	0.03	0.03	97.43	96.79	93.05	91.35	0.015629	0.032456
G60	50334810	49828427	15.1	14.95	0.03	0.03	97.64	96.85	93.58	91.7	0.446536	0.033793
G61	49472167	48990459	14.84	14.7	0.03	0.03	97.39	96.46	92.86	90.74	0.156541	0.034771
G63	52476170	52196220	15.74	15.66	0.03	0.03	97.65	97.23	93.43	92.18	0.015727	0.030123
G65	41062607	40575432	12.32	12.17	0.03	0.03	97.67	96.8	93.65	91.6	0.44369	0.034072
G66	53875063	53341100	16.16	16	0.03	0.03	97.57	97.11	93.35	92.03	0.016008	0.031046
G68	47302929	46980233	14.19	14.09	0.03	0.03	97.6	97.11	93.34	91.91	0.015651	0.030742
G69	45584817	45106555	13.68	13.53	0.03	0.03	97.5	96.28	93.18	90.13	0.015703	0.033989
G70	44648088	44039150	13.39	13.21	0.03	0.03	97.43	96.6	93.05	90.94	0.015988	0.033114
G71	37467109	37116006	11.24	11.13	0.03	0.03	97.49	97.08	93.17	91.99	0.015411	0.030969
G72	38594820	38246884	11.58	11.47	0.03	0.03	97.45	96.67	93.03	91.23	0.157048	0.034021
G75	38798677	38404482	11.64	11.52	0.03	0.03	97.63	96.71	93.56	91.46	0.447195	0.034384
G76	47750146	47113711	14.33	14.13	0.03	0.03	97.42	96.8	92.99	91.34	0.016033	0.032373
G78	43024792	42470226	12.91	12.74	0.03	0.03	97.57	96.91	93.46	91.8	1.19448	0.034528
G79	38742822	38321526	11.62	11.5	0.03	0.03	97.34	96.64	92.76	91.09	0.156069	0.034298
G81	47143195	46516920	14.14	13.96	0.03	0.03	97.31	96.92	92.85	91.91	0.156992	0.033358
G82	44063178	43656867	13.22	13.1	0.03	0.03	97.63	97.04	93.49	92.07	0.446067	0.032844
G84	40725170	40335750	12.22	12.1	0.03	0.03	97.57	97.14	93.33	92.08	0.015889	0.030898
G85	47283464	46743671	14.19	14.02	0.03	0.03	97.51	96.87	93.22	91.49	0.01613	0.031958
G86	52222465	51815206	15.67	15.54	0.03	0.03	97.58	96.57	93.26	90.71	0.015586	0.03268
G89	41931529	41654731	12.58	12.5	0.03	0.03	97.46	97.11	92.99	92.11	0.15609	0.0322
G90	48264610	47891181	14.48	14.37	0.03	0.03	97.69	97.02	93.7	91.9	0.178233	0.031298
G91	47165665	46633753	14.15	13.99	0.03	0.03	97.45	96.46	93.11	90.6	0.015785	0.033391
G93	35658464	35303990	10.7	10.59	0.03	0.03	97.37	96.83	92.84	91.59	0.157209	0.033343
G94	39300424	38993725	11.79	11.7	0.03	0.03	97.43	96.92	92.98	91.72	0.156423	0.032934
G95	47578098	47101386	14.27	14.13	0.03	0.03	97.37	96.85	92.9	91.62	0.158518	0.033424
G97	37227264	36875655	11.17	11.06	0.03	0.03	97.3	96.85	92.65	91.57	0.156496	0.033279
G101	43431291	42943079	13.03	12.88	0.03	0.03	97.39	97.03	92.93	92.02	0.158845	0.032881
G104	44375511	43886134	13.31	13.17	0.03	0.03	97.51	96.9	93.22	91.59	0.015832	0.031832
G107	48573502	48321254	14.57	14.5	0.03	0.03	97.53	97	93.15	91.85	0.157858	0.03236
G110	47711315	47337934	14.31	14.2	0.03	0.03	97.57	97.07	93.29	91.84	0.01562	0.030989
G112	41167385	40744392	12.35	12.22	0.03	0.03	97.36	96.9	92.82	91.73	0.157732	0.033284
G113	56116475	55574642	16.83	16.67	0.03	0.03	97.52	96.88	93.23	91.52	0.016034	0.031579
G114	38933291	38512389	11.68	11.55	0.03	0.03	97.36	96.56	92.83	91.03	0.157762	0.034545
G117	46309100	45862827	13.89	13.76	0.03	0.03	97.41	96.64	92.94	91.12	0.156833	0.034312
G119	46816332	46364897	14.04	13.91	0.03	0.03	97.54	96.93	93.26	91.61	0.015712	0.031496
G120	40482422	40028765	12.14	12.01	0.03	0.03	97.56	96.98	93.28	91.68	0.015384	0.031435
G124	42901492	42385987	12.87	12.72	0.03	0.03	97.66	96.99	93.62	92	0.446289	0.033383
G126	46883117	46326057	14.06	13.9	0.03	0.03	97.58	96.52	93.33	90.61	0.015803	0.033105
G131	36006723	35494661	10.8	10.65	0.03	0.03	97.4	96.79	92.93	91.48	0.1526	0.03416
G135	47338596	46643965	14.2	13.99	0.03	0.03	97.54	97.39	93.26	92.66	0.015796	0.030174
G138	35816697	35422680	10.75	10.63	0.03	0.03	97.45	96.9	93	91.63	0.157134	0.033168
G141	37280102	36853859	11.18	11.06	0.03	0.03	97.61	97.4	93.38	92.62	0.01624	0.029912
G143	32944529	32657273	9.88	9.8	0.03	0.03	97.45	96.74	92.98	91.3	0.156642	0.033583
G144	36788731	36384999	11.04	10.92	0.03	0.03	97.57	96.89	93.41	91.66	1.19315	0.034448
G146	45757559	45237755	13.73	13.57	0.03	0.03	97.61	97.07	93.51	92.05	1.18736	0.033672
G148	40101054	39514394	12.03	11.85	0.03	0.03	97.52	97.06	93.34	92.12	1.18787	0.033991
G149	39278185	38853899	11.78	11.66	0.03	0.03	97.4	96.91	92.93	91.73	0.157439	0.033026
G151	36532250	36006280	10.96	10.8	0.03	0.03	97.65	96.87	93.62	91.77	0.44733	0.03414
G154	52532955	51950592	15.76	15.59	0.03	0.03	97.57	96.95	93.35	91.61	0.015628	0.031544
G156	46434834	45824844	13.93	13.75	0.03	0.03	97.51	96.64	93.24	91.01	0.016031	0.032791
G157	36628953	36194439	10.99	10.86	0.03	0.03	97.34	96.84	92.79	91.65	0.156756	0.033436
G161	49046538	48473860	14.71	14.54	0.03	0.03	97.54	96.95	93.3	91.66	0.015854	0.031612
G169	39856705	39398415	11.96	11.82	0.03	0.03	97.4	97.14	92.91	92.22	0.156821	0.032351
G170	41731787	41449872	12.52	12.43	0.03	0.03	97.65	97.43	93.43	92.64	0.015706	0.029501
G171	42026198	41724315	12.61	12.52	0.03	0.03	97.65	96.76	93.53	91.36	1.17803	0.034402
G172	38859116	38456801	11.66	11.54	0.03	0.03	97.68	97	93.66	91.98	0.442798	0.033108
G175	41002339	40601527	12.3	12.18	0.03	0.03	97.62	97.21	93.52	92.38	1.18872	0.033028
G177	45082246	44674496	13.52	13.4	0.03	0.03	97.44	97.07	93.03	92.08	0.157479	0.032394
G180	50114859	49675943	15.03	14.9	0.03	0.03	97.42	97.02	92.89	91.92	0.186968	0.033682
G181	51805451	51382841	15.54	15.41	0.03	0.03	97.65	97.04	93.56	91.99	1.18528	0.033513
G183	42583223	42104762	12.77	12.63	0.03	0.03	97.68	96.96	93.69	91.95	0.446332	0.033547
G184	38896249	38492568	11.67	11.55	0.03	0.03	97.52	96.54	93.34	91	1.18966	0.035584
G185	37467049	37071981	11.24	11.12	0.03	0.03	97.62	96.85	93.52	91.64	1.19405	0.034425
G187	42826297	42349373	12.85	12.7	0.03	0.03	97.52	96.93	93.3	91.77	1.17748	0.034384
G190	40474723	40033602	12.14	12.01	0.03	0.03	97.45	97.04	93.04	91.98	0.156221	0.032835
G191	39757452	39193733	11.93	11.76	0.03	0.03	97.37	97.01	92.9	92	0.155242	0.033109
G192	44062925	43726043	13.22	13.12	0.03	0.03	97.45	97.01	93	91.91	0.156863	0.032487
G193	50337971	49850906	15.1	14.96	0.03	0.03	97.55	97.1	93.34	92.1	0.527391	0.032627
G194	34665167	34322175	10.4	10.3	0.03	0.03	97.65	96.37	93.56	90.62	0.446679	0.035559
G198	41186069	40735840	12.36	12.22	0.03	0.03	97.56	97.04	93.42	92.09	1.16175	0.033539
G202	38797090	38315875	11.64	11.49	0.03	0.03	97.54	97.01	93.35	91.99	0.527505	0.032996
G204	50677517	50086486	15.2	15.03	0.03	0.03	97.42	97.01	93.03	92.01	0.157787	0.032908
G205	34423665	34083501	10.33	10.23	0.03	0.03	97.7	96.86	93.69	91.7	0.43879	0.03352
G206	38874789	38533446	11.66	11.56	0.03	0.03	97.6	96.6	93.45	91.01	1.17632	0.03531
G208	37687503	37301835	11.31	11.19	0.03	0.03	97.38	96.86	92.89	91.65	0.156802	0.033366
G209	35518988	35157081	10.66	10.55	0.03	0.03	97.58	97.19	93.46	92.4	1.19355	0.032884
G210	38173316	37690239	11.45	11.31	0.03	0.03	97.63	96.57	93.61	91.17	0.447174	0.03508
G212	39288890	39025739	11.79	11.71	0.03	0.03	97.63	96.99	93.44	91.87	0.528728	0.03261
G213	35110254	34633001	10.53	10.39	0.03	0.03	97.34	96.85	92.82	91.65	0.157679	0.03365
G218	32321284	31979390	9.7	9.59	0.03	0.03	97.47	96.98	93.09	91.9	0.156982	0.032785
G219	37998791	37661425	11.4	11.3	0.03	0.03	97.6	96.55	93.43	90.96	0.443788	0.034742
G220	39445337	38994753	11.83	11.7	0.03	0.03	97.62	96.84	93.6	91.81	0.448058	0.033735
G223	37135301	36798686	11.14	11.04	0.03	0.03	97.49	97.22	93.18	92.38	0.527899	0.031881
G225	46886475	46278346	14.07	13.88	0.03	0.03	97.51	97.02	93.34	92.07	1.18407	0.033873
G226	36201301	35870315	10.86	10.76	0.03	0.03	97.58	96.92	93.46	91.82	1.1994	0.033793
G230	41789038	41404790	12.54	12.42	0.03	0.03	97.57	96.76	93.4	91.46	1.18573	0.034522
G235	37938041	37453159	11.38	11.24	0.03	0.03	97.54	96.9	93.44	91.93	0.445241	0.033645
G240	42977933	42379850	12.89	12.71	0.03	0.03	97.5	96.94	93.3	91.86	1.15965	0.034357
G241	39410521	38913488	11.82	11.67	0.03	0.03	97.53	96.73	93.38	91.41	1.19739	0.035145
G242	34489123	34086076	10.35	10.23	0.03	0.03	97.65	96.82	93.58	91.63	0.441787	0.03392
G247	36521280	36199820	10.96	10.86	0.03	0.03	97.7	96.92	93.69	91.8	0.45011	0.033248
G248	46513976	46056153	13.95	13.82	0.03	0.03	97.65	96.72	93.61	91.41	0.441995	0.034271
G251	33690205	33187080	10.11	9.96	0.03	0.03	97.5	96.76	93.24	91.54	0.442534	0.034494
G255	46763846	46244620	14.03	13.87	0.03	0.03	97.64	96.99	93.58	92.02	0.435767	0.033394
G257	39058068	38569465	11.72	11.57	0.03	0.03	97.53	96.86	93.36	91.7	1.18976	0.034639
G261	43424213	42931352	13.03	12.88	0.03	0.03	97.68	96.75	93.66	91.47	0.442057	0.034248
G262	43712099	43391923	13.11	13.02	0.03	0.03	97.48	97.03	93.07	91.95	0.156271	0.032276
G272	38256214	37892829	11.48	11.37	0.03	0.03	97.62	96.81	93.53	91.63	0.440999	0.033772
G273	39899665	39559143	11.97	11.87	0.03	0.03	97.64	97.11	93.56	92.18	1.17948	0.032978
G275	36015044	35676734	10.8	10.7	0.03	0.03	97.67	96.72	93.61	91.39	0.440298	0.034194
G277	44449758	43986046	13.33	13.2	0.03	0.03	97.68	96.78	93.65	91.48	0.436197	0.034095
G278	43206350	42748045	12.96	12.82	0.03	0.03	97.61	97	93.5	91.97	1.1907	0.033778
G279	40736857	40165361	12.22	12.05	0.03	0.03	97.5	96.82	93.3	91.6	1.188	0.035103
G282	37837013	37314258	11.35	11.19	0.03	0.03	97.47	96.74	93.27	91.49	1.18621	0.035238
G285	35023823	34707413	10.51	10.41	0.03	0.03	97.66	96.91	93.6	91.76	0.445202	0.033569
G286	40315119	39996588	12.09	12	0.03	0.03	97.61	97.28	93.47	92.54	1.17932	0.032474
G287	33148668	32827483	9.94	9.85	0.03	0.03	97.43	97.08	92.98	92.08	0.15834	0.032444
G288	39715671	39327508	11.91	11.8	0.03	0.03	97.41	96.91	92.95	91.73	0.155832	0.03294
G289	44648329	44271745	13.39	13.28	0.03	0.03	97.7	97.09	93.7	92.21	0.441916	0.032635
G291	43379587	42878903	13.01	12.86	0.03	0.03	97.51	96.71	93.32	91.38	1.17459	0.035012
G293	37990168	37689974	11.4	11.31	0.03	0.03	97.7	97.07	93.68	92.16	0.44874	0.032595
G297	46826759	46223018	14.05	13.87	0.03	0.03	97.4	96.91	92.96	91.76	0.158231	0.033443
G299	36158737	35676800	10.85	10.7	0.03	0.03	97.5	96.94	93.33	91.91	1.1916	0.034215
G302	47576003	47108177	14.27	14.13	0.03	0.03	97.63	97.17	93.5	92.29	1.15972	0.033014
G309	37941015	37528945	11.38	11.26	0.03	0.03	97.54	97.17	93.37	92.34	1.17082	0.033241
G312	36883104	36493243	11.06	10.95	0.03	0.03	97.54	96.94	93.32	91.79	1.18573	0.034311
G313	40492166	40013897	12.15	12	0.03	0.03	97.39	96.71	92.96	91.39	0.157005	0.033828
G316	37135933	36880177	11.14	11.06	0.03	0.03	97.61	96.9	93.49	91.73	1.19413	0.033692
G317	40336624	39765092	12.1	11.93	0.03	0.03	97.64	96.97	93.63	92	0.447169	0.033568
G318	36802276	36383305	11.04	10.91	0.03	0.03	97.35	96.81	92.84	91.55	0.156236	0.033401
G319	47469772	46898816	14.24	14.07	0.03	0.03	97.59	96.91	93.48	91.73	1.18462	0.034521
G320	43026825	42547196	12.91	12.76	0.03	0.03	97.64	96.85	93.53	91.6	1.15505	0.034429
G321	37653568	37205795	11.3	11.16	0.03	0.03	97.64	96.63	93.59	91.21	0.449336	0.034789
G322	43034310	42528606	12.91	12.76	0.03	0.03	97.66	96.91	93.62	91.8	0.437936	0.033648
G326	46123201	45793528	13.84	13.74	0.03	0.03	97.73	96.94	93.7	91.79	0.443591	0.033026
G327	39621409	39358638	11.89	11.81	0.03	0.03	97.77	97.04	93.81	92.05	0.442993	0.032443
G328	36488699	36195546	10.95	10.86	0.03	0.03	97.52	97.25	93.16	92.42	0.157436	0.03148
G329	43392877	43099292	13.02	12.93	0.03	0.03	97.71	97.12	93.62	92.12	0.525707	0.032003
G333	39280278	38824132	11.78	11.65	0.03	0.03	97.39	96.95	92.92	91.85	0.156668	0.033089
G335	46836369	46345978	14.05	13.9	0.03	0.03	97.63	96.99	93.5	91.88	0.520019	0.033007
G336	45223721	44795687	13.57	13.44	0.03	0.03	97.68	97.14	93.62	92.17	1.17399	0.033137
G339	45203440	44704241	13.56	13.41	0.03	0.03	97.53	96.67	93.34	91.27	0.523695	0.034394
G341	37193094	36821728	11.16	11.05	0.03	0.03	97.56	96.87	93.35	91.61	0.522322	0.033571
G342	34231295	33987388	10.27	10.2	0.03	0.03	97.59	97.07	93.43	92.06	1.18248	0.033489
G343	39841644	39435509	11.95	11.83	0.03	0.03	97.52	96.75	93.31	91.37	1.18148	0.03517
G344	38893263	38648781	11.67	11.59	0.03	0.03	97.45	97.07	93.02	92.05	0.157933	0.032224
G350	41303937	40791876	12.39	12.24	0.03	0.03	97.48	96.95	93.27	91.9	1.18589	0.034533
G351	44609215	44224579	13.38	13.27	0.03	0.03	97.46	96.96	93.07	91.86	0.157071	0.032878
G353	40834477	40584558	12.25	12.18	0.03	0.03	97.61	97.43	93.4	92.81	0.527881	0.030912
G354	43495782	43064805	13.05	12.92	0.03	0.03	97.58	97.13	93.45	92.22	1.17106	0.033497
G355	44512493	44084273	13.35	13.23	0.03	0.03	97.59	96.88	93.42	91.64	0.521794	0.033581
G357	38497559	38227303	11.55	11.47	0.03	0.03	97.42	96.85	92.94	91.58	0.157612	0.033239
G359	39241163	38967398	11.77	11.69	0.03	0.03	97.58	96.71	93.37	91.22	0.51832	0.033856
G360	40896697	40516625	12.27	12.15	0.03	0.03	97.53	96.67	93.28	91.18	0.523822	0.034304
G361	49321883	48958310	14.8	14.69	0.03	0.03	97.54	96.84	93.31	91.56	0.53289	0.033477
G363	36800364	36523795	11.04	10.96	0.03	0.03	97.6	97.11	93.41	92.14	0.526887	0.032432
G365	39326605	38876100	11.8	11.66	0.03	0.03	97.47	97.22	93.23	92.45	1.18713	0.033123
G366	35534331	35242031	10.66	10.57	0.03	0.03	97.62	97.14	93.47	92.18	0.521993	0.032384
G368	38313690	37825411	11.49	11.35	0.03	0.03	97.42	96.67	93.14	91.32	0.528486	0.034618
G369	44463648	44045046	13.34	13.21	0.03	0.03	97.4	96.88	92.92	91.62	0.158111	0.033432
G377	40940476	40602178	12.28	12.18	0.03	0.03	97.57	96.93	93.37	91.77	0.527836	0.033042
G378	36030325	35756882	10.81	10.73	0.03	0.03	97.43	96.98	92.97	91.82	0.157119	0.032855
G380	44752377	44327786	13.43	13.3	0.03	0.03	97.4	97.05	92.93	92.03	0.156807	0.032675
G381	40818516	40341136	12.25	12.1	0.03	0.03	97.52	97.01	93.31	91.99	0.528845	0.033115
G382	41432708	41066728	12.43	12.32	0.03	0.03	97.43	96.93	92.99	91.75	0.155873	0.03304
G384	40404002	39995113	12.12	12	0.03	0.03	97.55	96.61	93.4	91.07	1.18946	0.035635
G385	42198302	41863969	12.66	12.56	0.03	0.03	97.45	96.49	93.02	90.8	0.157596	0.034661
G387	42389178	41928447	12.72	12.58	0.03	0.03	97.53	96.78	93.35	91.5	0.526764	0.033959
G390	36377311	36071337	10.91	10.82	0.03	0.03	97.55	96.72	93.34	91.32	0.527538	0.033999
G394	35772387	35462355	10.73	10.64	0.03	0.03	97.39	97.01	92.91	91.95	0.158086	0.032601
G396	42940011	42537047	12.88	12.76	0.03	0.03	97.8	97.25	93.97	92.59	0.324668	0.031642
G398	57387864	56791473	17.22	17.04	0.03	0.03	97.21	95.13	92.35	87.83	0.145215	0.038672
G400	42477005	42251408	12.74	12.68	0.03	0.03	97.38	96.04	92.64	89.56	0.144824	0.034915
G401	41135068	40829188	12.34	12.25	0.03	0.03	97.27	96.57	92.45	90.76	0.144774	0.033187
G402	43784463	43457177	13.14	13.04	0.03	0.03	97.22	96.22	92.38	89.99	0.150801	0.035338
G403	49051384	48581345	14.72	14.57	0.03	0.03	97.24	96.34	92.4	90.3	0.14599	0.034295
G404	35087091	34877296	10.53	10.46	0.03	0.03	97.28	95.88	92.46	89.26	0.144676	0.035449
G405	40665256	40368759	12.2	12.11	0.02	0.03	98.06	97.74	94.62	93.59	0.030935	0.030188
G407	48989515	48579429	14.7	14.57	0.03	0.03	97.31	96.2	92.59	90	0.145094	0.034672
G410	44528478	44094464	13.36	13.23	0.03	0.03	97.22	96.63	92.45	90.94	0.150162	0.034103
G413	47790667	47348850	14.34	14.2	0.03	0.03	97.21	96.17	92.36	89.94	0.149716	0.035653
G418	44818679	44313065	13.45	13.29	0.03	0.03	97.25	96.15	92.46	89.91	0.146214	0.035138
G419	46685630	46384167	14.01	13.92	0.03	0.03	97.32	96.33	92.59	90.2	0.15081	0.034762
G423	47689525	47089067	14.31	14.13	0.02	0.03	98.02	97.61	94.61	93.42	0.030283	0.030874
G425	36764373	36247392	11.03	10.87	0.02	0.03	97.95	97.85	94.42	94.04	0.030435	0.029941
G427	47024231	46641210	14.11	13.99	0.02	0.03	98.17	97.75	94.83	93.71	0.030497	0.029837
G428	49640589	49099151	14.89	14.73	0.03	0.03	97.16	96.33	92.25	90.31	0.144962	0.034432
G430	48116897	47671387	14.44	14.3	0.02	0.03	98.11	97.94	94.72	94.19	0.030725	0.029204
G436	40081701	39693496	12.02	11.91	0.03	0.03	97.22	95.55	92.39	88.7	0.144933	0.036974
G439	49399963	48799888	14.82	14.64	0.03	0.03	97.21	96.27	92.42	90.23	0.145806	0.03477
G441	42926547	42406677	12.88	12.72	0.03	0.03	97.19	96.5	92.4	90.74	0.140384	0.034541
G442	45545275	44980471	13.66	13.49	0.03	0.03	97.19	96.34	92.39	90.38	0.140087	0.035293
G443	45824967	45348809	13.75	13.6	0.03	0.03	97.22	96.3	92.44	90.3	0.140431	0.035021
G445	56701200	56308087	17.01	16.89	0.03	0.03	97.3	96.62	92.62	90.93	0.151334	0.033666
G448	47297742	46795168	14.19	14.04	0.03	0.03	97.19	96.52	92.42	90.79	0.15034	0.034446
G449	47261177	46961153	14.18	14.09	0.02	0.03	98.18	97.51	94.81	93.07	0.030393	0.030643
G451	49974037	49465344	14.99	14.84	0.02	0.03	98.17	97.67	94.84	93.51	0.030543	0.030383
G452	54844943	54376054	16.45	16.31	0.02	0.03	98.05	97.84	94.57	93.84	0.030342	0.029839
G453	41521519	41168645	12.46	12.35	0.03	0.03	97.26	96.34	92.46	90.27	0.14032	0.03487
G454	44450179	44037626	13.34	13.21	0.03	0.03	97.2	96.31	92.35	90.26	0.145371	0.034332
G455	58206766	57645180	17.46	17.29	0.02	0.03	98.04	97.84	94.59	93.91	0.029978	0.02981
G457	51451263	50862691	15.44	15.26	0.02	0.03	97.96	97.84	94.46	94	0.030376	0.029909
G458	43593228	43094178	13.08	12.93	0.02	0.03	97.95	97.3	94.38	92.66	0.030345	0.032046
G459	44567968	44157263	13.37	13.25	0.03	0.03	97.2	96.48	92.43	90.67	0.150594	0.034466
G463	42987773	42654364	12.9	12.8	0.03	0.03	96.88	95.66	91.78	89.02	0.01843	0.039409
G464	59588007	58773175	17.88	17.63	0.02	0.03	97.99	97.83	94.55	94	0.030328	0.029996
G465	48410311	47952997	14.52	14.39	0.03	0.03	97.3	96.52	92.56	90.65	0.150262	0.034247
G466	52292937	51843149	15.69	15.55	0.02	0.03	98.12	97.35	94.71	92.73	0.030334	0.031451
G467	57787745	57110549	17.34	17.13	0.03	0.03	97.19	96.08	92.38	89.85	0.132863	0.036842
G470	48147110	47486403	14.44	14.25	0.03	0.03	97.21	96.34	92.45	90.45	0.132613	0.035889
G473	46533549	46035104	13.96	13.81	0.03	0.03	97.83	97.14	94.15	92.38	0.026436	0.033035
G476	42198637	41709845	12.66	12.51	0.03	0.03	97.15	96.09	92.28	89.89	0.140255	0.036011
G477	46287991	45800421	13.89	13.74	0.03	0.03	97.15	96.36	92.28	90.38	0.150254	0.035057
G478	48315270	47847367	14.49	14.35	0.03	0.03	97.25	96.46	92.53	90.61	0.149822	0.034659
G479	59783581	59357908	17.94	17.81	0.03	0.03	97.21	95.87	92.26	89.21	0.13252	0.037319
G480	58715711	58008156	17.61	17.4	0.03	0.03	97.16	96.39	92.35	90.55	0.140541	0.034974
G481	46089832	45593589	13.83	13.68	0.03	0.03	97.07	96.48	92.06	90.63	0.139818	0.034498
G482	57804269	57134078	17.34	17.14	0.02	0.03	98.02	97.89	94.59	94.1	0.030287	0.029738
G483	52395316	51872497	15.72	15.56	0.02	0.03	98.11	97.77	94.74	93.79	0.030172	0.029878
G485	59078671	58603180	17.72	17.58	0.02	0.03	98.06	97.62	94.61	93.35	0.030606	0.030594
G486	48968306	48649766	14.69	14.59	0.03	0.03	97.25	96.8	92.47	91.28	0.149988	0.033144
G488	53426566	53029455	16.03	15.91	0.03	0.03	97.2	96.34	92.39	90.3	0.149856	0.034925
G489	50075460	49512470	15.02	14.85	0.02	0.03	98.06	97.49	94.65	93.14	0.030538	0.031172
G490	45996039	45545988	13.8	13.66	0.03	0.03	97.18	96.45	92.33	90.57	0.150406	0.034609
G491	37410301	37033918	11.22	11.11	0.03	0.03	97.22	96.65	92.47	91.01	0.149058	0.033914
G492	59618211	59102396	17.89	17.73	0.03	0.03	97.18	96.29	92.37	90.23	0.150887	0.035136
G493	39011690	38702601	11.7	11.61	0.03	0.03	97.11	96.48	92.14	90.57	0.149308	0.034324
G495	49296661	48723293	14.79	14.62	0.03	0.03	97.14	96.48	92.29	90.7	0.150261	0.034739
G496	48813619	48290753	14.64	14.49	0.02	0.03	98.07	97.61	94.67	93.47	0.03019	0.030537
G498	58895456	58283913	17.67	17.49	0.02	0.03	98.07	97.82	94.67	93.86	0.030199	0.02992
G510	47271293	46707707	14.18	14.01	0.02	0.03	98.01	97.86	94.56	93.99	0.030455	0.029884
G511	52939841	52200340	15.88	15.66	0.03	0.03	97.11	96.5	92.27	90.81	0.149127	0.034874
G528	55398046	54541886	16.62	16.36	0.02	0.03	98.04	97.71	94.65	93.75	0.030492	0.030449
G529	36411985	35939313	10.92	10.78	0.03	0.03	97.17	95.8	92.3	89.25	0.140473	0.037294
G541	50642254	50054381	15.19	15.02	0.03	0.03	97.24	95.99	92.47	89.64	0.133307	0.0372
G542	57047259	56381810	17.11	16.91	0.03	0.03	97.23	96.5	92.51	90.71	0.150703	0.034402
G543	48625811	47982288	14.59	14.39	0.02	0.03	98.03	97.66	94.6	93.57	0.030734	0.030509
G546	47721311	47242106	14.32	14.17	0.03	0.03	97.2	96.31	92.45	90.31	0.151545	0.035138
G547	52371085	51835756	15.71	15.55	0.03	0.03	97.25	96.4	92.5	90.48	0.133234	0.035339
G548	41022419	40634145	12.31	12.19	0.03	0.03	97.22	96.84	92.46	91.45	0.149726	0.033032
G549	49837578	49326800	14.95	14.8	0.03	0.03	97.22	96.33	92.43	90.38	0.133802	0.035617
G550	45346317	44835555	13.6	13.45	0.03	0.03	97.16	96.25	92.36	90.23	0.149957	0.035526
G552	56571441	56007163	16.97	16.8	0.03	0.03	97.16	96.67	92.38	91.11	0.149822	0.033782
G554	47971769	47501001	14.39	14.25	0.03	0.03	97.24	96.28	92.48	90.2	0.140408	0.035091
G555	50158678	49612855	15.05	14.88	0.03	0.03	97.2	96.75	92.41	91.26	0.149866	0.033568
G558	48369090	47873001	14.51	14.36	0.03	0.03	97.23	96.46	92.49	90.59	0.15026	0.03477
G560	38604523	38194932	11.58	11.46	0.02	0.03	98.09	97.7	94.68	93.65	0.030253	0.030165
G562	46872647	46369859	14.06	13.91	0.02	0.03	98.12	97.89	94.72	94.07	0.030589	0.02943
G564	34070071	33730760	10.22	10.12	0.03	0.03	97.22	96.63	92.43	90.98	0.140249	0.03382
G565	47461420	46935604	14.24	14.08	0.03	0.03	97.13	96.39	92.29	90.49	0.149786	0.035039
G566	42937843	42470846	12.88	12.74	0.03	0.03	97.22	96.36	92.49	90.43	0.149872	0.034953
G567	46831805	46416389	14.05	13.92	0.03	0.03	97.12	95.49	92.26	88.69	0.020557	0.038646
G568	42020812	41571829	12.61	12.47	0.02	0.03	98.06	97.95	94.67	94.17	0.030412	0.029506
G570	31589970	31278536	9.48	9.38	0.03	0.03	97.21	96.21	92.39	90.07	0.140905	0.035248
G571	46953548	46464407	14.09	13.94	0.03	0.03	97.2	96.17	92.43	89.98	0.150539	0.035881
G575	49697928	49313703	14.91	14.79	0.03	0.03	97.35	96.46	92.68	90.51	0.150141	0.034369
G590	50473984	49961572	15.14	14.99	0.03	0.03	97.28	96.14	92.55	89.92	0.132656	0.036454
G591	52949992	52105853	15.88	15.63	0.03	0.03	97.12	96.43	92.28	90.61	0.150565	0.035474
G592	50022057	49543174	15.01	14.86	0.03	0.03	97.14	96.41	92.26	90.47	0.151468	0.034806
G593	48911275	48465102	14.67	14.54	0.03	0.03	97.14	96.03	92.32	89.79	0.020968	0.036521
G594	48771760	48365557	14.63	14.51	0.02	0.02	98.14	97.97	94.79	94.23	0.03047	0.029028
G596	54241024	53629122	16.27	16.09	0.03	0.03	97.29	96.31	92.58	90.32	0.133019	0.035881
G597	47627159	47172483	14.29	14.15	0.03	0.03	97.2	96.41	92.41	90.51	0.150955	0.034738
G598	47782328	47285308	14.33	14.19	0.03	0.03	97.25	96.16	92.49	89.97	0.139984	0.035545
G600	52348417	51945034	15.7	15.58	0.03	0.03	97.3	96.35	92.58	90.29	0.149795	0.034831
G602	52221165	51911869	15.67	15.57	0.03	0.03	97.39	96.22	92.72	90.01	0.133442	0.03563
G603	48153877	47807440	14.45	14.34	0.03	0.03	97.9	96.82	94.07	91.35	0.217556	0.032525
G605	35858160	35651174	10.76	10.7	0.02	0.03	98.03	97.33	94.36	92.53	0.215076	0.030934
G608	49582732	49112007	14.87	14.73	0.03	0.03	97.89	97.59	94.12	93.26	0.22478	0.030154
G609	45639282	45329698	13.69	13.6	0.03	0.03	97.89	97.28	94.03	92.37	0.217416	0.030838
G612	49267034	48994407	14.78	14.7	0.03	0.03	97.96	97.67	94.17	93.28	0.216604	0.029283
G614	39190217	38834339	11.76	11.65	0.03	0.03	97.28	96.66	92.85	91.25	0.018888	0.032018
G616	39304670	38803791	11.79	11.64	0.03	0.03	97.81	97.1	94.03	92.26	0.225759	0.032188
G617	50905762	50305306	15.27	15.09	0.03	0.03	97.46	96.72	93.13	91.34	0.277511	0.035255
G618	51385694	50948607	15.42	15.28	0.03	0.03	97.69	97.19	93.58	92.35	0.221427	0.031007
G626	43754278	43405859	13.13	13.02	0.03	0.03	97.88	97.25	94.03	92.36	0.217107	0.030989
G628	59250051	58832667	17.78	17.65	0.02	0.03	97.96	97.45	94.25	92.86	0.223792	0.030651
G630	42663310	42379352	12.8	12.71	0.02	0.03	97.97	97.31	94.28	92.57	0.226514	0.030949
G635	55164193	54734397	16.55	16.42	0.03	0.03	97.94	97.11	94.23	92.17	0.225071	0.031755
G637	54416367	53930127	16.32	16.18	0.03	0.03	97.44	96.93	93.07	91.71	0.263489	0.033418
G639	50470934	49885487	15.14	14.97	0.03	0.03	97.86	97.16	94.1	92.38	0.22353	0.031934
G640	55800433	55333739	16.74	16.6	0.03	0.03	97.45	96.95	92.99	91.74	0.27656	0.034043
G642	47516861	47166165	14.26	14.15	0.02	0.03	97.95	97.57	94.25	93.21	0.224521	0.029999
G643	53550897	53087702	16.07	15.93	0.03	0.03	97.5	96.21	93.17	90.16	0.278221	0.036941
G644	45858655	45636828	13.76	13.69	0.03	0.03	97.77	97.29	93.72	92.48	0.222349	0.030434
G645	46681062	46287718	14	13.89	0.03	0.03	97.3	97.11	92.91	92.26	0.017746	0.030522
G646	46087637	45732626	13.83	13.72	0.03	0.03	97.94	97.5	94.23	93.02	0.224737	0.030478
G652	48122196	47789705	14.44	14.34	0.03	0.03	97.03	96.75	92.31	91.53	0.025596	0.032247
G654	54211716	53939664	16.26	16.18	0.03	0.03	97.38	96.83	93.01	91.58	0.018406	0.031277
G655	45417286	44984846	13.63	13.5	0.03	0.03	96.99	96.84	92.26	91.75	0.025646	0.032213
G657	59621644	59216964	17.89	17.77	0.03	0.03	97.92	96.95	94.16	91.78	0.226542	0.032301
G658	45143815	44807369	13.54	13.44	0.02	0.03	97.96	97.27	94.28	92.5	0.214989	0.031221
G659	57208715	56694654	17.16	17.01	0.03	0.03	97.74	96.98	93.76	91.9	0.226864	0.031537
G660	43759699	43411682	13.13	13.02	0.03	0.03	97.93	97.39	94.2	92.77	0.224511	0.030883
G665	48164240	47861873	14.45	14.36	0.02	0.03	98.04	97.44	94.3	92.74	0.028139	0.029983
G667	50312770	49858642	15.09	14.96	0.03	0.03	97.83	97.33	93.97	92.6	0.216991	0.030864
G668	47835318	47384129	14.35	14.22	0.03	0.03	96.92	96.72	92.12	91.49	0.025374	0.032628
G669	50606242	50320040	15.18	15.1	0.03	0.03	97.88	96.81	94.03	91.42	0.225234	0.032627
G672	44611485	44383451	13.38	13.32	0.03	0.03	97.03	96.82	92.29	91.66	0.025609	0.031768
G676	42904304	42664554	12.87	12.8	0.02	0.03	97.99	97.48	94.32	92.95	0.223881	0.030188
G678	51699591	51329835	15.51	15.4	0.03	0.03	97.08	96.83	92.4	91.64	0.025774	0.032069
G683	56511159	56167660	16.95	16.85	0.02	0.03	97.97	97.45	94.26	92.84	0.22652	0.030422
G684	50251419	49918416	15.08	14.98	0.03	0.03	97.92	96.9	94.17	91.66	0.224342	0.032378
G686	50251874	49856222	15.08	14.96	0.03	0.03	97.78	96.85	93.84	91.59	0.225567	0.031826
G687	39363805	39115272	11.81	11.73	0.03	0.03	97.07	96.9	92.37	91.84	0.025164	0.031599
G688	46316066	46031644	13.89	13.81	0.03	0.03	97.88	96.89	94.04	91.64	0.221904	0.031554
G692	41260057	40954522	12.38	12.29	0.03	0.03	97.05	96.73	92.33	91.48	0.025748	0.032378
G697	41962247	41245477	12.59	12.37	0.03	0.03	97.11	96.6	92.56	91.27	0.016416	0.033039
G702	43419623	43054121	13.03	12.92	0.03	0.03	97.35	96.86	93.01	91.7	0.017478	0.031404
G703	54280086	53854224	16.28	16.16	0.03	0.03	97.21	96.28	92.62	90.35	0.018221	0.033361
G704	45623015	45110420	13.69	13.53	0.03	0.03	96.95	96.89	92.2	91.9	0.026076	0.032191
G705	41330015	41071639	12.4	12.32	0.03	0.03	96.96	97.07	92.07	92.12	0.024995	0.031184
G706	42185163	41898800	12.66	12.57	0.03	0.03	97.07	96.84	92.37	91.68	0.02571	0.031989
G709	39917685	39617420	11.98	11.89	0.03	0.03	97.34	96.86	92.98	91.68	0.017417	0.031264
G712	46910876	46326635	14.07	13.9	0.03	0.03	97.2	96.17	92.71	90.3	0.017763	0.034226
G713	49988689	49555644	15	14.87	0.03	0.03	97.88	97.56	94.11	93.2	0.225169	0.030271
G716	47902478	47529338	14.37	14.26	0.03	0.03	97.26	96.72	92.8	91.39	0.017665	0.03178
G718	48289717	47911488	14.49	14.37	0.03	0.03	97.32	96.59	92.94	91.09	0.01671	0.032256
G719	42911154	42616505	12.87	12.78	0.03	0.03	97.94	97.51	94.21	93.03	0.225387	0.03019
G720	48809754	48422378	14.64	14.53	0.03	0.03	97.31	96.95	92.9	91.88	0.016001	0.031055
G721	70100454	69567373	21.03	20.87	0.03	0.03	97.9	97.27	94.14	92.5	0.225472	0.031195
G722	50984556	50603621	15.3	15.18	0.03	0.03	97.67	96.91	93.5	91.66	0.222166	0.031672
G724	60083043	59756175	18.02	17.93	0.03	0.03	97.85	97.29	93.95	92.52	0.223035	0.030114
G726	47349771	47055345	14.2	14.12	0.03	0.03	97.86	96.97	94	91.82	0.223864	0.031318
G727	38319673	37901540	11.5	11.37	0.03	0.03	97.87	97.09	94.11	92.17	0.224954	0.032248
G728	54313628	53741859	16.29	16.12	0.03	0.03	97.86	97.28	94.09	92.6	0.225575	0.031403
G732	65773462	65431488	19.73	19.63	0.03	0.03	97.84	97.3	93.93	92.52	0.224959	0.030117
G734	44990261	44586853	13.5	13.38	0.03	0.03	97.84	97.28	94.02	92.52	0.21808	0.030985
G792	47690557	47444125	14.31	14.23	0.03	0.03	97.92	97.09	94.07	91.96	0.218556	0.031407
G794	47313261	47040804	14.19	14.11	0.03	0.03	97.06	96.5	92.33	90.9	0.025905	0.033118
G797	49803112	49084623	14.94	14.73	0.03	0.03	96.9	96.47	92.12	91.1	0.026507	0.033783
G802	41771411	41244583	12.53	12.37	0.03	0.03	96.92	96.49	92.14	91.06	0.025261	0.033746
G805	47688116	47418160	14.31	14.23	0.03	0.03	97.35	96.73	92.97	91.36	0.017455	0.031574
G809	47951036	47571881	14.39	14.27	0.03	0.03	97.85	97.4	94.01	92.74	0.217452	0.030533
G816	43321991	42971811	13	12.89	0.03	0.03	97.84	97.55	93.99	93.13	0.217007	0.029966
G817	43546573	42982655	13.06	12.89	0.03	0.03	97.71	97.11	93.77	92.25	0.219	0.032055
G825	46961231	46560866	14.09	13.97	0.03	0.03	97.83	97.06	93.95	91.99	0.218213	0.031869
G830	47610639	47380614	14.28	14.21	0.03	0.03	97.93	97.6	94.14	93.15	0.217481	0.029532
G831	56344303	56049263	16.9	16.81	0.03	0.03	97.33	96.76	92.92	91.41	0.016791	0.031477
G832	44902051	44508642	13.47	13.35	0.03	0.03	97.8	97.47	93.89	92.99	0.216419	0.030253
G839	52358475	52076758	15.71	15.62	0.03	0.03	97.93	97.41	94.12	92.67	0.216473	0.030358
G845	41720278	41236952	12.52	12.37	0.03	0.03	97.26	96.81	92.84	91.66	0.018869	0.031767
G867	53635257	53269177	16.09	15.98	0.03	0.03	97.35	97.11	92.96	92.21	0.015459	0.030354
G869	49700597	49320237	14.91	14.8	0.03	0.03	97.28	97.1	92.84	92.18	0.017561	0.030598
G871	51581175	51265675	15.47	15.38	0.03	0.03	97.81	97.08	93.88	92.05	0.225375	0.030923
G873	41409893	41034968	12.42	12.31	0.03	0.03	97.88	97.13	94.12	92.25	0.22695	0.031852
G875	47057946	46797395	14.12	14.04	0.03	0.03	97.36	96.62	92.96	91.11	0.016898	0.032122
G877	39808420	39612879	11.94	11.88	0.03	0.03	97.38	96.93	93	91.77	0.017444	0.030943
G878	46745020	46404644	14.02	13.92	0.03	0.03	97.8	96.91	93.87	91.71	0.226066	0.031464
G880	44891361	44625790	13.47	13.39	0.03	0.03	97.08	96.63	92.39	91.2	0.025945	0.032623
G961	47103513	46789193	14.13	14.04	0.03	0.03	97.1	96.61	92.42	91.15	0.025846	0.032626
G968	49008429	48531253	14.7	14.56	0.03	0.03	97.3	96.52	92.87	90.93	0.016023	0.03273
G974	47879926	47386717	14.36	14.22	0.03	0.03	96.97	96.74	92.18	91.51	0.025188	0.032675
G975	50042040	49266272	15.01	14.78	0.03	0.03	96.86	96.63	91.99	91.33	0.025719	0.033545
G976	46251510	45472963	13.88	13.64	0.03	0.03	97.83	97.16	94.01	92.36	0.027742	0.031753
G979	48647314	48275176	14.59	14.48	0.03	0.03	97.33	97.15	92.96	92.34	0.01756	0.0303
G986	53992032	53733206	16.2	16.12	0.02	0.03	98.04	97.44	94.39	92.81	0.221943	0.030376
G987	42722469	42411855	12.82	12.72	0.03	0.03	97.01	96.78	92.27	91.59	0.025913	0.03208
G988	52247710	51923449	15.67	15.58	0.03	0.03	97.11	96.74	92.45	91.44	0.025838	0.032214
G998	52968987	52686249	15.89	15.81	0.03	0.03	97.9	97.08	94.08	92.03	0.224763	0.030797
G1000	52602155	52213598	15.78	15.66	0.03	0.03	97.38	96.73	93.04	91.36	0.016624	0.031747
G1009	37743184	37526572	11.32	11.26	0.03	0.03	97.95	97.32	94.22	92.54	0.225307	0.030892
G1010	43022826	42815741	12.91	12.84	0.03	0.03	97.89	97.28	94.03	92.48	0.223098	0.030122
G1019	48878415	48610164	14.66	14.58	0.03	0.03	97.36	96.72	92.94	91.24	0.016939	0.031669
G1020	48488264	48075563	14.55	14.42	0.03	0.03	97.01	96.86	92.27	91.77	0.02599	0.031899
G1031	59162208	58834666	17.75	17.65	0.02	0.03	97.98	97.57	94.27	93.13	0.225891	0.029938
G1041	43171225	42591235	12.95	12.78	0.03	0.03	96.93	96.53	92.17	91.16	0.025259	0.033528
G1048	46986497	46381697	14.1	13.91	0.03	0.03	97.26	97.29	92.8	92.67	0.016308	0.030186
G1071	56499856	55906786	16.95	16.77	0.03	0.03	97.88	97.39	94.15	92.85	0.224196	0.030954
G1073	49357340	48865202	14.81	14.66	0.03	0.03	97.85	97.24	94.02	92.41	0.21773	0.031278
G1075	49077186	48497210	14.72	14.55	0.03	0.03	97.22	96.6	92.75	91.18	0.017514	0.032596
G1076	57842944	57199512	17.35	17.16	0.03	0.03	97.74	96.59	93.77	91.03	0.225248	0.033118
G1083	45998761	45772621	13.8	13.73	0.03	0.03	97.07	96.75	92.33	91.4	0.025648	0.032108
G1102	61613033	61249790	18.48	18.37	0.03	0.03	97.94	97.38	94.21	92.72	0.224766	0.030684
G1134	42429702	42125010	12.73	12.64	0.03	0.03	97.33	96.96	92.92	91.88	0.015706	0.031005
G1135	62645642	62177121	18.79	18.65	0.03	0.03	97.72	97.18	93.7	92.31	0.225332	0.030644
G1137	45177196	44877264	13.55	13.46	0.02	0.03	98	97.48	94.31	92.92	0.223608	0.030459
G1138	47566576	47226861	14.27	14.17	0.03	0.03	97.93	97.28	94.21	92.53	0.225929	0.03109
G1139	60932016	60486940	18.28	18.15	0.03	0.03	97.29	96.72	92.85	91.33	0.017315	0.031854
G1142	50571099	50267870	15.17	15.08	0.03	0.03	97.33	96.79	92.9	91.47	0.016617	0.03137
G1145	42710855	42284889	12.81	12.69	0.03	0.03	96.97	96.62	92.19	91.24	0.025718	0.033062
G1146	59189859	58746520	17.76	17.62	0.03	0.03	97.27	96.95	92.81	91.88	0.01795	0.031021
G1148	45988510	45738170	13.8	13.72	0.03	0.03	97.08	96.97	92.38	91.93	0.025948	0.031314
G1150	45831266	45569694	13.75	13.67	0.03	0.03	97.42	97	93.07	91.88	0.016276	0.030735
G1151	45434048	45110575	13.63	13.53	0.03	0.03	97.04	96.31	92.33	90.55	0.025737	0.033835
G1152	52272581	51895337	15.68	15.57	0.03	0.03	97.33	96.29	92.95	90.44	0.017936	0.033121
G1155	67969047	67484743	20.39	20.25	0.03	0.03	97.32	96.47	92.94	90.83	0.01587	0.032687
G1156	54257052	53927142	16.28	16.18	0.03	0.03	97	95.98	92.23	89.9	0.025453	0.03504
G1157	49962941	49529771	14.99	14.86	0.03	0.03	96.96	96.76	92.14	91.53	0.025332	0.032451
G1160	64922233	64236163	19.48	19.27	0.03	0.03	96.95	96.61	92.18	91.25	0.025736	0.033189
G1161	57406208	56895825	17.22	17.07	0.03	0.03	97.25	96.71	92.76	91.35	0.016514	0.032012
G1162	55480795	55227013	16.64	16.57	0.03	0.03	97.32	96.92	92.84	91.72	0.017381	0.030902
G1166	54128164	53814236	16.24	16.14	0.03	0.03	97.03	96.68	92.29	91.35	0.025476	0.032324
G1170	73542984	73037572	22.06	21.91	0.03	0.03	97.92	97.37	94.16	92.7	0.223259	0.030816
G1172	52382343	51663526	15.71	15.5	0.03	0.03	97.72	97.35	93.83	92.82	0.218522	0.031091
G1258	64473421	64006365	19.34	19.2	0.03	0.03	97.87	97.24	94.03	92.38	0.218678	0.030989
G1264	66255313	65867388	19.88	19.76	0.03	0.03	97.9	97.43	94.1	92.79	0.2186	0.030277
G1266	55224697	54799241	16.57	16.44	0.03	0.03	97.72	96.09	93.55	89.87	0.278055	0.037367
G1270	58805022	58265876	17.64	17.48	0.03	0.03	97.87	97.18	94.06	92.22	0.216159	0.031422
G1274	60571538	59995179	18.17	18	0.03	0.03	97.81	97.17	93.94	92.24	0.217916	0.031521
G1277	67723820	67238923	20.32	20.17	0.03	0.03	97.87	97.43	94.05	92.8	0.216959	0.030333
G1280	63538738	63136789	19.06	18.94	0.03	0.03	97.88	97.63	94.06	93.24	0.217086	0.029567
G1282	65956069	65533857	19.79	19.66	0.03	0.03	97.89	97.55	94.1	93.06	0.216703	0.029816
G1285	61863981	61451847	18.56	18.44	0.03	0.03	97.85	97.55	93.97	93.07	0.215222	0.029929
G1295	58832198	58231922	17.65	17.47	0.03	0.03	97.79	97.19	93.92	92.32	0.218514	0.031589
G1299	55578160	55081021	16.67	16.52	0.03	0.03	97.78	95.92	93.87	89.44	0.216681	0.036124
G1300	61753918	61293857	18.53	18.39	0.03	0.03	97.44	97.01	93.03	91.93	0.278132	0.033601
G1308	68976518	68411895	20.69	20.52	0.03	0.03	97.25	96.77	92.82	91.52	0.017947	0.031703
G1315	60721308	60334754	18.22	18.1	0.03	0.03	97.35	96.53	92.98	90.89	0.01761	0.032448
G1322	45109135	44782882	13.53	13.43	0.03	0.03	96.94	96.5	92.08	90.93	0.02532	0.033181
G1324	58957455	58632882	17.69	17.59	0.02	0.03	97.98	97.31	94.28	92.54	0.226105	0.030762
G1330	52157899	51789322	15.65	15.54	0.03	0.03	97.35	95.97	92.94	89.68	0.017285	0.034462
G1332	57118123	56793279	17.14	17.04	0.03	0.03	97.34	96.69	92.96	91.29	0.016713	0.03173
G1340	56360427	56022916	16.91	16.81	0.03	0.03	97.04	97.03	92.32	92.08	0.025648	0.031156
G1341	63369749	62725054	19.01	18.82	0.03	0.03	97.25	96.67	92.81	91.3	0.016872	0.03223
G1342	54614915	54092150	16.38	16.23	0.03	0.03	96.82	96.76	91.75	91.45	0.024634	0.032489
G1347	51347437	51026369	15.4	15.31	0.03	0.03	97.08	97.13	92.38	92.31	0.025524	0.030797
G1348	57201181	56819063	17.16	17.05	0.03	0.03	97.88	97.48	94.06	92.88	0.216844	0.030115
G1353	59275403	58713768	17.78	17.61	0.03	0.03	97.8	97.28	93.91	92.52	0.218324	0.031063
G1361	56243942	55823270	16.87	16.75	0.03	0.03	97.9	97.38	94.11	92.7	0.206527	0.030518
G1365	60138196	59730345	18.04	17.92	0.03	0.03	97.84	97.28	93.98	92.46	0.218279	0.030784
G1371	76582084	76173562	22.97	22.85	0.03	0.03	97.93	97.57	94.18	93.1	0.217959	0.029629
G1374	49808176	49478015	14.94	14.84	0.03	0.03	96.77	96.43	91.5	90.68	0.024429	0.033348
G1376	66500440	66114569	19.95	19.83	0.03	0.03	97.91	97.23	94.06	92.25	0.216043	0.030981
G1380	56046054	55684581	16.81	16.71	0.03	0.03	97.08	96.38	92.38	90.69	0.025716	0.033503
G1383	75178162	74604730	22.55	22.38	0.02	0.03	97.96	97.17	94.27	92.24	0.225628	0.031549
G1385	54539726	54232721	16.36	16.27	0.02	0.03	97.97	97.35	94.29	92.67	0.226297	0.030741
G1428	63900550	63531642	19.17	19.06	0.03	0.03	97.85	97.13	93.97	92.14	0.225448	0.030711
G1429	60393162	59959478	18.12	17.99	0.03	0.03	97.33	96.72	92.93	91.32	0.017602	0.031828
G1430	66411397	65998459	19.92	19.8	0.03	0.03	97.35	97.23	92.97	92.45	0.017419	0.029892
G1431	55476374	55109296	16.64	16.53	0.03	0.03	97.11	96.43	92.44	90.8	0.026248	0.033313
G1432	53572358	53325435	16.07	16	0.03	0.03	97.03	97.02	92.29	92.05	0.025911	0.031196
G1468	52681420	52342811	15.8	15.7	0.03	0.03	97.89	97.4	94.07	92.67	0.217959	0.030414
G1488	49709203	49273859	14.91	14.78	0.03	0.03	96.93	96.45	92.15	90.92	0.026154	0.03351
G1501	54920300	54183301	16.48	16.25	0.03	0.03	97.19	96.8	92.69	91.62	0.018205	0.032095
G1502	57847550	57376371	17.35	17.21	0.03	0.03	97.35	96.81	92.78	91.42	0.276778	0.034525
G1507	54733160	53945557	16.42	16.18	0.03	0.03	97.46	96.48	93.11	90.82	0.276727	0.036581
G1509	58731874	57772785	17.62	17.33	0.03	0.03	97.36	96.26	92.98	90.4	0.278484	0.037457
G1510	55338028	54434332	16.6	16.33	0.03	0.03	97.4	96.61	93.03	91.19	0.277564	0.036126
G1517	53336310	52504114	16	15.75	0.03	0.03	97.36	96.52	92.97	90.98	0.275698	0.03637
G1518	52929443	52496119	15.88	15.75	0.03	0.03	97.51	96.28	93.19	90.27	0.276481	0.036881
G1519	45383205	44983091	13.61	13.49	0.03	0.03	97.49	96.98	93.18	91.86	0.276364	0.033831
G1521	63406434	62719087	19.02	18.82	0.03	0.03	97.87	97.35	94.14	92.75	0.224549	0.031308
G1522	62255813	61522231	18.68	18.46	0.03	0.03	97.43	96.72	93.06	91.35	0.277121	0.035342
G1523	50777626	50157243	15.23	15.05	0.03	0.03	97.3	96.78	92.68	91.42	0.2779	0.035049
G1525	57437781	56710357	17.23	17.01	0.03	0.03	97.42	96.73	93.06	91.37	0.275976	0.035335
G1526	50964735	50308854	15.29	15.09	0.03	0.03	97.44	96.53	93.03	90.91	0.276691	0.036065
G1529	51494380	50589962	15.45	15.18	0.03	0.03	97.31	96.29	92.85	90.52	0.277011	0.037365
G1532	55405794	54539525	16.62	16.36	0.03	0.03	97.35	96.51	92.92	90.95	0.278378	0.036279
G1535	48388823	47665508	14.52	14.3	0.03	0.03	97.38	96.36	92.98	90.59	0.276999	0.037097
G1539	52575314	51562579	15.77	15.47	0.03	0.03	97.3	96.83	92.82	91.7	0.278857	0.035446
G1543	53035350	52168717	15.91	15.65	0.03	0.03	97.39	95.47	92.99	88.7	0.277371	0.041085
G1551	50292114	49856041	15.09	14.96	0.03	0.03	97.89	97.38	94.13	92.77	0.226059	0.03093
G1552	59859648	59302963	17.96	17.79	0.02	0.03	97.95	97.27	94.28	92.56	0.227434	0.031295
G1553	43717646	43354601	13.12	13.01	0.03	0.03	97.49	96.42	93.13	90.56	0.278079	0.036201

## Sheet: Table S2
Table S2. The information of 5759 SNPs for the GBTS array.
SNP name	Chromosome	Postion	Alleles	MAF	PIC	Missing rate	Sequence
S1_53826	1	53826	T/C	0.357442	0.353851	0	TTCTTGCATATAGGCGATAAACCTGGCCTCCATCTGCTTTCGCTCGGAGGAGGGCATTGTGGTGGCCAAGGCCGACGTGGAAGGGATGGTCAAGTCGTTC[T/C]TGATGTTGGTCTTGCAGACCTCCTCAGGCATCTTCCCATTGATCAAGTCTGTAATGGTTTGGCGGGCCAGGTTCAGGAGCCCCTTGATGTCCAGGTAGTT
S1_1070058	1	1070058	T/C	0.340671	0.348325	0	GCACAATCCACCTATAAAATTAATCCAGCAGTTACTTTTAAATGGTAGCAGTAGATTATCTAGCTTTTAACAATCTGGCACACTAATCTCTAGTGTCATA[T/C]AGATAGTACAAGTTTTTGTGTATTGAACACATTTATCCAATCTAACCCTACCAGATAAGTCATAGACCATAGATTCACAAATGGCAGATTCCAATCAACA
S1_1070128	1	1070128	T/C	0.458947	0.373309	0.00209644	CAATCTGGCACACTAATCTCTAGTGTCATATAGATAGTACAAGTTTTTGTGTATTGAACACATTTATCCAATCTAACCCTACCAGATAAGTCATAGACCA[T/C]AGATTCACAAATGGCAGATTCCAATCAACATGACATTGTAACCAACTGAGCCAAATTTAGCCTGAGTGTGGAATAAGTGTTGTAGTAAAAAACTGTGCAA
S1_1070240	1	1070240	T/A	0.48847	0.374867	0	TGGCAGATTCCAATCAACATGACATTGTAACCAACTGAGCCAAATTTAGCCTGAGTGTGGAATAAGTGTTGTAGTAAAAAACTGTGCAACCATAGGCGCC[T/A]ATTTCAGAACTGTGCAGATGCTCACCTAGCAAACTGAAGCCTTTGGCCCACAGATCGGCGAACATCTCCTGCAGAAATTGACACACACCAAAAAGCAAAA
S1_1070282	1	1070282	T/A	0.444444	0.371894	0	AATTTAGCCTGAGTGTGGAATAAGTGTTGTAGTAAAAAACTGTGCAACCATAGGCGCCTATTTCAGAACTGTGCAGATGCTCACCTAGCAAACTGAAGCC[T/A]TTGGCCCACAGATCGGCGAACATCTCCTGCAGAAATTGACACACACCAAAAAGCAAAACAACACACCACTACATCTTAACCATTTGGATAACTATATGTG
S1_1070296	1	1070296	C/T	0.34696	0.350482	0	GTGGAATAAGTGTTGTAGTAAAAAACTGTGCAACCATAGGCGCCTATTTCAGAACTGTGCAGATGCTCACCTAGCAAACTGAAGCCTTTGGCCCACAGAT[C/T]GGCGAACATCTCCTGCAGAAATTGACACACACCAAAAAGCAAAACAACACACCACTACATCTTAACCATTTGGATAACTATATGTGAGATAGTCAACTAA
S1_1070392	1	1070392	A/G	0.303983	0.333625	0	AGATCGGCGAACATCTCCTGCAGAAATTGACACACACCAAAAAGCAAAACAACACACCACTACATCTTAACCATTTGGATAACTATATGTGAGATAGTCA[A/G]CTAAATGGAACTCCCTATTAGCTACAAGTAAATAGCCAGCTGAAACAAGTGTTTCCAAGTGAATATAATTCTCAGTGTAATAACTAAACCGTCTAAGCTA
S1_1070562	1	1070562	G/C	0.345912	0.350129	0	TCTCAGTGTAATAACTAAACCGTCTAAGCTAGAAGATGAATAAAACGCCACAAAGTGATGAAACCTATCCTTAGGACCAACTCAGGAACAAGCTAGCCTA[G/C]ATCTCCATCGTCAAAAATATCATAATAGAATTGTCACTCACCAAAAAGGTCACTGATTTTCTTATTACAAGATATATGTATCATGGTTTGAGGAACATTG
S1_1071861	1	1071861	A/T	0.456933	0.373138	0.00104822	AATCTTGTAACAAAGACGTGCTACTACTTTAACACCCCATAATTTATAACTGCTTATTAACACAGAATAAACACCCACGCCTAATAATGAAGTAGGAACA[A/T]GTATATATTAGATGACTAACAATAATGAAGTAAAATTAGAAGTACTCGTAGGTCAAAACATTAAACACCCACTCCCACCCACCTTATTCTCAAAATTGTC
S1_1072020	1	1072020	T/C	0.423319	0.369051	0.00104822	CATTAAACACCCACTCCCACCCACCTTATTCTCAAAATTGTCATGACTATTTTCTAGCTTTTTCAAAAATAGTAGTGGTAACTTTATGTGTACAATAAAA[T/C]AGTTCATTTTCAGAAACAAACGTTATATTAAGGACCATGATAATAATCTGTGAACTTTGACATGTTCAATTTTAGCCAAAAGCTTTTTTCATGCCATCTA
S1_1072042	1	1072042	G/A	0.433684	0.370564	0.00209644	ACCTTATTCTCAAAATTGTCATGACTATTTTCTAGCTTTTTCAAAAATAGTAGTGGTAACTTTATGTGTACAATAAAATAGTTCATTTTCAGAAACAAAC[G/A]TTATATTAAGGACCATGATAATAATCTGTGAACTTTGACATGTTCAATTTTAGCCAAAAGCTTTTTTCATGCCATCTATCGGGTACTGGCCCTCACACAC
S1_1072401	1	1072401	G/A	0.483229	0.374719	0	AGCAATTAAAATACGAGAGCAAATGCTATTGACATCGTCATTCCACATTAGCATCTAATTCACGGAGGTGCACCAGCCATGATTTCTATTTACTGCTATT[G/A]AAACGACCTCCGCGACAAAATGAGCGGCTGAACAAAATTTGAGCGGCACAAGAGTGGAGGAAAGAAGAATACCATCTTGGAGAGTCTCTTCTTGCGCTTG
S1_1072415	1	1072415	G/A	0.461216	0.373491	0	GAGAGCAAATGCTATTGACATCGTCATTCCACATTAGCATCTAATTCACGGAGGTGCACCAGCCATGATTTCTATTTACTGCTATTGAAACGACCTCCGC[G/A]ACAAAATGAGCGGCTGAACAAAATTTGAGCGGCACAAGAGTGGAGGAAAGAAGAATACCATCTTGGAGAGTCTCTTCTTGCGCTTGGTGTTTTTCTTGGC
S1_1072437	1	1072437	A/G	0.463312	0.37365	0	GTCATTCCACATTAGCATCTAATTCACGGAGGTGCACCAGCCATGATTTCTATTTACTGCTATTGAAACGACCTCCGCGACAAAATGAGCGGCTGAACAA[A/G]ATTTGAGCGGCACAAGAGTGGAGGAAAGAAGAATACCATCTTGGAGAGTCTCTTCTTGCGCTTGGTGTTTTTCTTGGCGAGCAAGTGTTGCTTCCCAGCG
S1_1072446	1	1072446	G/A	0.466457	0.373872	0	CATTAGCATCTAATTCACGGAGGTGCACCAGCCATGATTTCTATTTACTGCTATTGAAACGACCTCCGCGACAAAATGAGCGGCTGAACAAAATTTGAGC[G/A]GCACAAGAGTGGAGGAAAGAAGAATACCATCTTGGAGAGTCTCTTCTTGCGCTTGGTGTTTTTCTTGGCGAGCAAGTGTTGCTTCCCAGCGCACCGCCGC
S1_1072507	1	1072507	T/C	0.485325	0.374785	0	ACCTCCGCGACAAAATGAGCGGCTGAACAAAATTTGAGCGGCACAAGAGTGGAGGAAAGAAGAATACCATCTTGGAGAGTCTCTTCTTGCGCTTGGTGTT[T/C]TTCTTGGCGAGCAAGTGTTGCTTCCCAGCGCACCGCCGCATGATCTTGTCCTTCCTTGTCACCCGAAATCGCTTCACCGACGCCATGACGAGTGATGACA
S1_1072534	1	1072534	A/G	0.495807	0.374982	0	CAAAATTTGAGCGGCACAAGAGTGGAGGAAAGAAGAATACCATCTTGGAGAGTCTCTTCTTGCGCTTGGTGTTTTTCTTGGCGAGCAAGTGTTGCTTCCC[A/G]GCGCACCGCCGCATGATCTTGTCCTTCCTTGTCACCCGAAATCGCTTCACCGACGCCATGACGAGTGATGACACACATAACCGAACGAGACATGAATCAG
S1_1072548	1	1072548	T/C	0.48218	0.374682	0	CACAAGAGTGGAGGAAAGAAGAATACCATCTTGGAGAGTCTCTTCTTGCGCTTGGTGTTTTTCTTGGCGAGCAAGTGTTGCTTCCCAGCGCACCGCCGCA[T/C]GATCTTGTCCTTCCTTGTCACCCGAAATCGCTTCACCGACGCCATGACGAGTGATGACACACATAACCGAACGAGACATGAATCAGTAGAAGGCATCGAA
S1_1072576	1	1072576	T/C	0.48218	0.374682	0	TCTTGGAGAGTCTCTTCTTGCGCTTGGTGTTTTTCTTGGCGAGCAAGTGTTGCTTCCCAGCGCACCGCCGCATGATCTTGTCCTTCCTTGTCACCCGAAA[T/C]CGCTTCACCGACGCCATGACGAGTGATGACACACATAACCGAACGAGACATGAATCAGTAGAAGGCATCGAACAACCAAAGGACTCACAGGAACTAAGGA
S1_1072663	1	1072663	A/G	0.314465	0.338207	0	TTGTCACCCGAAATCGCTTCACCGACGCCATGACGAGTGATGACACACATAACCGAACGAGACATGAATCAGTAGAAGGCATCGAACAACCAAAGGACTC[A/G]CAGGAACTAAGGACGAGCTAGCAGGAAAGAACCTTGTGTGTCTTCATCTTGCAGCCCTTCTTCCCCATTGTGACGACCTCGAGCTAGCGGGAGTGGCGAT
S1_1072820	1	1072820	A/G	0.413684	0.367439	0.00209644	CTTCTTCCCCATTGTGACGACCTCGAGCTAGCGGGAGTGGCGATGCGATGGAGGGCGCGGTGGTGGCCAGCGGCACGTCAAAGAAGGATCTGGCTGGGAA[A/G]GCCCCTTCTTCCCCGCTGCGATGACCTCAAGCGAGTTGGAGGCGGCCGGTTGTCGCGGGAGTGGCAACGCGACGGAGGCCGCGGTGGCGGCCAGTGGCGC
S1_2819790	1	2819790	C/T	0.402311	0.365275	0.00104822	TGCGCCTGCCTTCCTCTCACGGTCGGCCTCGCCGCGCGTTTGCTTTCCCGCCCACGCAGGTCAGACCTCCGCGCTCTAGGATCTACCTACCTTGCCTTCC[C/T]GCTTGCTTTTGCAATTTGCTCTCCTCTCGTCCCGTCTGTGCTGCGTGGATCTGTGCCGCTTTTGGTGTCTGTCTGCGCGTGCCCACTGATGCTTCCGGTT
S1_2820262	1	2820262	C/T	0.345588	0.35002	0.00104822	TCCCAGGGATCTTCGCGAGCGGGGAGTTGAAGCGCGAGATTTGCGCGGCTACGATTCTGCGTTGCCGAGGGAGCAAGGGAACCAATGGCTGCAGCGGTGG[C/T]GATGCGAGGGGGAAGCAGCGACAGCGGAGGATTTGACAAGGTTCCCGGGATGGACTCGGGGAAATACGTGCGCTACACCCCGGAGCAAGTTGAGGTGCTC
S1_2820288	1	2820288	G/A	0.344211	0.349552	0.00209644	TTGAAGCGCGAGATTTGCGCGGCTACGATTCTGCGTTGCCGAGGGAGCAAGGGAACCAATGGCTGCAGCGGTGGCGATGCGAGGGGGAAGCAGCGACAGC[G/A]GAGGATTTGACAAGGTTCCCGGGATGGACTCGGGGAAATACGTGCGCTACACCCCGGAGCAAGTTGAGGTGCTCGAGCGGCTCTACATCGATTGCCCCAA
S1_2820391	1	2820391	C/T	0.336842	0.346962	0.00209644	GGATTTGACAAGGTTCCCGGGATGGACTCGGGGAAATACGTGCGCTACACCCCGGAGCAAGTTGAGGTGCTCGAGCGGCTCTACATCGATTGCCCCAAGC[C/T]AAGCTCCTCACGGCGCCAGCAACTGCTGCGCGAGTGTCCTATACTCTCCAACATTGAGCCGAAGCAGATCAAGGTCTGGTTCCAGAACCGAAGGTAACTA
S1_2820480	1	2820480	C/T	0.401468	0.365103	0	TTGCCCCAAGCCAAGCTCCTCACGGCGCCAGCAACTGCTGCGCGAGTGTCCTATACTCTCCAACATTGAGCCGAAGCAGATCAAGGTCTGGTTCCAGAAC[C/T]GAAGGTAACTAAATCTGACAAGTCACAGCCTACTAGCTCAGCTCTAGTGGAAAAATGTGTCTCACGTTTTGATCCCTGTTGTAGGTGCCGCGATAAGCAG
S1_3289987	1	3289987	G/A	0.406709	0.366145	0	AGCGCGCGGCTCGGGGACGCGCGGTTGGCCAGCATGATCTCGCCAAGCTCGGCCGGGCTGAGGCGGGCGCCGGCGGCGTGGAACCCCTCCTCCACCTGCG[G/A]GTACAGCTTGTGGTCCTTGAGCCCCAGGTAGTTGCTGGCCAGCGCCTTGAAGGCCTCGAAGTCGCAGAGCGTGAACTGGATGTGCACGTCCAGCCGGCCC
S1_3290026	1	3290026	C/T	0.403564	0.365527	0	TCGCCAAGCTCGGCCGGGCTGAGGCGGGCGCCGGCGGCGTGGAACCCCTCCTCCACCTGCGGGTACAGCTTGTGGTCCTTGAGCCCCAGGTAGTTGCTGG[C/T]CAGCGCCTTGAAGGCCTCGAAGTCGCAGAGCGTGAACTGGATGTGCACGTCCAGCCGGCCCGGGCGCACCACCGCGGCGTCCACGGCGTCCTTGCCCCCG
S1_4293268	1	4293268	G/A	0.479036	0.37456	0	GTAGTCTTTTTGATACTACGTGTTGCCTATCATTTTCTAAATTTCTGGATACTGATCTGATTAATGTTTTTAAAATATTACCAGTATAGAGCAACCGGTA[G/A]AGGTTTTGTGGTACGACATATCAAGTTTGCTGAGAACTACCGTATTTATTCTCGAAGCCATTTTGTGAAAGGGTTTGTTATTACGTGAAGCTATTTTCAC
S1_4293270	1	4293270	G/T	0.475891	0.374418	0	AGTCTTTTTGATACTACGTGTTGCCTATCATTTTCTAAATTTCTGGATACTGATCTGATTAATGTTTTTAAAATATTACCAGTATAGAGCAACCGGTAGA[G/T]GTTTTGTGGTACGACATATCAAGTTTGCTGAGAACTACCGTATTTATTCTCGAAGCCATTTTGTGAAAGGGTTTGTTATTACGTGAAGCTATTTTCACTT
S1_5894290	1	5894290	T/A	0.472746	0.374256	0	GCAAAGAGTCGATGCACAAATAAATCACCGTCAGTCAAAAGAATGTTGTGGCTAGGCAATGTTAGAGTGATCTGTTGTGGGCTTCAAGCATAACCGCCTT[T/A]TCCTGTAATGGAAGCTGAAATACGATCAGGTATGGAGTTATAAAAGAATATTAGTAACTAATATAATACCGAGTGAACAAATGGGGGTTGGCTCGCTCCA
S1_5894735	1	5894735	G/A	0.489518	0.37489	0	ATCATGAAGTTTGGACACAGGCGTTACTGCCTTTATCACTCCAGGCATCAATGTCCATAAGTCAAGCTTTGAATAAGATAAGCAAAGAGGGCAGTAAAGG[G/A]TACCTCACTCTGCATACTGTTTTCCGAGGGGAACCAACGCATAAGGATGCCAAGGTGCATTACCACAGGAATTAGTTTGAAAATGAGAGGAGTTGTTACC
S1_5894774	1	5894774	G/A	0.496855	0.37499	0	TCCAGGCATCAATGTCCATAAGTCAAGCTTTGAATAAGATAAGCAAAGAGGGCAGTAAAGGGTACCTCACTCTGCATACTGTTTTCCGAGGGGAACCAAC[G/A]CATAAGGATGCCAAGGTGCATTACCACAGGAATTAGTTTGAAAATGAGAGGAGTTGTTACCTACAACAATGGACAGAAAAGTGAGAGATGTATACCTAAC
S1_5894800	1	5894800	A/G	0.350105	0.351522	0	GCTTTGAATAAGATAAGCAAAGAGGGCAGTAAAGGGTACCTCACTCTGCATACTGTTTTCCGAGGGGAACCAACGCATAAGGATGCCAAGGTGCATTACC[A/G]CAGGAATTAGTTTGAAAATGAGAGGAGTTGTTACCTACAACAATGGACAGAAAAGTGAGAGATGTATACCTAACAGCTAAGGCCCACAATATAAGACAAA
S1_5894837	1	5894837	A/G	0.399371	0.364669	0	ACCTCACTCTGCATACTGTTTTCCGAGGGGAACCAACGCATAAGGATGCCAAGGTGCATTACCACAGGAATTAGTTTGAAAATGAGAGGAGTTGTTACCT[A/G]CAACAATGGACAGAAAAGTGAGAGATGTATACCTAACAGCTAAGGCCCACAATATAAGACAAAAAAGGTCATTACCAAGCTAAGGGCAGTTGTTCCCAGT
S1_5894907	1	5894907	C/A	0.458071	0.373236	0	TTAGTTTGAAAATGAGAGGAGTTGTTACCTACAACAATGGACAGAAAAGTGAGAGATGTATACCTAACAGCTAAGGCCCACAATATAAGACAAAAAAGGT[C/A]ATTACCAAGCTAAGGGCAGTTGTTCCCAGTAATAATAGATACATTTTCCCCTGAAAATAATTTTAAACATTTAAGAAATTTAACTATGCATGTGTGGCAA
S1_5894926	1	5894926	G/A	0.298742	0.331214	0	AGTTGTTACCTACAACAATGGACAGAAAAGTGAGAGATGTATACCTAACAGCTAAGGCCCACAATATAAGACAAAAAAGGTCATTACCAAGCTAAGGGCA[G/A]TTGTTCCCAGTAATAATAGATACATTTTCCCCTGAAAATAATTTTAAACATTTAAGAAATTTAACTATGCATGTGTGGCAATCTGGAGTTGTCGTCATAA
S1_5895287	1	5895287	C/T	0.448637	0.372348	0	GCATTTCAAGATTGGTGAAAAACTGATGGACAACCACCAACAAAGATACTTACAACAAAAGCGGTCCTCATGCTGTATCCAAATGCCTTTACAACAATAG[C/T]TACGACAATACTCTTTACTATTATAACCAGTATAACAGCTGCAAGTAATATGTCAACATGATTCCACAAGAACTTAACATGTATGAGCATTCCAATGCTT
S1_5895426	1	5895426	A/G	0.429622	0.369998	0.00104822	CTGCAAGTAATATGTCAACATGATTCCACAAGAACTTAACATGTATGAGCATTCCAATGCTTGCAAGGAAGAGTGCTGCAAATAGATTGCGAATGGCTTC[A/G]ACCTTAAAATAAAAAGAAAAGTCGTTAGAGAGTGCAGCTTTACTAAATGAAATGTCCTTAAAGCATGCTAAAGAAGCTAAACCGAGATCAAGCAAAGTAA
S1_6918275	1	6918275	G/A	0.342437	0.348941	0.00104822	TGGTCATCACACAGTGGAACGAACCGGAGTTCGAGAAGGCGAGGCAACGCAGTACGGGTATAGAATCCGCGAATGTTGAGGTTCGGGTGGGAGCCTCTGA[G/A]GGTTTCAAACACCCGCATGACCAGCGTCGTCTTCCCCACGCCCTGCGAGTACCCGAAGCCGGAGCCGTGAGTCGGTTGTTGGGAGAAAGGAGGGGCGTTC
S1_6918299	1	6918299	G/A	0.303158	0.333251	0.00209644	CGGAGTTCGAGAAGGCGAGGCAACGCAGTACGGGTATAGAATCCGCGAATGTTGAGGTTCGGGTGGGAGCCTCTGAGGGTTTCAAACACCCGCATGACCA[G/A]CGTCGTCTTCCCCACGCCCTGCGAGTACCCGAAGCCGGAGCCGTGAGTCGGTTGTTGGGAGAAAGGAGGGGCGTTCTGAGAGGTTCCAGGGGGCTTACCG
S1_7076134	1	7076134	T/A	0.392857	0.363257	0.00104822	GCTCTGATTCTCCTCCATGAAAACTTCTTTCTTTACTGCAAGTTGAGGAGCACTGACATGTTGTTGTGATTTCGAACCACTGGAACAACCATGGCTGGAA[T/A]TTGAGCTTTGGCTACAAGAGGGTGAGAGGGAATTAGAACCAGAAGTATGCGAGGTGAATCTGCCCTCGCAATACCGATCAGGAACAGAAGGTTCCAAGGG
S1_7356590	1	7356590	G/A	0.321803	0.341229	0	TGCCCGACTCGCCGCGTCCTCGCTCCCGCTGCTCCTCGTCTGGCTCCAGCTCCAGCTCCTCCTCGCGTCCGCCTGCGACCGCTGCGTGCGCCACTCCAAG[G/A]CCGCCTACTACACCTCCGCGCTGACCCTCGCCGGTGGGTACCTTCGCTACGCCGACGCCGCCACCGCTTTCTCCTCCTTCTTTACCAATTAATTAATTCG
S1_7356608	1	7356608	G/T	0.383648	0.361096	0	CTCGCTCCCGCTGCTCCTCGTCTGGCTCCAGCTCCAGCTCCTCCTCGCGTCCGCCTGCGACCGCTGCGTGCGCCACTCCAAGGCCGCCTACTACACCTCC[G/T]CGCTGACCCTCGCCGGTGGGTACCTTCGCTACGCCGACGCCGCCACCGCTTTCTCCTCCTTCTTTACCAATTAATTAATTCGAATCGCGTGCGTGCAGGC
S1_7356744	1	7356744	C/G	0.327044	0.343297	0	GACGCCGCCACCGCTTTCTCCTCCTTCTTTACCAATTAATTAATTCGAATCGCGTGCGTGCAGGCGGCTCCTGTGGGTACGGCACCGATGCCGCCTCCTT[C/G]AGCGCCGGGTTCCTCGCCGCCGCCAGCCCCGCGCTGTACCGCGCCGGCGTCGGCTGCGGCGCCTGCTTCCAGGTGCGGTGCAAGGACAAGAAGCTGTGCG
S1_7356775	1	7356775	G/A	0.450734	0.372561	0	CCAATTAATTAATTCGAATCGCGTGCGTGCAGGCGGCTCCTGTGGGTACGGCACCGATGCCGCCTCCTTCAGCGCCGGGTTCCTCGCCGCCGCCAGCCCC[G/A]CGCTGTACCGCGCCGGCGTCGGCTGCGGCGCCTGCTTCCAGGTGCGGTGCAAGGACAAGAAGCTGTGCGGCGCGGCGGGCGCCAGGGTGGTGGTCACGGA
S1_7356785	1	7356785	G/A	0.437107	0.371013	0	AATTCGAATCGCGTGCGTGCAGGCGGCTCCTGTGGGTACGGCACCGATGCCGCCTCCTTCAGCGCCGGGTTCCTCGCCGCCGCCAGCCCCGCGCTGTACC[G/A]CGCCGGCGTCGGCTGCGGCGCCTGCTTCCAGGTGCGGTGCAAGGACAAGAAGCTGTGCGGCGCGGCGGGCGCCAGGGTGGTGGTCACGGACCGCGCCAGG
S1_7356904	1	7356904	G/A	0.414046	0.367503	0	CGCCTGCTTCCAGGTGCGGTGCAAGGACAAGAAGCTGTGCGGCGCGGCGGGCGCCAGGGTGGTGGTCACGGACCGCGCCAGGACCAACCGCACCGACCTC[G/A]TGCTCAGCAGCACCGCGTTCGCGGCCATGGCGCGCCCCGGCATGGCCCCACGCCTCGCAGCACGCCGCGCAGTCGACGTCGAGTACAAGAGGTAAACCAA
S1_7356943	1	7356943	G/A	0.397895	0.364357	0.00209644	CGGCGCGGCGGGCGCCAGGGTGGTGGTCACGGACCGCGCCAGGACCAACCGCACCGACCTCGTGCTCAGCAGCACCGCGTTCGCGGCCATGGCGCGCCCC[G/A]GCATGGCCCCACGCCTCGCAGCACGCCGCGCAGTCGACGTCGAGTACAAGAGGTAAACCAAAAAAAACACATAACATACGGTGTGTACAAGAAATTTGAA
S1_8059318	1	8059318	A/G	0.371849	0.358038	0.00104822	GCCGGAGCCTCGACGATCCTTGTTCTGAAACCGAAGCCCCCTGCGACGTCCACATCAGAACCCCCACAGTTGCAGTTCAGATCTCCGGAACATCTAGTAC[A/G]TAGCGAAATTAACACACGTAGAAGGAGGAGATGAAAGAAAGATAAAATTCAGGGTCTAAATGGTTACTTGTCAAACGAGCCGCTTGACCGGGCGCAATGA
S1_8574885	1	8574885	A/G	0.311975	0.337147	0.00104822	GAGGCGGTACGCGGCGACCTCGGCGACGTGGACGATGGCCGACTGCGCCGCGGCGCGCGCACGGTCGAAACGGCCGGACGGCGCCAGTTGGCGGTTCGAG[A/G]CCGACGCCGGCGACGCGCACCCGCCGTGCGAGAAGAAGGAGAGGGATTTGTCGAGCGCCTGGATGTGGCTGAGCAGGTAGTGGAGGGTGTTGAGCCGGAT
S1_8791321	1	8791321	T/C	0.494759	0.374973	0	TAATTTTTAGAAAATAAAGCTCTACCTTAACCCCTAGATATATCTGACCCTAGATACTTTGTTGTAGCAGCTTGGTTTTATGATTCTTGTGTTGATTTGG[T/C]AGTTTGACTTCCCACCATTTATGGTCCTGATCATTGCCATCCTCAATGATGGTAAGTTGGTCTTTAATTTGTTCTGTTCATATTGACGCACCAACTTCAA
S1_8791333	1	8791333	C/T	0.420335	0.368573	0	AATAAAGCTCTACCTTAACCCCTAGATATATCTGACCCTAGATACTTTGTTGTAGCAGCTTGGTTTTATGATTCTTGTGTTGATTTGGTAGTTTGACTTC[C/T]CACCATTTATGGTCCTGATCATTGCCATCCTCAATGATGGTAAGTTGGTCTTTAATTTGTTCTGTTCATATTGACGCACCAACTTCAACCTCTGTACATG
S1_8791460	1	8791460	A/T	0.316562	0.339086	0	ATCCTCAATGATGGTAAGTTGGTCTTTAATTTGTTCTGTTCATATTGACGCACCAACTTCAACCTCTGTACATGAATAGGTACCATTATGACTGTCTCTA[A/T]GGACATAGTGAAACCATCTCCACAACCTGAAGGTGAGATTTTTGCGACTAGAGTAGTTCTTAGTGCTTATTTGGCCACGATGACTGTTATTTTCTTCTGG
S1_8791486	1	8791486	C/T	0.297694	0.330722	0	TAATTTGTTCTGTTCATATTGACGCACCAACTTCAACCTCTGTACATGAATAGGTACCATTATGACTGTCTCTAAGGACATAGTGAAACCATCTCCACAA[C/T]CTGAAGGTGAGATTTTTGCGACTAGAGTAGTTCTTAGTGCTTATTTGGCCACGATGACTGTTATTTTCTTCTGGGATGCGTACAAGACCGACTTTTTCCC
S1_8791516	1	8791516	G/T	0.305031	0.334097	0	CTTCAACCTCTGTACATGAATAGGTACCATTATGACTGTCTCTAAGGACATAGTGAAACCATCTCCACAACCTGAAGGTGAGATTTTTGCGACTAGAGTA[G/T]TTCTTAGTGCTTATTTGGCCACGATGACTGTTATTTTCTTCTGGGATGCGTACAAGACCGACTTTTTCCCGGTATGGACCAGCAGTGTGTTAAGCATCAT
S1_8791522	1	8791522	A/G	0.420335	0.368573	0	CCTCTGTACATGAATAGGTACCATTATGACTGTCTCTAAGGACATAGTGAAACCATCTCCACAACCTGAAGGTGAGATTTTTGCGACTAGAGTAGTTCTT[A/G]GTGCTTATTTGGCCACGATGACTGTTATTTTCTTCTGGGATGCGTACAAGACCGACTTTTTCCCGGTATGGACCAGCAGTGTGTTAAGCATCATCAATGT
S1_8791538	1	8791538	C/T	0.407563	0.366309	0.00104822	GGTACCATTATGACTGTCTCTAAGGACATAGTGAAACCATCTCCACAACCTGAAGGTGAGATTTTTGCGACTAGAGTAGTTCTTAGTGCTTATTTGGCCA[C/T]GATGACTGTTATTTTCTTCTGGGATGCGTACAAGACCGACTTTTTCCCGGTATGGACCAGCAGTGTGTTAAGCATCATCAATGTTTTGGGAGATCCTTCG
S1_8791556	1	8791556	T/C	0.357143	0.353759	0.00104822	TCTAAGGACATAGTGAAACCATCTCCACAACCTGAAGGTGAGATTTTTGCGACTAGAGTAGTTCTTAGTGCTTATTTGGCCACGATGACTGTTATTTTCT[T/C]CTGGGATGCGTACAAGACCGACTTTTTCCCGGTATGGACCAGCAGTGTGTTAAGCATCATCAATGTTTTGGGAGATCCTTCGGTGCTTTCATTTATCCTT
S1_9015655	1	9015655	G/C	0.370021	0.357535	0	CCTCGTCGTCCGTGTCCCACAGGAACGCGGCGTGCGCGGCGAGCACGTGGCTGTTCTGCGGGGACGCCTTGGCCGCCCGCTCGAAGTAGCTGGAGGCGCG[G/C]TCCTCGTCGCGGTGCACCTCCCAGACCAGCTTGGCGTACTCCGACAGGAGCTCGCCGTCGTCGGGGTCGGCGAGGATCGCGCGGGAGTAGTACTCGTCTG
S1_9015697	1	9015697	C/T	0.419287	0.368401	0	GCACGTGGCTGTTCTGCGGGGACGCCTTGGCCGCCCGCTCGAAGTAGCTGGAGGCGCGGTCCTCGTCGCGGTGCACCTCCCAGACCAGCTTGGCGTACTC[C/T]GACAGGAGCTCGCCGTCGTCGGGGTCGGCGAGGATCGCGCGGGAGTAGTACTCGTCTGCCCTCCTGTAGTCCCCTTTCACCTGAGATCCAATCCAATGCG
S1_9015764	1	9015764	T/C	0.411579	0.367059	0.00209644	GCGGTGCACCTCCCAGACCAGCTTGGCGTACTCCGACAGGAGCTCGCCGTCGTCGGGGTCGGCGAGGATCGCGCGGGAGTAGTACTCGTCTGCCCTCCTG[T/C]AGTCCCCTTTCACCTGAGATCCAATCCAATGCGCAGCGCAGGTAGGTGCCGCCGTCAGAAGAAGAATTAAAAATTTTGTATACGAGATCTGCGCGTCGTC
S1_9015768	1	9015768	C/T	0.409474	0.366671	0.00209644	TGCACCTCCCAGACCAGCTTGGCGTACTCCGACAGGAGCTCGCCGTCGTCGGGGTCGGCGAGGATCGCGCGGGAGTAGTACTCGTCTGCCCTCCTGTAGT[C/T]CCCTTTCACCTGAGATCCAATCCAATGCGCAGCGCAGGTAGGTGCCGCCGTCAGAAGAAGAATTAAAAATTTTGTATACGAGATCTGCGCGTCGTCCAAA
S1_9498113	1	9498113	G/A	0.492647	0.374946	0.00104822	GCAAGCGGCGACAAGGGTCTCCGCCTCCGGTGGAGGAAACTACGTCACGCGGTGCGGCGGGGCAGTCTTCCGGTGAGAGGGTTTCTGCAGAAGGAGCTGC[G/A]CGACTAACTGATCCATGGGGCTCGTCGCCTGCGTTTCGCCCCACCCGTCCGATTCGAACCTGCCACACGTAACGTAACACTCTAAACACATTCAGGACAC
S1_9498122	1	9498122	T/C	0.305263	0.334201	0.00209644	GACAAGGGTCTCCGCCTCCGGTGGAGGAAACTACGTCACGCGGTGCGGCGGGGCAGTCTTCCGGTGAGAGGGTTTCTGCAGAAGGAGCTGCGCGACTAAC[T/C]GATCCATGGGGCTCGTCGCCTGCGTTTCGCCCCACCCGTCCGATTCGAACCTGCCACACGTAACGTAACACTCTAAACACATTCAGGACACGAACTTGTG
S1_9498402	1	9498402	C/T	0.347548	0.350678	0.00838574	CCATTCTTCCGCTTGTACTGGCAACGCAATGCGTTTGTTCAAGCCTGTTGGCCAACCGGTACAGGGAATCCCGTATGCGTCCTCTGGTCGCTAGATCAAG[C/T]TGCATGGCACAGGCACAGCACATCAAAAGGATATAAAAAAGGAAGTATCAACTTCACACGACGAACAAGAACGGTTTACGAAATGTTGTGCCAGTAACTG
S1_10615410	1	10615410	A/G	0.330189	0.344501	0	CTGAATAAAAAACAGTGAGAAAAAAAATCAGACGTAGGATGGACAGAATGAACCAATAATTAATTACTCTCCCAAACTTCTGAAACATGGATCAAACGAA[A/G]ATTAGCTTGTTCGGGTTCAGTGTACTATATGGCTCGCTGGTTAGGACAAAACAAATATCTCTACAACCTATTTCTGTGAAAAGATCATAGTGTTTCAAGA
S1_10615930	1	10615930	A/C	0.421384	0.368743	0	TGTTATGAATTTTGCAAACAGAAGAGCATATATGTATATAAAGTATTAAATGGTTATACATGGTCATATGCGTAAGAAAAATTACCTGTAGGAACATTAG[A/C]GGCCACGTTTGAAAGGATAAGAATCACCACGGCAAGAAGTGCAACACCTTTCGCACTATCGATTCGTGAATATGGTTCCACTAACTCCCATAGTGTGTTC
S1_10615984	1	10615984	C/A	0.31761	0.339521	0	TATACATGGTCATATGCGTAAGAAAAATTACCTGTAGGAACATTAGAGGCCACGTTTGAAAGGATAAGAATCACCACGGCAAGAAGTGCAACACCTTTCG[C/A]ACTATCGATTCGTGAATATGGTTCCACTAACTCCCATAGTGTGTTCGGTATGCCCGTTTTGTTGAAGCCATCAACAGTGATAAACATCCCGCAGAAAAAG
S1_10616222	1	10616222	G/A	0.360587	0.354809	0	ACAACAGGATGATGATCGTCGTCCGCACTAAGTAAAATATCCACCCGTTATTGAGTGTTAATTAAAATTTGAGGAGCATACCTTCTCAAGACAAGCTTGT[G/A]CGTCCGTAAAATCGAGTGCCAGAAGAACAAGAGCTGCAGTGATTGCAGTCCAGGACATGTTCAGTCCCATTAGAAGTGCAATGAGCATACCGAGAGTGAT
S1_10616333	1	10616333	G/A	0.496855	0.37499	0	ATCGAGTGCCAGAAGAACAAGAGCTGCAGTGATTGCAGTCCAGGACATGTTCAGTCCCATTAGAAGTGCAATGAGCATACCGAGAGTGATAAGATAAACA[G/A]CAGTCTTCCACACAAGTACTTTCCATCTCTTCTCTGCAACTTCAGTTTCTTTCTCCTTTTCCCCATTAATCTCTGGGGAGGGTGCTAAATCCTCTATTAT
S1_10682727	1	10682727	G/A	0.419287	0.368401	0	AACTAATAAACCAAAGGAAAAATACCATCAATTGGTTCTTCAGCTATTATTATATCTGTGTCAATATTCGCATGGATGACATGGCCATCCGTGCTACGCC[G/A]CACAGTTCCTTTTATGCCCATCAAGCAATGCTCCTGCACATGGAAAGGGTAGATACTTCGCATGAGAACCAGAGAAAAACAGAAGAAGAAAAAGACATGT
S1_10683281	1	10683281	C/T	0.435924	0.370861	0.00104822	ATCCCACCCCATCCCCCAAAACGAATGGCATTACAATAATAATATAGAGCGCAGTCATTTAAGTACGGAAATAGCAGGCTCTACCTTCTTTAAACACTGA[C/T]GACCCTGTTCAAGGCCTACACCATCACCAACCCAAAGGAACACAAAGGAGGGTGTATCTGCAATAGCCTGTTGATTCAAAAAATACACTTCTAAATATTA
S1_10683312	1	10683312	C/T	0.416842	0.367989	0.00209644	TACAATAATAATATAGAGCGCAGTCATTTAAGTACGGAAATAGCAGGCTCTACCTTCTTTAAACACTGACGACCCTGTTCAAGGCCTACACCATCACCAA[C/T]CCAAAGGAACACAAAGGAGGGTGTATCTGCAATAGCCTGTTGATTCAAAAAATACACTTCTAAATATTAATTCTGCAGCATAAATGAAATCACAAAATAG
S1_10683489	1	10683489	G/A	0.30608	0.334567	0	AGCATAAATGAAATCACAAAATAGAAAGGATAAAGAAAAGGGGAAAACCTCAATCTTCAAATTCATAATCTCCTCAGCAGTCCAATATTCTATGTGATCT[G/A]TGATTCCTGGCGCACGGTGAGTATACTCCTCCCATGGAGGATCCACAAGAATAACATCGAACTTGGTACCAAAAAACTCTGGAGAAAGAACATGTTCCCG
S1_10683504	1	10683504	C/T	0.305031	0.334097	0	ACAAAATAGAAAGGATAAAGAAAAGGGGAAAACCTCAATCTTCAAATTCATAATCTCCTCAGCAGTCCAATATTCTATGTGATCTGTGATTCCTGGCGCA[C/T]GGTGAGTATACTCCTCCCATGGAGGATCCACAAGAATAACATCGAACTTGGTACCAAAAAACTCTGGAGAAAGAACATGTTCCCGCAGGTCACACTTGTA
S1_12624875	1	12624875	G/T	0.424528	0.369239	0	GTGGCGTCGCAGGGGCGCGGGTGGGTAGGGATGAGGATAGGCAATGGAGGAGAAGGAGCGGAGGCGGAGGAGGGATGTGACAAGCGCGCGGCGAGGCGGC[G/T]GCATCGGAGGAGGCTAAAACCCTAGCGGTGGCCGTGGCCGGCGGCGTCGTGGGGTTTGAATGTTTGATGGGTAAGCGCCGAGTCGTGGCGCTGGTGCGTG
S1_14330558	1	14330558	G/C	0.35084	0.351761	0.00104822	CGACCGGAACTGCAGCTCCGGCGGGTAGTCCCGGACGCACCCGATCCTGGGCCCGGCGCCGGTGGTCCAGCGGAACGAGAGCTGGTTCCCGAGCTGGTAA[G/C]AGTGCAGGCTCATCTTGGAGTTGATGCGGTGCAGGATCTTCTCCTGCGGCACCACCACCATCTCCTCGCCCTCGCAGCCGCCCTCGCCGTCGCCCTCGCC
S1_14330664	1	14330664	G/A	0.431723	0.370295	0.00104822	AGGCTCATCTTGGAGTTGATGCGGTGCAGGATCTTCTCCTGCGGCACCACCACCATCTCCTCGCCCTCGCAGCCGCCCTCGCCGTCGCCCTCGCCGCCCC[G/A]GAACAGGTTCTCCTTGCAGAAGTTTAGGCAGTCCCCGAACGCGCCCGCGCCCTGCTCCCCGCTGCCCTTGCCCAGCCGGCTCTTGCTCACTGCCAGCCGT
S1_16230286	1	16230286	T/A	0.320755	0.340807	0	ATTGTTGATTTATTTTACAGATGTTGGGCGAATTGGTATTGGTATATGTTATGACATCCGTTTCCAGGAATTAGCAATGTTGTATGCTGCAAGAGGTATG[T/A]CTTCCTCATGTGTGTTTTTCAGTGTAGTTGTCTCTATTAAGCTGTAACTTCATGAAGTGAACTAACTTCTCAAAGACGATGTGGCATATGCCGTATTTGG
S1_17614501	1	17614501	C/T	0.409283	0.366635	0.00314465	TCTGAACCAAGTATATTTGTATGTATATCAACAAGTTGGTTGCAACTACCTTGTAAATTGATCTATCTTCTTTGGCTGAATGTTTGAGTTTTTTTCGAGC[C/T]ACAAACACCTGATTTTGAGAGCTATTATTGTGTCAGGTTCCTCCACGTTATCAGAAGTGTTGTTTAATCAATGAAACTAAAAACATTAAGTTCTACATAG
S1_18915244	1	18915244	A/G	0.435789	0.370843	0.00209644	AGAACCAGAATTCCAGTACGCAGAAAAAATTCTCATTCGGATGCCCTGTTTCCTTAGAGCCTCACACTTGTCCCTGTACGCTGCGACCACTCTTTTCTCT[A/G]CACAGAACGACGCCACAGTTCCGATACTGCCGACAGCATCAGTCGCCACTTGTCTTGCATCCTCGTACATCTCCTGCGTTGTGATTGGAGTGGGTTATAA
S1_18916254	1	18916254	G/A	0.397895	0.364357	0.00209644	TATACCTGGTAGTCTGGAAAACTTTGCTGAACATGGTTGGCATCAAGAAAAGTGTCCTTGAAATCTATAACTTCCAGAAGATCAGGCATATTCATCCACT[G/A]TGCGGCAGAAGGATTTCCATAACCCAAGAATATGATTTACAATCAGTAGCCACTCCTATAAATTTGACAGTATAGGTGCAGAAAGTGCCTGGAAATTTGA
S1_18916812	1	18916812	G/A	0.303158	0.333251	0.00209644	CAACCTGAAAAATGTTAGGAATATAATCAGACTTACAGTTCCAGAACCATGAATTGCAGGAAAACTGAAGGACTGACCTTTGTCTTGATTGATTTTTCAC[G/A]TAACTGCCTGTTGATAGACTTGACAACTTTTGGACCTCTTGCTTCAGCAACCAGCGAGGGCTGAAAAGCAAAACAGAATGATGCATGGGGACAGGAGACA
S1_18917440	1	18917440	A/G	0.37395	0.358607	0.00104822	AATTATTAGGCTCATTTTTGGTGCATTTATTAGTAATTGGCTAAATGACGTCTCAAAAACATTGAAAAAATGACATAGATATGAACTATTATTGTCAACA[A/G]ACCTCTAGAAACATCTTCACCAACATTTCAGGACGAGACACTATAATTGCAGATAGGCACTTTGATGATGCCCTACGGACTTTCCAGCTTGCATCCTCAT
S1_18917748	1	18917748	C/T	0.299788	0.331702	0.00524109	GGCCTAAATCCTGCAGTCTGGTGATACTTTATTGCCGAGACAGCAAGGGACATCACCATAAGTCGCAAAAATAGGGGAACATACCCAACCGTATCGATAT[C/T]AGGCGGCACAAAATCTGCAATTCCAGTGTAGCAGGTGTAACCTGAATAGGTGGCATCTGAGTGCCCGAATAGTGTCTTCCTCACCTATTCAGAAAACTTC
S1_18917774	1	18917774	G/A	0.347458	0.350648	0.00524109	CTTTATTGCCGAGACAGCAAGGGACATCACCATAAGTCGCAAAAATAGGGGAACATACCCAACCGTATCGATATCAGGCGGCACAAAATCTGCAATTCCA[G/A]TGTAGCAGGTGTAACCTGAATAGGTGGCATCTGAGTGCCCGAATAGTGTCTTCCTCACCTATTCAGAAAACTTCAGTCAAATCAGGTTTCGTTTGTGCTT
S1_18918290	1	18918290	G/A	0.420168	0.368546	0.00104822	CTCGAGCAAGGATCTGTTGCAGCGTCATGCGACTAATGACCCTTGTGACCGGGAGCCCCCGCTCAGCTGCAGGAGTAAATGTATCAAACTTGATGTACCT[G/A]AATCCAACTTGGCACTGTCAAATGGCTACCTCCAGCGAAGGGATATATCTATCTTGAAGCTAAGCAGAAAAGATACACGGTGTGGGAATTTGGAAACAGA
S1_19945559	1	19945559	G/T	0.483122	0.374715	0.00314465	TGCAGAATCTGCGAAGGAAGATGTGGAACTTTCACCTTTTTCTTTGTCGGGTACCAGTTTTGGGGCTGCTTCTGTCCAGTTACATAGCTGAAACTTGATT[G/T]TTGTGGAGGCACACTGGTCTCGACAGCTAGTTTTCTCTTGATCGCATCAGGTACTGGTCCTGCACTGAAATCCTGAAAATTGAAATTATTTATTAATCAC
S1_20309278	1	20309278	T/C	0.485325	0.374785	0	CCTAAATATAAATGTTTGTAATGTCAGACAGGAATCATGATACACTTTTTCTGATTATTTTCCAGAAGAAAAGATAATTACCCATGTGTGTTTAGAGAGA[T/C]GGCAATCATCTTCACAGGGTCCTGCGTCAGCGCTAAGATGATCCTCAGTCTTTGCCCTTCATCACACACTTCCACCATCTCCTGTACAAGATAGTTGCCA
S1_20309293	1	20309293	C/G	0.47065	0.374137	0	TTGTAATGTCAGACAGGAATCATGATACACTTTTTCTGATTATTTTCCAGAAGAAAAGATAATTACCCATGTGTGTTTAGAGAGATGGCAATCATCTTCA[C/G]AGGGTCCTGCGTCAGCGCTAAGATGATCCTCAGTCTTTGCCCTTCATCACACACTTCCACCATCTCCTGTACAAGATAGTTGCCAGCACTGCTGATCATA
S1_20309299	1	20309299	C/A	0.468553	0.374009	0	TGTCAGACAGGAATCATGATACACTTTTTCTGATTATTTTCCAGAAGAAAAGATAATTACCCATGTGTGTTTAGAGAGATGGCAATCATCTTCACAGGGT[C/A]CTGCGTCAGCGCTAAGATGATCCTCAGTCTTTGCCCTTCATCACACACTTCCACCATCTCCTGTACAAGATAGTTGCCAGCACTGCTGATCATAAGGTCT
S1_20309310	1	20309310	G/A	0.471639	0.374194	0.00104822	AATCATGATACACTTTTTCTGATTATTTTCCAGAAGAAAAGATAATTACCCATGTGTGTTTAGAGAGATGGCAATCATCTTCACAGGGTCCTGCGTCAGC[G/A]CTAAGATGATCCTCAGTCTTTGCCCTTCATCACACACTTCCACCATCTCCTGTACAAGATAGTTGCCAGCACTGCTGATCATAAGGTCTGCAATGTGGTT
S1_20309328	1	20309328	C/A	0.457983	0.373228	0.00104822	CTGATTATTTTCCAGAAGAAAAGATAATTACCCATGTGTGTTTAGAGAGATGGCAATCATCTTCACAGGGTCCTGCGTCAGCGCTAAGATGATCCTCAGT[C/A]TTTGCCCTTCATCACACACTTCCACCATCTCCTGTACAAGATAGTTGCCAGCACTGCTGATCATAAGGTCTGCAATGTGGTTAATGATTCCTTCAAAGAT
S1_20309354	1	20309354	C/T	0.433962	0.370601	0	ATTACCCATGTGTGTTTAGAGAGATGGCAATCATCTTCACAGGGTCCTGCGTCAGCGCTAAGATGATCCTCAGTCTTTGCCCTTCATCACACACTTCCAC[C/T]ATCTCCTGTACAAGATAGTTGCCAGCACTGCTGATCATAAGGTCTGCAATGTGGTTAATGATTCCTTCAAAGATCGCATCCACATGATGCTTCCCTTCCA
S1_21683146	1	21683146	C/T	0.418239	0.368226	0	TGTGAAATACTTTAGCATGTATTGTGTTCTTAGATTTCTATGTCAAGAAAAAACATGGAAAATTATTTTGAAATGTTGAAGTGCTCTCTCTGTATTCTTG[C/T]AGATCCATATCAGGGGGAATTTCCTGAGACAATCGAAGAGTACTTGCATCACGGTACTATGAAATGTATCGCGTTTAACCGCAAAGGAACACTTCTTGCT
S1_21683184	1	21683184	G/A	0.363732	0.355741	0	TATGTCAAGAAAAAACATGGAAAATTATTTTGAAATGTTGAAGTGCTCTCTCTGTATTCTTGCAGATCCATATCAGGGGGAATTTCCTGAGACAATCGAA[G/A]AGTACTTGCATCACGGTACTATGAAATGTATCGCGTTTAACCGCAAAGGAACACTTCTTGCTGGTAATTATCGGAGCTTGTTTTGATTGTTTCTCTACAA
S1_21683199	1	21683199	G/A	0.43501	0.370741	0	CATGGAAAATTATTTTGAAATGTTGAAGTGCTCTCTCTGTATTCTTGCAGATCCATATCAGGGGGAATTTCCTGAGACAATCGAAGAGTACTTGCATCAC[G/A]GTACTATGAAATGTATCGCGTTTAACCGCAAAGGAACACTTCTTGCTGGTAATTATCGGAGCTTGTTTTGATTGTTTCTCTACAATTAAATTTGAAGTGA
S1_21775477	1	21775477	G/A	0.354298	0.35287	0	TCATTTGTCCTGAACATCAGCCTATCAAGTCTGTTCCTCCGAGCTGCAGAATCCCCAACCCCAAGGTTGTTGTTGTCTATGTACGATAAGATCTGATCCT[G/A]CAGACAGCAAAACAGAGAAATAATTTCATCTGATGGCACATCACAAACAATGAGGATGAAAATGGTAGCCCATGGCAGGACTCCTGAAATGAAGCTGGGT
S1_22600565	1	22600565	A/G	0.41195	0.367127	0	TCCTTCTTAATACTACATGCATTGTTTTAGATTCCAGCCTATATGTTTAGTTGCAGGTCAAGCCTCTTAACAAATTAGGTTTTGCTGTGTTGTTTAAACT[A/G]TTCCAGTTTGTTGTGGCAATTCAAGTGACAGGTCCAGAAAAAAACATATCTCTAGCTATTCGTTATTTCATATTGAATTTTCCTCATATTGTAGAGAAAT
S1_25935151	1	25935151	T/A	0.455882	0.373046	0.00104822	TATACTTGGGGTATCCAATGATCAAAAGTAGGGAACTTACCACTGTAAGGTCCTGCTCAATGTCAGCTGCTACTTGATGAGACCGCATGATCTGCTCACC[T/A]TGACGGTGTAAAGTTAGCATGGTTTGTGTAGCATCTTCCCTGATGGCTTCAGCAGCCCTGACACAATCATTTACTTTGTGTGTGGTTTCTCTTGCTTTGG
S1_28231406	1	28231406	C/T	0.450526	0.37254	0.00209644	GGGTAGTTGTAGAGATCTATCAAAATGCAGTCCGAAAAACATCGGTCTTTTAGTACCTCAGCACGATATTGATCCAGCAAAGTGAAGAACCAATGCAATG[C/T]TTCAGTTCGTGTGGCCTCATGCTCACTGTTTAATTCTCTGAAAAGAAAGGACAAAAGGTCAATGACCTATCACAAATGTCATGTTGATATAATTATCAAA
S1_28231432	1	28231432	C/T	0.450526	0.37254	0.00209644	GCAGTCCGAAAAACATCGGTCTTTTAGTACCTCAGCACGATATTGATCCAGCAAAGTGAAGAACCAATGCAATGCTTCAGTTCGTGTGGCCTCATGCTCA[C/T]TGTTTAATTCTCTGAAAAGAAAGGACAAAAGGTCAATGACCTATCACAAATGTCATGTTGATATAATTATCAAATTACCAGTGCAGGCAGATATAAACAA
S1_29781332	1	29781332	T/A	0.323404	0.341869	0.00733753	ATGATTATAAGCAGTTCTTTTTAACTGAGCTAGCTTCCTTCTGTTCAAATTGCAAATATCCTATGTTGATAGGAGGTGACTTCAACATTTTAAGAAAAGA[T/A]TCTGATAAAAACAAACCCGGTGGTACGAATTGCTGGAGCTCGCTGTTTAATTCCATCATTGATGTTAATAGTTTGATTGAGCTTGATTTGAGTGGCAGAA
S1_31097487	1	31097487	C/T	0.304487	0.333852	0.00943396	GCCTCCCTCCACCCTCGTCCTCGCCCGCCATCCACCGCCCCCAAATGTCGTGTCCGCGAGGAGCCCCACGTCGTGCCCGCCATCCACCTCCCCCAAGTGT[C/T]GTGTCCGCGAGGATGAGCTTGTCACTGCGGGAGGCAAGGAAGACCACGAGCGTGGGGAGCGGATTCGAGGAGATGGCGAGCAAGAGTGCCTGCGCAGTGT
S1_34218604	1	34218604	A/T	0.392632	0.363206	0.00209644	GACTATTGAAACATAAAGAAATAAATGTGTTAAGTGTTGCATAGGCCAAACAAAAATAAGAGCTAAATAGCAGAAGAAACAGCAGCAAAGACCTGCATAC[A/T]TCTCCCACTCCGTCTACATATATTGTGAAGTCTGAGATGAAGCGCAGAATGTCATCAACTCGCTAGAGATAATAAGAATTCAGAACTATCAATAAACTTG
S1_34218606	1	34218606	C/A	0.391579	0.362969	0.00209644	CTATTGAAACATAAAGAAATAAATGTGTTAAGTGTTGCATAGGCCAAACAAAAATAAGAGCTAAATAGCAGAAGAAACAGCAGCAAAGACCTGCATACAT[C/A]TCCCACTCCGTCTACATATATTGTGAAGTCTGAGATGAAGCGCAGAATGTCATCAACTCGCTAGAGATAATAAGAATTCAGAACTATCAATAAACTTGGA
S1_34218609	1	34218609	C/T	0.394737	0.363674	0.00209644	TTGAAACATAAAGAAATAAATGTGTTAAGTGTTGCATAGGCCAAACAAAAATAAGAGCTAAATAGCAGAAGAAACAGCAGCAAAGACCTGCATACATCTC[C/T]CACTCCGTCTACATATATTGTGAAGTCTGAGATGAAGCGCAGAATGTCATCAACTCGCTAGAGATAATAAGAATTCAGAACTATCAATAAACTTGGATTA
S1_34218618	1	34218618	C/A	0.398109	0.364403	0.00104822	AAAGAAATAAATGTGTTAAGTGTTGCATAGGCCAAACAAAAATAAGAGCTAAATAGCAGAAGAAACAGCAGCAAAGACCTGCATACATCTCCCACTCCGT[C/A]TACATATATTGTGAAGTCTGAGATGAAGCGCAGAATGTCATCAACTCGCTAGAGATAATAAGAATTCAGAACTATCAATAAACTTGGATTACATGAAAAT
S1_34218648	1	34218648	G/A	0.404412	0.365696	0.00104822	GCCAAACAAAAATAAGAGCTAAATAGCAGAAGAAACAGCAGCAAAGACCTGCATACATCTCCCACTCCGTCTACATATATTGTGAAGTCTGAGATGAAGC[G/A]CAGAATGTCATCAACTCGCTAGAGATAATAAGAATTCAGAACTATCAATAAACTTGGATTACATGAAAATCAGTGTTGAGTTAGTTCAGAACATTACCTT
S1_34649130	1	34649130	C/T	0.48218	0.374682	0	AGCTTGCAGCGCCACCTACACCGAGCAGCCAAGCGAGGAAGCGAAGACCCATTTCCCCGAGCGCAAGAGTACCATGGCGGCGGCGGCAGTTTATGGCGGC[C/T]TCAAGGGGAAGCTTGGCGTCGAGGATGCCCCCGAGCTGCAGCTGAATCGCATCCGCATCACCCTCTCATCCAAGAACGTCAAGAACCTGGAGAAAGGTAT
S1_35278444	1	35278444	G/T	0.480084	0.374603	0	GCAAGCCAGCAACCATCCGTCACAGCGCAAGTCAACAACCCTCGGCGAAATCCAGCAAACAAGCATACATGCAGTATCGCAGTAATCAGTTGGTAGATTA[G/T]CTACCTTGTGAGTCTTGCCGTCGAGGGTGGGGAGCTCGATCTCGGGGGCGACCTGGGGGTAGGCGACGGGCATGTCGAACTGGAGAGGGAACTCATAGCG
S1_35933932	1	35933932	G/A	0.37315	0.358391	0.00419287	GCAAAAGTTAAGACAGAGGAATGAACGGTGCTGGTGCTGGAAATATGTTTTGCTCAGTTGTCCCGGCTGCTGCAGCAGAGCACCTTCATGATGCACGCGC[G/A]GTTCTCCTCGCGGACGCTGGTGATGAGCCAGGAGACAAAGAGAACGAGGAGGCAGAGGATGATGTCCAGCGACAGGTGCGTCTTGGTCTGCGACGCCGCG
S1_35933967	1	35933967	A/G	0.372899	0.358323	0.00104822	GCTGGAAATATGTTTTGCTCAGTTGTCCCGGCTGCTGCAGCAGAGCACCTTCATGATGCACGCGCGGTTCTCCTCGCGGACGCTGGTGATGAGCCAGGAG[A/G]CAAAGAGAACGAGGAGGCAGAGGATGATGTCCAGCGACAGGTGCGTCTTGGTCTGCGACGCCGCGAAGGTGAGGAGCAGGCTAGCGTAGGCCACCACGAA
S1_36681820	1	36681820	C/T	0.467505	0.373942	0	CTAGCCCATAGACACAAACAAAGTCCACATGTTGCATCTAAAAATCAAAAGTGTCCCACAAGCAAACGATTCTGTGAATCAACTCCAAGATGACTCTAGT[C/T]TTAGGTTCGTGTGCACGACACTTGCAAGATATGAAGACAAAGAAGCGAGAGATAGTCGCACCTGCCACGATCTAGTTTGCTGGCACACCAAAAGGCAACA
S1_37594172	1	37594172	G/A	0.293684	0.32881	0.00209644	TGGGAGGTGATCTTCTTGCGGAGTAGCACCGCGGCGAGCTGGCGGACGTTGGGGGTCTTGGCCGTACGGAGATGGTGGACGAGCGCGGGGACCACCTGCG[G/A]GTCACGGGCCAGCCGCCGGATCTGCTCCTCCGCCTGCCGACGTGCGTCGTTATCCGGCATCAAAAACTGGATCAGCAGCAGCTCCAGCGACTGCGCCATT
S1_37594210	1	37594210	C/G	0.314076	0.338042	0.00104822	CTGGCGGACGTTGGGGGTCTTGGCCGTACGGAGATGGTGGACGAGCGCGGGGACCACCTGCGGGTCACGGGCCAGCCGCCGGATCTGCTCCTCCGCCTGC[C/G]GACGTGCGTCGTTATCCGGCATCAAAAACTGGATCAGCAGCAGCTCCAGCGACTGCGCCATTCCTCCCGCCTGAAGCTTATTCTGGTCGCCGCCTGGTGG
S1_38686697	1	38686697	A/C	0.318947	0.340071	0.00209644	GCAGAACTGGAGATTATCTGGCATAGCAATAGCATTGATACTTCATTCTGTTTGCAGACTCACAGAAAGGCAAACAAACAGCAAAGACCTCAGGGTTTGA[A/C]TTGTGCTCTTGATAAGCCCCTTGAAGCTGCTACAGCTGAAAACGCTCCATACAAAACGATTGATGTTGTAAGTACAACTCTTGTAGGAAGAGATACTCTA
S1_38686732	1	38686732	G/A	0.326271	0.342996	0.00524109	TGATACTTCATTCTGTTTGCAGACTCACAGAAAGGCAAACAAACAGCAAAGACCTCAGGGTTTGAATTGTGCTCTTGATAAGCCCCTTGAAGCTGCTACA[G/A]CTGAAAACGCTCCATACAAAACGATTGATGTTGTAAGTACAACTCTTGTAGGAAGAGATACTCTATTCATGATTAATGTATTCGAATAGCTACATCAGGA
S1_38913366	1	38913366	C/T	0.374214	0.358677	0	TTTGCCTTTGCTTCAGATACGTGAAGAACCACCCTCATATTCGACGTCAGTACTACAGAGGAAGGAATCATTTGAAAACCCCCTTGGAGGGGGTGGAGGA[C/T]GAAGTTTCGGATCCCACGAGGATGAAGATAAGAGTTCTGGTAACCCTCAGTCTGGGAAAGCTTTGTATGACTTCACAGCAGGCGGTGATGATGAGGTACG
S1_38913444	1	38913444	G/T	0.377101	0.35944	0.00104822	CCCCCTTGGAGGGGGTGGAGGACGAAGTTTCGGATCCCACGAGGATGAAGATAAGAGTTCTGGTAACCCTCAGTCTGGGAAAGCTTTGTATGACTTCACA[G/T]CAGGCGGTGATGATGAGGTACGCGGGTAGTAATCCTTTTTGTTGTTTGTCTTATAAATTCCTGAAGTGATACTTCCATGTTCAGAGTTTGATGGAATGTT
S1_38913447	1	38913447	G/A	0.378151	0.359712	0.00104822	CCTTGGAGGGGGTGGAGGACGAAGTTTCGGATCCCACGAGGATGAAGATAAGAGTTCTGGTAACCCTCAGTCTGGGAAAGCTTTGTATGACTTCACAGCA[G/A]GCGGTGATGATGAGGTACGCGGGTAGTAATCCTTTTTGTTGTTTGTCTTATAAATTCCTGAAGTGATACTTCCATGTTCAGAGTTTGATGGAATGTTGGT
S1_40248846	1	40248846	A/C	0.458071	0.373236	0	GTGTGTCTATTTGAATACGTTGTTCTAGTTTGTAATGTGCCTTCCTACGGTTTGTTACAGTTCCAACAGCATGGAAAAAGTCTACGCCATCAGCAGTCCT[A/C]GTAAGAAAAGAAAATCACAGTATGAGCTGAGTGATCCAAAGTTGCTACCACTTAAATGCAAGTTTCGCAAACGGTTATATTGCCAGGATGATGAGTCTGC
S1_40248879	1	40248879	G/A	0.492662	0.374946	0	AATGTGCCTTCCTACGGTTTGTTACAGTTCCAACAGCATGGAAAAAGTCTACGCCATCAGCAGTCCTAGTAAGAAAAGAAAATCACAGTATGAGCTGAGT[G/A]ATCCAAAGTTGCTACCACTTAAATGCAAGTTTCGCAAACGGTTATATTGCCAGGATGATGAGTCTGCAACCACAGAAAGTTTAGGATATGATGGTATTTT
S1_40248892	1	40248892	T/C	0.493711	0.37496	0	ACGGTTTGTTACAGTTCCAACAGCATGGAAAAAGTCTACGCCATCAGCAGTCCTAGTAAGAAAAGAAAATCACAGTATGAGCTGAGTGATCCAAAGTTGC[T/C]ACCACTTAAATGCAAGTTTCGCAAACGGTTATATTGCCAGGATGATGAGTCTGCAACCACAGAAAGTTTAGGATATGATGGTATTTTCATGAACAAGACC
S1_40248925	1	40248925	A/C	0.489518	0.37489	0	GTCTACGCCATCAGCAGTCCTAGTAAGAAAAGAAAATCACAGTATGAGCTGAGTGATCCAAAGTTGCTACCACTTAAATGCAAGTTTCGCAAACGGTTAT[A/C]TTGCCAGGATGATGAGTCTGCAACCACAGAAAGTTTAGGATATGATGGTATTTTCATGAACAAGACCTCTGGGACGGACATGGTCAGCATACCTGAAGAA
S1_40248932	1	40248932	G/C	0.465409	0.373801	0	CCATCAGCAGTCCTAGTAAGAAAAGAAAATCACAGTATGAGCTGAGTGATCCAAAGTTGCTACCACTTAAATGCAAGTTTCGCAAACGGTTATATTGCCA[G/C]GATGATGAGTCTGCAACCACAGAAAGTTTAGGATATGATGGTATTTTCATGAACAAGACCTCTGGGACGGACATGGTCAGCATACCTGAAGAATTGGACT
S1_40248933	1	40248933	G/A	0.464361	0.373727	0	CATCAGCAGTCCTAGTAAGAAAAGAAAATCACAGTATGAGCTGAGTGATCCAAAGTTGCTACCACTTAAATGCAAGTTTCGCAAACGGTTATATTGCCAG[G/A]ATGATGAGTCTGCAACCACAGAAAGTTTAGGATATGATGGTATTTTCATGAACAAGACCTCTGGGACGGACATGGTCAGCATACCTGAAGAATTGGACTC
S1_40248934	1	40248934	A/G	0.464361	0.373727	0	ATCAGCAGTCCTAGTAAGAAAAGAAAATCACAGTATGAGCTGAGTGATCCAAAGTTGCTACCACTTAAATGCAAGTTTCGCAAACGGTTATATTGCCAGG[A/G]TGATGAGTCTGCAACCACAGAAAGTTTAGGATATGATGGTATTTTCATGAACAAGACCTCTGGGACGGACATGGTCAGCATACCTGAAGAATTGGACTCT
S1_40248937	1	40248937	A/T	0.464361	0.373727	0	AGCAGTCCTAGTAAGAAAAGAAAATCACAGTATGAGCTGAGTGATCCAAAGTTGCTACCACTTAAATGCAAGTTTCGCAAACGGTTATATTGCCAGGATG[A/T]TGAGTCTGCAACCACAGAAAGTTTAGGATATGATGGTATTTTCATGAACAAGACCTCTGGGACGGACATGGTCAGCATACCTGAAGAATTGGACTCTTGT
S1_40248972	1	40248972	G/T	0.48218	0.374682	0	GCTGAGTGATCCAAAGTTGCTACCACTTAAATGCAAGTTTCGCAAACGGTTATATTGCCAGGATGATGAGTCTGCAACCACAGAAAGTTTAGGATATGAT[G/T]GTATTTTCATGAACAAGACCTCTGGGACGGACATGGTCAGCATACCTGAAGAATTGGACTCTTGTGAGAACACTATAAGCCTGTTTTGTGGATGCATTGA
S1_40249024	1	40249024	A/T	0.483229	0.374719	0	TATTGCCAGGATGATGAGTCTGCAACCACAGAAAGTTTAGGATATGATGGTATTTTCATGAACAAGACCTCTGGGACGGACATGGTCAGCATACCTGAAG[A/T]ATTGGACTCTTGTGAGAACACTATAAGCCTGTTTTGTGGATGCATTGAAGTTGACTCAAAAAATGGAATTCAGGAACAATCTTTGAGAAAAATGTTTGAG
S1_40249042	1	40249042	A/G	0.476891	0.374465	0.00104822	TCTGCAACCACAGAAAGTTTAGGATATGATGGTATTTTCATGAACAAGACCTCTGGGACGGACATGGTCAGCATACCTGAAGAATTGGACTCTTGTGAGA[A/G]CACTATAAGCCTGTTTTGTGGATGCATTGAAGTTGACTCAAAAAATGGAATTCAGGAACAATCTTTGAGAAAAATGTTTGAGATCCGGACATCTGCATCC
S1_40249052	1	40249052	C/A	0.336478	0.346831	0	CAGAAAGTTTAGGATATGATGGTATTTTCATGAACAAGACCTCTGGGACGGACATGGTCAGCATACCTGAAGAATTGGACTCTTGTGAGAACACTATAAG[C/A]CTGTTTTGTGGATGCATTGAAGTTGACTCAAAAAATGGAATTCAGGAACAATCTTTGAGAAAAATGTTTGAGATCCGGACATCTGCATCCAGTAGCTCGA
S1_40249059	1	40249059	T/G	0.437107	0.371013	0	TTTAGGATATGATGGTATTTTCATGAACAAGACCTCTGGGACGGACATGGTCAGCATACCTGAAGAATTGGACTCTTGTGAGAACACTATAAGCCTGTTT[T/G]GTGGATGCATTGAAGTTGACTCAAAAAATGGAATTCAGGAACAATCTTTGAGAAAAATGTTTGAGATCCGGACATCTGCATCCAGTAGCTCGAGCAACAA
S1_40249087	1	40249087	A/C	0.457895	0.373221	0.00209644	AAGACCTCTGGGACGGACATGGTCAGCATACCTGAAGAATTGGACTCTTGTGAGAACACTATAAGCCTGTTTTGTGGATGCATTGAAGTTGACTCAAAAA[A/C]TGGAATTCAGGAACAATCTTTGAGAAAAATGTTTGAGATCCGGACATCTGCATCCAGTAGCTCGAGCAACAATTTTTCATCAGAGGCTTTTAGTTCTTCC
S1_40249117	1	40249117	T/C	0.428421	0.369824	0.00209644	CCTGAAGAATTGGACTCTTGTGAGAACACTATAAGCCTGTTTTGTGGATGCATTGAAGTTGACTCAAAAAATGGAATTCAGGAACAATCTTTGAGAAAAA[T/C]GTTTGAGATCCGGACATCTGCATCCAGTAGCTCGAGCAACAATTTTTCATCAGAGGCTTTTAGTTCTTCCCATAGCAGCGGCACGAGAGACACTGACAGC
S1_40781483	1	40781483	C/T	0.367925	0.356948	0	CCAGATCTCCCAATTGATTATTCCGCGAGTCATGATCCGTTTTATCAAAAAAAAAAGAATGATTTGTTATTGATCTTGTCACTTTTGTGCTTCAGAGATG[C/T]AGGATAGAATGAGACGGCAGGGGCAATATGGTGAAGCGGATATTAACTCTATGGTTGCTGCCCAGTTGCATCACTACCAGGCACAGCAAAGGGTACAGAA
S1_40781503	1	40781503	G/T	0.367925	0.356948	0	TTCCGCGAGTCATGATCCGTTTTATCAAAAAAAAAAGAATGATTTGTTATTGATCTTGTCACTTTTGTGCTTCAGAGATGCAGGATAGAATGAGACGGCA[G/T]GGGCAATATGGTGAAGCGGATATTAACTCTATGGTTGCTGCCCAGTTGCATCACTACCAGGCACAGCAAAGGGTACAGAAACACCCTGAGAATAGCTACA
S1_40781546	1	40781546	C/G	0.310924	0.336694	0.00104822	TTGTTATTGATCTTGTCACTTTTGTGCTTCAGAGATGCAGGATAGAATGAGACGGCAGGGGCAATATGGTGAAGCGGATATTAACTCTATGGTTGCTGCC[C/G]AGTTGCATCACTACCAGGCACAGCAAAGGGTACAGAAACACCCTGAGAATAGCTACACTGGAAGAGATCCTGCACAAGCTTCTGCGGAGCATCAGTACAC
S1_40781589	1	40781589	C/A	0.359244	0.354403	0.00104822	AGAATGAGACGGCAGGGGCAATATGGTGAAGCGGATATTAACTCTATGGTTGCTGCCCAGTTGCATCACTACCAGGCACAGCAAAGGGTACAGAAACACC[C/A]TGAGAATAGCTACACTGGAAGAGATCCTGCACAAGCTTCTGCGGAGCATCAGTACACTCCCCCTAAAGCAAGACAGAGTCAATGGGATCGAGGTGGACCA
S1_40781694	1	40781694	C/T	0.48847	0.374867	0	AATAGCTACACTGGAAGAGATCCTGCACAAGCTTCTGCGGAGCATCAGTACACTCCCCCTAAAGCAAGACAGAGTCAATGGGATCGAGGTGGACCAAATG[C/T]GCCAAGCCAGGTTCCATCATATGCATATAACGAAGGCATGTACTGCAGCTGTTTAGTTTGATATTTTTACATCTGTTCCTTTTCTTTTTCCAAATAGCCT
S1_41468660	1	41468660	G/A	0.392857	0.363257	0.00104822	AAACTTATAGGATGCTATCCGAACAAATCAAATTACAATTACCACCATGTTCAAGCCAAGAACCAGTTCCATTTCAACCAGCAAAAAGAGAACATAAACA[G/A]CTTAGGGAACTACTTCTACTCAACCCATTTGATACTCCAGTAAGTATACAAAAATTTAACTACCTTTATTTTGTACAACAGTGACACTACTAAATGAATA
S1_41793067	1	41793067	T/G	0.314346	0.338157	0.00314465	GTTCAACCCCCCAGGCGGCGTCTGGCAGACTGCCGACCCCGCCGTCGACCGCATCGCCGGCGACCCCATCATCCGCGACACGAACTACGCCCGCTACCTG[T/G]CCTTCTTCTACAGCAACGCCACCGCCTTCGCCTCGTCGCTCGTGGTCATCGTCCTCGTCCTCATCCTGTCCGTGCTGCACGACAACGGGGGAATCACCAT
S1_41793101	1	41793101	C/G	0.314465	0.338207	0	GACCCCGCCGTCGACCGCATCGCCGGCGACCCCATCATCCGCGACACGAACTACGCCCGCTACCTGTCCTTCTTCTACAGCAACGCCACCGCCTTCGCCT[C/G]GTCGCTCGTGGTCATCGTCCTCGTCCTCATCCTGTCCGTGCTGCACGACAACGGGGGAATCACCATGCTCGCGCCGCTGCTCGGCGTCCTCCGGGCCGTC
S1_43086097	1	43086097	G/A	0.461053	0.373479	0.00209644	TAGTATGATGGATCGAGCAGATACTTGTGAGCTGCATGATCTTCACCATCATATGTTGCAAATTCTGACAATTCATCCTTGTAGGCAAAACCCAAACAGC[G/A]CAAAGCACTGGCAGACATCTCACGGAGTGTAGATAATATGAGTGCCTTGGCACCATCATCCAATAGCACAACAGATCCATCGAGCAACTGAATGTGGGTA
S1_43086567	1	43086567	C/A	0.457983	0.373228	0.00104822	CGAGCAGCAAGAAGCAGGTCATTGCTGTGCACTTGAAACTGACGACCTAAAACCACAAGGAATGCAAACTCCAGCACAATACATACCTTGACAAGCAGCA[C/A]GTTCTTCCCAGAGTCCACTTTCACAATAACTCCCATTGACTTTCTGGTGCGATCAAATTCCAGAGTTGCTACTCTCTTGGCAGCATTGTTCCACCACTGA
S1_43088036	1	43088036	T/A	0.464361	0.373727	0	CCCTGGATGTCAGTGTCCTCCAACTCGATCTTGTGGCTGGTCTTGTTAACAGAAGCGGTCTCGCCGGTGAGAGATCCCTGCTCGACGCGGAGGGTCGAGC[T/A]GATGAGCTGGAGCACGCGCATGTCCGCGGGAACCTTGTCCCCGACCCGGAGCTCAACGATGTCCCCGGGGACGAGGTCGCGCGCGGGGAGGCCATGCGAC
S1_43088207	1	43088207	C/T	0.451782	0.372664	0	ACGAGGTCGCGCGCGGGGAGGCCATGCGACCACCGCCCATGACGCTTGACGGTTGCGTGCTCCGACTGGATCTCCTTGAGCGCCTCGAGCGCCTTCTCGG[C/T]GTTGCTCTCTTGCCAGACGCCGACGACGGCGTTGACGATGAGGATAAGGAAGATGACGAGCGGCTCGACGAAGGCGGTGACGCCCACCTCGCCGCCTTCT
S1_43443836	1	43443836	T/C	0.45283	0.372765	0	CATGAAGTTATAAGCATATATGATAGTGTGTACAAATGCATGCAACTGATACTACAAGCACCAAGTTAATGACCAGGCTGGCAACTGTAATGTTTAGGGA[T/C]AAACAAAATGTGAACTAAGCAGACAGTGACGCATAAACATGTATCAACATAAGTCGAAACAGCACTCTGAACCTTCCAGATTTATGATTCCTCACCAAGA
S1_43568677	1	43568677	A/G	0.318277	0.339796	0.00104822	GAGGAAGGAAGGACTGCAGAAGCGAGTGATGACGGAGATCCAGCTGAGGTTGAGTCTTGTGTTGCAGAGAAGGTGGAACTTGGACAGGAGACAACTCATG[A/G]TTCTACAGGTACTGCTTTGGATGGAGGCAATGATGGGTCCTATTTTCCTTGGAGGGAGGAGCTTGAGAGCTTGGTTCGTGGAGGTGTACCAATGGCTCTT
S1_43568695	1	43568695	T/G	0.314465	0.338207	0	GAAGCGAGTGATGACGGAGATCCAGCTGAGGTTGAGTCTTGTGTTGCAGAGAAGGTGGAACTTGGACAGGAGACAACTCATGATTCTACAGGTACTGCTT[T/G]GGATGGAGGCAATGATGGGTCCTATTTTCCTTGGAGGGAGGAGCTTGAGAGCTTGGTTCGTGGAGGTGTACCAATGGCTCTTAGAGGAGAGGTGCAACTG
S1_43568710	1	43568710	A/G	0.307773	0.335318	0.00104822	GGAGATCCAGCTGAGGTTGAGTCTTGTGTTGCAGAGAAGGTGGAACTTGGACAGGAGACAACTCATGATTCTACAGGTACTGCTTTGGATGGAGGCAATG[A/G]TGGGTCCTATTTTCCTTGGAGGGAGGAGCTTGAGAGCTTGGTTCGTGGAGGTGTACCAATGGCTCTTAGAGGAGAGGTGCAACTGCAAAACCAGTTTTAC
S1_46174711	1	46174711	G/A	0.364211	0.355881	0.00209644	TTGCCTGCTGCTGAGTCTTCACTCGCTTGATAGGGCTTTCTGCTACCGCTACTGAAGGCGGCGGGATCGTTTCTGCACGGCAGAAGGACGGAGCAGAACC[G/A]AGTTCTTGCCGGATGGATCTACTGGCGGCGGGGTCGCTTTGGGAGATGGAACCGAGTGATCAGAACAAACCGAGAGTTCTGTATTTTCTGCTGGATGAAT
S1_47398736	1	47398736	G/A	0.340671	0.348325	0	CTAAACCCTTCATTTCGCCGCAGCGACGACCACCCGCCGCGGGCCAACTATGGCGCCCGTTGCGGCTCCCATACGCGACCTGCTTACCTCTTTCAGCCCC[G/A]GCGCGGACTTCCTCGCGCTCTCTTCTGGGGACGGCCGCATCAAGGCATGGAACCTCGAAACACGCGGTCCTCGCCTTAGCAACTTACCACTGAAGCTACG
S1_47398786	1	47398786	G/A	0.320378	0.340654	0.00104822	TGGCGCCCGTTGCGGCTCCCATACGCGACCTGCTTACCTCTTTCAGCCCCGGCGCGGACTTCCTCGCGCTCTCTTCTGGGGACGGCCGCATCAAGGCATG[G/A]AACCTCGAAACACGCGGTCCTCGCCTTAGCAACTTACCACTGAAGCTACGGGCGACCTAACACGCTATCTTTGCCGTTCGCGTTCGCGCAGGTATGGGAC
S1_47398942	1	47398942	T/G	0.316456	0.339042	0.00314465	CCTAACACGCTATCTTTGCCGTTCGCGTTCGCGCAGGTATGGGACGCCGTGCGGGGCCGGCTGCAGACCGAGTTTGCTGACATCCCTGCAGTGGAGGCGG[T/G]CGCGGTCGCTGAGTCGAAGCGCGGCCACCTCGCCCTCGATTACACCTGCATGAAGTGGGTACAACTTTCCAGTAAGGTGAGCGAATCCGCCCGACCACCG
S1_54263985	1	54263985	G/C	0.489518	0.37489	0	GTTGGCTCGTGACGGCGCGGCCGAGGAGAGGAGCGTGCTGCTGCTGCTGCTGCGGGTTGCTGAGCCGCGCCATGTCCTGCATGCCGCCGCCCTCCTCGAA[G/C]AAGTGCGCCAGCGAGGGGTCGTTGAACAGCTCCGTGAGGGACGGGATCCTGGGCATCCTCTGCGCGCCGGCCGCGGCATGCGGCGGCGCCGGGTACGAGT
S1_54264007	1	54264007	T/C	0.5	0.375	0	GAGGAGAGGAGCGTGCTGCTGCTGCTGCTGCGGGTTGCTGAGCCGCGCCATGTCCTGCATGCCGCCGCCCTCCTCGAAGAAGTGCGCCAGCGAGGGGTCG[T/C]TGAACAGCTCCGTGAGGGACGGGATCCTGGGCATCCTCTGCGCGCCGGCCGCGGCATGCGGCGGCGCCGGGTACGAGTACGACGCGCCCTGCAGGAGCAT
S1_54264070	1	54264070	G/A	0.444328	0.371881	0.00104822	GCCGCCCTCCTCGAAGAAGTGCGCCAGCGAGGGGTCGTTGAACAGCTCCGTGAGGGACGGGATCCTGGGCATCCTCTGCGCGCCGGCCGCGGCATGCGGC[G/A]GCGCCGGGTACGAGTACGACGCGCCCTGCAGGAGCATGGCGGCGTACGGGTTATCGTCGAAGCCGCAGTGCTCGTCCTGGTCGTGGTCGGAGAGCTGCGG
S1_54264139	1	54264139	T/G	0.497904	0.374996	0	CATCCTCTGCGCGCCGGCCGCGGCATGCGGCGGCGCCGGGTACGAGTACGACGCGCCCTGCAGGAGCATGGCGGCGTACGGGTTATCGTCGAAGCCGCAG[T/G]GCTCGTCCTGGTCGTGGTCGGAGAGCTGCGGCACCGCCGCCATCGCCGGCACCTGGCAGCTGGCCTTCTTGTAGATCCGGCACAGCACCCAGTCGTCCAG
S1_54264150	1	54264150	G/C	0.498952	0.374999	0	CGCCGGCCGCGGCATGCGGCGGCGCCGGGTACGAGTACGACGCGCCCTGCAGGAGCATGGCGGCGTACGGGTTATCGTCGAAGCCGCAGTGCTCGTCCTG[G/C]TCGTGGTCGGAGAGCTGCGGCACCGCCGCCATCGCCGGCACCTGGCAGCTGGCCTTCTTGTAGATCCGGCACAGCACCCAGTCGTCCAGCTGCACGCACC
S1_54264185	1	54264185	C/G	0.483193	0.374717	0.00104822	TACGACGCGCCCTGCAGGAGCATGGCGGCGTACGGGTTATCGTCGAAGCCGCAGTGCTCGTCCTGGTCGTGGTCGGAGAGCTGCGGCACCGCCGCCATCG[C/G]CGGCACCTGGCAGCTGGCCTTCTTGTAGATCCGGCACAGCACCCAGTCGTCCAGCTGCACGCACCACACCACGCACGCGTACGCGCGCAGACGATCAATA
S1_54264852	1	54264852	A/G	0.338574	0.347584	0	AACTCGGTTTTTCTTGGATTATTGTATGGCAAGAGGGGGTATGGTTTAAATCAGATGAGTGATTAACAACGTACGACGTACCCTCATGGAGGCGTTGCGG[A/G]ACTTCATGGGGCGGTAGGCGTGCGCTGCCTGCGCGTCGGCGGCGAGGCGGTACTCGTGCATGATCCAGTTGGTCTTGGTGCCCTTGGGCGGCCGGCCCTC
S1_54264952	1	54264952	C/T	0.40021	0.364844	0.00104822	AACTTCATGGGGCGGTAGGCGTGCGCTGCCTGCGCGTCGGCGGCGAGGCGGTACTCGTGCATGATCCAGTTGGTCTTGGTGCCCTTGGGCGGCCGGCCCT[C/T]GTAGAAGACGAGCGCCTTCTTGACGCCGACGCTCTCGCCGGCGGTGGTGCTGCTGTGGATGGGCTTGTCGGTCCCGGTGGCCTTCCAGTAGCCGGACCCC
S1_54265292	1	54265292	G/C	0.381303	0.360514	0.00104822	GGTGTTAAAAAAGAGAGTTTCCCTGCAGATCGATCGATGCGAGTGCAGGCGCGCGCGCGCACGGCGGGTAGTACTACTAACATGGCAGGTCCCATGGATC[G/C]AACTTGTAGATGTCGACGTCGGCGATGATGGCGACCGGGCACGGCGCGTTGGCGGCGCGGTTGCGGAGGTAGTGGAGGATCAGCTCCTCGTCCGTCGGGT
S1_54265339	1	54265339	C/T	0.387131	0.361936	0.00314465	GGCGCGCGCGCGCACGGCGGGTAGTACTACTAACATGGCAGGTCCCATGGATCGAACTTGTAGATGTCGACGTCGGCGATGATGGCGACCGGGCACGGCG[C/T]GTTGGCGGCGCGGTTGCGGAGGTAGTGGAGGATCAGCTCCTCGTCCGTCGGGTGGAAACGGAACCCCGGCGGCAGCATGTCCGGGTTCGCCATGACCATT
S1_54265366	1	54265366	G/T	0.386316	0.361742	0.00209644	TACTAACATGGCAGGTCCCATGGATCGAACTTGTAGATGTCGACGTCGGCGATGATGGCGACCGGGCACGGCGCGTTGGCGGCGCGGTTGCGGAGGTAGT[G/T]GAGGATCAGCTCCTCGTCCGTCGGGTGGAAACGGAACCCCGGCGGCAGCATGTCCGGGTTCGCCATGACCATTGGCCTGCTCGCCCGACTGACCGACGCT
S1_54265369	1	54265369	G/C	0.385263	0.361489	0.00209644	TAACATGGCAGGTCCCATGGATCGAACTTGTAGATGTCGACGTCGGCGATGATGGCGACCGGGCACGGCGCGTTGGCGGCGCGGTTGCGGAGGTAGTGGA[G/C]GATCAGCTCCTCGTCCGTCGGGTGGAAACGGAACCCCGGCGGCAGCATGTCCGGGTTCGCCATGACCATTGGCCTGCTCGCCCGACTGACCGACGCTAGC
S1_54940492	1	54940492	T/C	0.41195	0.367127	0	TGGAGTGTGAGCTCCATCCAGTGCCGCTGCGCCTCATAGTCGCCGAACTTAGGCGCCGCACCCTGACCGGAGTAGGGGCCCACGGAAACCAGCACGCGGA[T/C]GAGGAGGGCAGCGAGCGAGATCAGAACGGCCGTGGGGACCGCCGGCGCCGGTGTGTGCCACGGAAGCCGAACGGCGGCTACGGGCGGATCTGGAGCCGAG
S1_55712945	1	55712945	C/A	0.438155	0.371146	0	TGTCCGGGCCGATTCCGGATCTCAAACTTCCTAGCCTAAGACAGCTAAATCTGAGCAACAATGAACTGAATGGTTCGATTCCTCCCTTTTTCCAAATCTT[C/A]TCAAATAGTTCCTTCCTAGGGAACTCTGGATTGTGTGGACCGCCGCTAACTGAATGTTCTTTTCTATCTTCACCAACACCGTCGCAAGTGCCTTCACCAC
S1_55713025	1	55713025	C/T	0.414046	0.367503	0	CCTCCCTTTTTCCAAATCTTCTCAAATAGTTCCTTCCTAGGGAACTCTGGATTGTGTGGACCGCCGCTAACTGAATGTTCTTTTCTATCTTCACCAACAC[C/T]GTCGCAAGTGCCTTCACCACCAAAATTACCAAATCATGAGAAGAAGGCTGGCAATGGCTTGGTAATCGTGGCTGTTGCTGGGAGCTTTGTCATATTTCTG
S1_56404930	1	56404930	G/A	0.432773	0.37044	0.00104822	TGGGCCTTGGCGGGGCGCGGACCAGAGCCGCGGGCGAAGCTGCGAGGCGGCGGCCCGACGAGATGACGACGGCGAGCTCGAGCGCCCTGGCGGCGCGAGC[G/A]TGGACAGAAGGATGGAGCCGTGCGTGTGGCGTGGAGAGGGAAGATGCCAGGCTGGGAGTGTGAGAGCGTATTAAAGAAATATGACCTATTGGGCTAATGG
S1_56404937	1	56404937	G/A	0.341719	0.348692	0	TGGCGGGGCGCGGACCAGAGCCGCGGGCGAAGCTGCGAGGCGGCGGCCCGACGAGATGACGACGGCGAGCTCGAGCGCCCTGGCGGCGCGAGCGTGGACA[G/A]AAGGATGGAGCCGTGCGTGTGGCGTGGAGAGGGAAGATGCCAGGCTGGGAGTGTGAGAGCGTATTAAAGAAATATGACCTATTGGGCTAATGGGCTTAAT
S1_56854125	1	56854125	C/T	0.322105	0.34135	0.00209644	TTCGCGTGCCACTGCAAAGCACCGGTGCGGGACCACGACGCTGAGCTCCTCCGCGCTCTACGGTCCAACGGCAACGGCACCCTCCACGGGGACACAGCAC[C/T]GCCGCAAGTCCTCGACTCGCGCTCCGACGGACCGGGCGGCGGCGACGGCAGCAAGAGGTCGCGTTTCTGCGCCCGTGATTGCGCGAAGCGGATCATGGAG
S1_56854172	1	56854172	G/A	0.384696	0.361351	0	CCTCCGCGCTCTACGGTCCAACGGCAACGGCACCCTCCACGGGGACACAGCACCGCCGCAAGTCCTCGACTCGCGCTCCGACGGACCGGGCGGCGGCGAC[G/A]GCAGCAAGAGGTCGCGTTTCTGCGCCCGTGATTGCGCGAAGCGGATCATGGAGCTGCCCGTGGAGGAGCGGGTGAAGGTGCTCGACCTCCTGCCGCGCGA
S1_56854176	1	56854176	G/T	0.334382	0.346066	0	CGCGCTCTACGGTCCAACGGCAACGGCACCCTCCACGGGGACACAGCACCGCCGCAAGTCCTCGACTCGCGCTCCGACGGACCGGGCGGCGGCGACGGCA[G/T]CAAGAGGTCGCGTTTCTGCGCCCGTGATTGCGCGAAGCGGATCATGGAGCTGCCCGTGGAGGAGCGGGTGAAGGTGCTCGACCTCCTGCCGCGCGACGAC
S1_56854263	1	56854263	T/A	0.467505	0.373942	0	GGCGGCGACGGCAGCAAGAGGTCGCGTTTCTGCGCCCGTGATTGCGCGAAGCGGATCATGGAGCTGCCCGTGGAGGAGCGGGTGAAGGTGCTCGACCTCC[T/A]GCCGCGCGACGACGCGGCGCTCACCGTCTCCGATTACAACGACATCCTCTCGGCGCTGGCTCGCGCGGGGGACCACGCCACGGCCGTCGCGCTGTTCCGC
S1_56854305	1	56854305	A/G	0.467505	0.373942	0	TGCGCGAAGCGGATCATGGAGCTGCCCGTGGAGGAGCGGGTGAAGGTGCTCGACCTCCTGCCGCGCGACGACGCGGCGCTCACCGTCTCCGATTACAACG[A/G]CATCCTCTCGGCGCTGGCTCGCGCGGGGGACCACGCCACGGCCGTCGCGCTGTTCCGCGCCATGCCCGTCGCCCCCGACGCACACTCCTTCGCCACCGCC
S1_56854707	1	56854707	C/T	0.440252	0.371405	0	AACAGCCTCGTCGGCGGGCTCTGCTACGTCGGCCGGCTGGAGGAGGCGCTCGAACTCCTCAAGAAGCTCAAGGACTCGCCCCTGACGCCTGACATCTACA[C/T]CTTCACCATCGTGCTCGACGGGTTCTGTAAGGTCGGGCGGACGGAGGAGGCCACGGCCATCTTCCACGATGCGATCGGGATGGGCCTCTCGCCGACGACA
S1_58200568	1	58200568	G/T	0.403158	0.365446	0.00209644	ATAATTAAGTGATTCTCTTCTTCCCAGAGCAATTCCTTTTGGGTCAACACCCAAGAATAATGATGGCACATCTGATGCTGGAACAAATTGGTTAATGTTT[G/T]AGTTGCTGTGGAGAGATTTCTTCAGGTATGTACCACTTGCCCTCTGTTTCAGATGACTAGCCTTGTGCCATTGTATTGCAACGGATATGATATAGGCAAT
S1_58200579	1	58200579	G/C	0.315789	0.338763	0.00209644	ATTCTCTTCTTCCCAGAGCAATTCCTTTTGGGTCAACACCCAAGAATAATGATGGCACATCTGATGCTGGAACAAATTGGTTAATGTTTGAGTTGCTGTG[G/C]AGAGATTTCTTCAGGTATGTACCACTTGCCCTCTGTTTCAGATGACTAGCCTTGTGCCATTGTATTGCAACGGATATGATATAGGCAATGCATGCTGGAA
S1_60330106	1	60330106	G/A	0.375	0.358887	0.00104822	AGCTCTCCTTCTTCTCCCATTCCACTTGGACCAAGCAAAAGTTGAATACCACCATCCCTTAGCAATATCTCCATCAGTAGTTGCTTCAACATCAAACTTC[G/A]TTGTCGCTGCTTATCAGCATGCCCTTCACCAATCCACGATGCCTCACCTCCACCCATGGCAGCAGCAGCTTGTGCATAATACTCCAAGGCTAGATCAATG
S1_62748003	1	62748003	G/A	0.461216	0.373491	0	GGCCATGAGCTCCAGCAGGCGGTACGCTAGCCTCGAAGCTTCCAGGGAGTAGGAGTCCACGGAGTCCCCGAAGGACGCGGGGCGCGTCGGCCAGAAGCGC[G/A]TGTCCCTGGCCTCCCTCGGCTGCACGATGAGGAAGAGCATGTCGGCCCAGTCCAGCTTCTGGTCCTCTGACACCACGAAGGCCTGCCCGTATCCTTCGAG
S1_62748024	1	62748024	T/C	0.443396	0.371775	0	GTACGCTAGCCTCGAAGCTTCCAGGGAGTAGGAGTCCACGGAGTCCCCGAAGGACGCGGGGCGCGTCGGCCAGAAGCGCGTGTCCCTGGCCTCCCTCGGC[T/C]GCACGATGAGGAAGAGCATGTCGGCCCAGTCCAGCTTCTGGTCCTCTGACACCACGAAGGCCTGCCCGTATCCTTCGAGGCTGTCGGCCTGCTGCGCGCA
S1_64515230	1	64515230	G/C	0.417191	0.368049	0	CGTCGGCCGCTCCCACTGCTCCTCCTTCGTCTCCGACCGCCTCGACGTCCCCTCCGACATCAACCCTGCGCTGGCCGCCTTCCTCAGGACCCGCTGCCCG[G/C]CCAACACGACGACCAGCGACGACCCCACCGTGATGCAGGACGTGGTCACGCCCAACGCCATGGACAACCAGTACTACAAGAACGTGCTCTCGCACACCGT
S1_64515297	1	64515297	A/T	0.427673	0.369714	0	GCGCTGGCCGCCTTCCTCAGGACCCGCTGCCCGGCCAACACGACGACCAGCGACGACCCCACCGTGATGCAGGACGTGGTCACGCCCAACGCCATGGACA[A/T]CCAGTACTACAAGAACGTGCTCTCGCACACCGTGCTCTTCACCTCCGACGCCGCGCTCCTCACGTCGCCGGAGACGGCCAAGTTGGTGCTGGACAACGCC
S1_66123097	1	66123097	C/T	0.5	0.375	0	CTCCAATAAGCAGGCTCCAAACTTCAATGTCTTGGCTGTTTTTATAGTACGTGAGGGGAGCAGGGGTGGCAAAGGTGAAAATAACAGGTCCATCAGATAG[C/T]TGAGCTGGGTTCAATGTGTTCAAAAGGCAAAAAAAAGAACATTAAGGTAGGCAAATGCACAATCACATAATCATTCTAACATATCAAGAAAAGGTTGAAG
S1_66123102	1	66123102	C/T	0.497904	0.374996	0	ATAAGCAGGCTCCAAACTTCAATGTCTTGGCTGTTTTTATAGTACGTGAGGGGAGCAGGGGTGGCAAAGGTGAAAATAACAGGTCCATCAGATAGCTGAG[C/T]TGGGTTCAATGTGTTCAAAAGGCAAAAAAAAGAACATTAAGGTAGGCAAATGCACAATCACATAATCATTCTAACATATCAAGAAAAGGTTGAAGAACAA
S1_66123144	1	66123144	G/C	0.481132	0.374644	0	TACGTGAGGGGAGCAGGGGTGGCAAAGGTGAAAATAACAGGTCCATCAGATAGCTGAGCTGGGTTCAATGTGTTCAAAAGGCAAAAAAAAGAACATTAAG[G/C]TAGGCAAATGCACAATCACATAATCATTCTAACATATCAAGAAAAGGTTGAAGAACAATACCTGCTTTATCAAGCAATCTAAATCCTAATAACCATGACG
S1_66123145	1	66123145	T/C	0.399371	0.364669	0	ACGTGAGGGGAGCAGGGGTGGCAAAGGTGAAAATAACAGGTCCATCAGATAGCTGAGCTGGGTTCAATGTGTTCAAAAGGCAAAAAAAAGAACATTAAGG[T/C]AGGCAAATGCACAATCACATAATCATTCTAACATATCAAGAAAAGGTTGAAGAACAATACCTGCTTTATCAAGCAATCTAAATCCTAATAACCATGACGC
S1_66123200	1	66123200	C/T	0.496855	0.37499	0	AGCTGGGTTCAATGTGTTCAAAAGGCAAAAAAAAGAACATTAAGGTAGGCAAATGCACAATCACATAATCATTCTAACATATCAAGAAAAGGTTGAAGAA[C/T]AATACCTGCTTTATCAAGCAATCTAAATCCTAATAACCATGACGCTTTCCATAGTGAAGAGAACTATGACCAGATAACCTGATGGAAGTTATTAGCAGTT
S1_66123201	1	66123201	A/C	0.496855	0.37499	0	GCTGGGTTCAATGTGTTCAAAAGGCAAAAAAAAGAACATTAAGGTAGGCAAATGCACAATCACATAATCATTCTAACATATCAAGAAAAGGTTGAAGAAC[A/C]ATACCTGCTTTATCAAGCAATCTAAATCCTAATAACCATGACGCTTTCCATAGTGAAGAGAACTATGACCAGATAACCTGATGGAAGTTATTAGCAGTTA
S1_66123243	1	66123243	C/T	0.497904	0.374996	0	GGTAGGCAAATGCACAATCACATAATCATTCTAACATATCAAGAAAAGGTTGAAGAACAATACCTGCTTTATCAAGCAATCTAAATCCTAATAACCATGA[C/T]GCTTTCCATAGTGAAGAGAACTATGACCAGATAACCTGATGGAAGTTATTAGCAGTTACAAAGAACCGCGTGAGCACATATAGAAATAAAAGACATGAAG
S1_66123489	1	66123489	A/G	0.473795	0.374312	0	TACTGATGAATCAAACATTGTATAGCCATCCTTACCCACTATTAGAGGAGCGAGCACTGTACCCGCTGTAAGCCCCATATCCTCTTCCAGGTGCCTAGAG[A/G]AAGTTTTAGTTGATTAAGAAATGAAAAAATACTGATAATAAGCTATCAACAGGCATAACAAAGAGTACAGCACAATATATGTTATACCTGGGAGCCGCCA
S1_66123617	1	66123617	G/A	0.495807	0.374982	0	AATACTGATAATAAGCTATCAACAGGCATAACAAAGAGTACAGCACAATATATGTTATACCTGGGAGCCGCCATAACTTGCATAGCTGTCAGAAGGAATC[G/A]TGTCATCCGATGTACGAAAACCACTTGAATATAGATAGTGCCCAACAGGCTTGGTGTCTCTGCCTAGATATTTTGGTTCATCCGAAACACCAGCAGGCAA
S1_66123638	1	66123638	C/G	0.498952	0.374999	0	ACAGGCATAACAAAGAGTACAGCACAATATATGTTATACCTGGGAGCCGCCATAACTTGCATAGCTGTCAGAAGGAATCGTGTCATCCGATGTACGAAAA[C/G]CACTTGAATATAGATAGTGCCCAACAGGCTTGGTGTCTCTGCCTAGATATTTTGGTTCATCCGAAACACCAGCAGGCAAAGGATGGTAAGGGATAACAGG
S1_66123681	1	66123681	C/T	0.493711	0.37496	0	GAGCCGCCATAACTTGCATAGCTGTCAGAAGGAATCGTGTCATCCGATGTACGAAAACCACTTGAATATAGATAGTGCCCAACAGGCTTGGTGTCTCTGC[C/T]TAGATATTTTGGTTCATCCGAAACACCAGCAGGCAAAGGATGGTAAGGGATAACAGGTGGAAATGCAGATAAAGAGCCCTCTCTTTCAAAGAAATTGGCT
S1_66123738	1	66123738	G/A	0.497904	0.374996	0	CCACTTGAATATAGATAGTGCCCAACAGGCTTGGTGTCTCTGCCTAGATATTTTGGTTCATCCGAAACACCAGCAGGCAAAGGATGGTAAGGGATAACAG[G/A]TGGAAATGCAGATAAAGAGCCCTCTCTTTCAAAGAAATTGGCTTTCAGCCTTGTAGCTATTTGCACAAGAGCATTTCTTGCAACATCAAGGCCTCCAGTG
S1_66123813	1	66123813	T/G	0.496855	0.37499	0	GGCAAAGGATGGTAAGGGATAACAGGTGGAAATGCAGATAAAGAGCCCTCTCTTTCAAAGAAATTGGCTTTCAGCCTTGTAGCTATTTGCACAAGAGCAT[T/G]TCTTGCAACATCAAGGCCTCCAGTGATCTGGAGCACAGGCAAATCGATATAATGAAAACCTGCTATAGCATATAACCACGCGAATCCCTCAAAAAATAAC
S1_66123836	1	66123836	G/C	0.495807	0.374982	0	AGGTGGAAATGCAGATAAAGAGCCCTCTCTTTCAAAGAAATTGGCTTTCAGCCTTGTAGCTATTTGCACAAGAGCATTTCTTGCAACATCAAGGCCTCCA[G/C]TGATCTGGAGCACAGGCAAATCGATATAATGAAAACCTGCTATAGCATATAACCACGCGAATCCCTCAAAAAATAACAATATCAGAAAGCCCAAATTGCT
S1_66123838	1	66123838	G/T	0.493711	0.37496	0	GTGGAAATGCAGATAAAGAGCCCTCTCTTTCAAAGAAATTGGCTTTCAGCCTTGTAGCTATTTGCACAAGAGCATTTCTTGCAACATCAAGGCCTCCAGT[G/T]ATCTGGAGCACAGGCAAATCGATATAATGAAAACCTGCTATAGCATATAACCACGCGAATCCCTCAAAAAATAACAATATCAGAAAGCCCAAATTGCTAC
S1_66123844	1	66123844	G/A	0.490566	0.374911	0	ATGCAGATAAAGAGCCCTCTCTTTCAAAGAAATTGGCTTTCAGCCTTGTAGCTATTTGCACAAGAGCATTTCTTGCAACATCAAGGCCTCCAGTGATCTG[G/A]AGCACAGGCAAATCGATATAATGAAAACCTGCTATAGCATATAACCACGCGAATCCCTCAAAAAATAACAATATCAGAAAGCCCAAATTGCTACCTGAAC
S1_66123845	1	66123845	A/T	0.489518	0.37489	0	TGCAGATAAAGAGCCCTCTCTTTCAAAGAAATTGGCTTTCAGCCTTGTAGCTATTTGCACAAGAGCATTTCTTGCAACATCAAGGCCTCCAGTGATCTGG[A/T]GCACAGGCAAATCGATATAATGAAAACCTGCTATAGCATATAACCACGCGAATCCCTCAAAAAATAACAATATCAGAAAGCCCAAATTGCTACCTGAACC
S1_66124001	1	66124001	C/T	0.5	0.375	0	CTCAAAAAATAACAATATCAGAAAGCCCAAATTGCTACCTGAACCATCTCATCATCTTCTGCTGCTACCTTTGGAACATTTTCTTTTGAAAGAATACGTA[C/T]ATTTGCTCTGGATGTTCTCCGTATCTCAGTAATGATTGAACCACCTTTGCCAATTAGGCACCCAATACGTGATGTTGACACCAGCAAGCGTGTTGTGTAT
S1_66124114	1	66124114	G/A	0.49895	0.374999	0.00104822	TGTTCTCCGTATCTCAGTAATGATTGAACCACCTTTGCCAATTAGGCACCCAATACGTGATGTTGACACCAGCAAGCGTGTTGTGTATGACTGCTCAGCT[G/A]ATTCTAAATCACTTTTCTCGCTGCATCTAGGCTGCAAACGAACTGCAGCATCAATTGTTGGAGATACAGGATCTTCAAAGAACTGCATGGAACAAAATAC
S1_66124120	1	66124120	A/G	0.496849	0.37499	0.00104822	CCGTATCTCAGTAATGATTGAACCACCTTTGCCAATTAGGCACCCAATACGTGATGTTGACACCAGCAAGCGTGTTGTGTATGACTGCTCAGCTGATTCT[A/G]AATCACTTTTCTCGCTGCATCTAGGCTGCAAACGAACTGCAGCATCAATTGTTGGAGATACAGGATCTTCAAAGAACTGCATGGAACAAAATACATGGTT
S1_66124144	1	66124144	G/A	0.497904	0.374996	0	ACCTTTGCCAATTAGGCACCCAATACGTGATGTTGACACCAGCAAGCGTGTTGTGTATGACTGCTCAGCTGATTCTAAATCACTTTTCTCGCTGCATCTA[G/A]GCTGCAAACGAACTGCAGCATCAATTGTTGGAGATACAGGATCTTCAAAGAACTGCATGGAACAAAATACATGGTTGGTCAAGAAAAGCAACCAAGAAAA
S1_66124571	1	66124571	T/C	0.5	0.375	0	TCCCTTCGTGGTTGGTATAAAGAGGGCCAATCTCCTGCTACATCACCTTTGTAGCCACCATAAGGAGGAATTACTGGAGTGATCCCTACAACAGGTGCAG[T/C]AGAGGAACCACCAAGGTGGGTGCTCCCTGGATAAGGTTGGGTCAAGCTGGATGCAAGAAGATGCTGTGACTTGGATGGGTTGTTATGGAGGCGAGATGAC
S1_66124595	1	66124595	T/C	0.496855	0.37499	0	GGCCAATCTCCTGCTACATCACCTTTGTAGCCACCATAAGGAGGAATTACTGGAGTGATCCCTACAACAGGTGCAGTAGAGGAACCACCAAGGTGGGTGC[T/C]CCCTGGATAAGGTTGGGTCAAGCTGGATGCAAGAAGATGCTGTGACTTGGATGGGTTGTTATGGAGGCGAGATGACACTTGATGAAGAGCCTTTCTGACA
S1_66124678	1	66124678	T/C	0.493711	0.37496	0	ACCACCAAGGTGGGTGCTCCCTGGATAAGGTTGGGTCAAGCTGGATGCAAGAAGATGCTGTGACTTGGATGGGTTGTTATGGAGGCGAGATGACACTTGA[T/C]GAAGAGCCTTTCTGACAACTACCGTGTCCCCAGATATCTAGTGTCAAAAATATTTGTAAGTCTTATCAGTAAAGATGATTAGCACAGACAGCAAACCATA
S1_66124679	1	66124679	G/A	0.492662	0.374946	0	CCACCAAGGTGGGTGCTCCCTGGATAAGGTTGGGTCAAGCTGGATGCAAGAAGATGCTGTGACTTGGATGGGTTGTTATGGAGGCGAGATGACACTTGAT[G/A]AAGAGCCTTTCTGACAACTACCGTGTCCCCAGATATCTAGTGTCAAAAATATTTGTAAGTCTTATCAGTAAAGATGATTAGCACAGACAGCAAACCATAC
S1_66124690	1	66124690	C/T	0.493711	0.37496	0	GGTGCTCCCTGGATAAGGTTGGGTCAAGCTGGATGCAAGAAGATGCTGTGACTTGGATGGGTTGTTATGGAGGCGAGATGACACTTGATGAAGAGCCTTT[C/T]TGACAACTACCGTGTCCCCAGATATCTAGTGTCAAAAATATTTGTAAGTCTTATCAGTAAAGATGATTAGCACAGACAGCAAACCATACAATTCCAGACA
S1_66124702	1	66124702	G/A	0.498952	0.374999	0	ATAAGGTTGGGTCAAGCTGGATGCAAGAAGATGCTGTGACTTGGATGGGTTGTTATGGAGGCGAGATGACACTTGATGAAGAGCCTTTCTGACAACTACC[G/A]TGTCCCCAGATATCTAGTGTCAAAAATATTTGTAAGTCTTATCAGTAAAGATGATTAGCACAGACAGCAAACCATACAATTCCAGACATCTTTTCAAGTT
S1_66124887	1	66124887	C/A	0.412998	0.367316	0	GACATCTTTTCAAGTTTCAGTAAAAAATAAATGGTGTATACATTTAAGAAAGGAGACACTGCCAGGATTATATTAAAGAGTAAGGATAGATAAATACATT[C/A]ATATGCAGTACAGTTTGTTTAGGTAATTAAGGAATTGATGTGAATTGCAAACCTGGAGAAGTTCGTCTCCACTAATGGCACATGCGGGGATATGATCATT
S1_66124915	1	66124915	T/G	0.441176	0.371516	0.00104822	AAATGGTGTATACATTTAAGAAAGGAGACACTGCCAGGATTATATTAAAGAGTAAGGATAGATAAATACATTCATATGCAGTACAGTTTGTTTAGGTAAT[T/G]AAGGAATTGATGTGAATTGCAAACCTGGAGAAGTTCGTCTCCACTAATGGCACATGCGGGGATATGATCATTACTAAGGACACGTATTTGTGCACCAGTC
S1_66124920	1	66124920	A/G	0.443277	0.371762	0.00104822	GTGTATACATTTAAGAAAGGAGACACTGCCAGGATTATATTAAAGAGTAAGGATAGATAAATACATTCATATGCAGTACAGTTTGTTTAGGTAATTAAGG[A/G]ATTGATGTGAATTGCAAACCTGGAGAAGTTCGTCTCCACTAATGGCACATGCGGGGATATGATCATTACTAAGGACACGTATTTGTGCACCAGTCTCACT
S1_66124933	1	66124933	T/G	0.417017	0.368019	0.00104822	AGAAAGGAGACACTGCCAGGATTATATTAAAGAGTAAGGATAGATAAATACATTCATATGCAGTACAGTTTGTTTAGGTAATTAAGGAATTGATGTGAAT[T/G]GCAAACCTGGAGAAGTTCGTCTCCACTAATGGCACATGCGGGGATATGATCATTACTAAGGACACGTATTTGTGCACCAGTCTCACTGCGGATTCCTTGG
S1_66124936	1	66124936	A/C	0.424528	0.369239	0	AAGGAGACACTGCCAGGATTATATTAAAGAGTAAGGATAGATAAATACATTCATATGCAGTACAGTTTGTTTAGGTAATTAAGGAATTGATGTGAATTGC[A/C]AACCTGGAGAAGTTCGTCTCCACTAATGGCACATGCGGGGATATGATCATTACTAAGGACACGTATTTGTGCACCAGTCTCACTGCGGATTCCTTGGATG
S1_66124985	1	66124985	A/C	0.493711	0.37496	0	TTCATATGCAGTACAGTTTGTTTAGGTAATTAAGGAATTGATGTGAATTGCAAACCTGGAGAAGTTCGTCTCCACTAATGGCACATGCGGGGATATGATC[A/C]TTACTAAGGACACGTATTTGTGCACCAGTCTCACTGCGGATTCCTTGGATGATCTGCCCACCTTTTCCAATAATGCATCCAATCTGGTCTGATGGCACAA
S1_66125039	1	66125039	C/G	0.5	0.375	0	CCTGGAGAAGTTCGTCTCCACTAATGGCACATGCGGGGATATGATCATTACTAAGGACACGTATTTGTGCACCAGTCTCACTGCGGATTCCTTGGATGAT[C/G]TGCCCACCTTTTCCAATAATGCATCCAATCTGGTCTGATGGCACAAGCAAGCGAACAGTAACTTGAGGTGAAATTTCTTCGCTGTCTTCGTTCCCAAGAC
S1_66125056	1	66125056	T/G	0.495807	0.374982	0	CCACTAATGGCACATGCGGGGATATGATCATTACTAAGGACACGTATTTGTGCACCAGTCTCACTGCGGATTCCTTGGATGATCTGCCCACCTTTTCCAA[T/G]AATGCATCCAATCTGGTCTGATGGCACAAGCAAGCGAACAGTAACTTGAGGTGAAATTTCTTCGCTGTCTTCGTTCCCAAGACCCTCATCACTGGCAAGC
S1_66125137	1	66125137	G/A	0.489518	0.37489	0	ATCTGCCCACCTTTTCCAATAATGCATCCAATCTGGTCTGATGGCACAAGCAAGCGAACAGTAACTTGAGGTGAAATTTCTTCGCTGTCTTCGTTCCCAA[G/A]ACCCTCATCACTGGCAAGCCTCTCATGAACTCTAAAGAGGGCATCCTGAGCAGGGCAAACCTCATCTTCAGCACCATCGATGGTATTAGTTTTCCTGCTT
S1_66125140	1	66125140	C/T	0.490566	0.374911	0	TGCCCACCTTTTCCAATAATGCATCCAATCTGGTCTGATGGCACAAGCAAGCGAACAGTAACTTGAGGTGAAATTTCTTCGCTGTCTTCGTTCCCAAGAC[C/T]CTCATCACTGGCAAGCCTCTCATGAACTCTAAAGAGGGCATCCTGAGCAGGGCAAACCTCATCTTCAGCACCATCGATGGTATTAGTTTTCCTGCTTGTG
S1_66125148	1	66125148	C/G	0.490566	0.374911	0	TTTTCCAATAATGCATCCAATCTGGTCTGATGGCACAAGCAAGCGAACAGTAACTTGAGGTGAAATTTCTTCGCTGTCTTCGTTCCCAAGACCCTCATCA[C/G]TGGCAAGCCTCTCATGAACTCTAAAGAGGGCATCCTGAGCAGGGCAAACCTCATCTTCAGCACCATCGATGGTATTAGTTTTCCTGCTTGTGCTAAATAT
S1_66125200	1	66125200	C/T	0.498952	0.374999	0	ACTTGAGGTGAAATTTCTTCGCTGTCTTCGTTCCCAAGACCCTCATCACTGGCAAGCCTCTCATGAACTCTAAAGAGGGCATCCTGAGCAGGGCAAACCT[C/T]ATCTTCAGCACCATCGATGGTATTAGTTTTCCTGCTTGTGCTAAATATGGTAACAACTCGCTCATCACATCCAGGGACACTCTCGCCAATCCTGATCTTA
S1_66125211	1	66125211	C/T	0.496855	0.37499	0	AATTTCTTCGCTGTCTTCGTTCCCAAGACCCTCATCACTGGCAAGCCTCTCATGAACTCTAAAGAGGGCATCCTGAGCAGGGCAAACCTCATCTTCAGCA[C/T]CATCGATGGTATTAGTTTTCCTGCTTGTGCTAAATATGGTAACAACTCGCTCATCACATCCAGGGACACTCTCGCCAATCCTGATCTTAGCTTGGGTCTC
S1_66125239	1	66125239	T/A	0.495807	0.374982	0	CCCTCATCACTGGCAAGCCTCTCATGAACTCTAAAGAGGGCATCCTGAGCAGGGCAAACCTCATCTTCAGCACCATCGATGGTATTAGTTTTCCTGCTTG[T/A]GCTAAATATGGTAACAACTCGCTCATCACATCCAGGGACACTCTCGCCAATCCTGATCTTAGCTTGGGTCTCAGTCCTCAACTGCTTTGCAATTTCTCCA
S1_66125254	1	66125254	C/T	0.343816	0.349416	0	AGCCTCTCATGAACTCTAAAGAGGGCATCCTGAGCAGGGCAAACCTCATCTTCAGCACCATCGATGGTATTAGTTTTCCTGCTTGTGCTAAATATGGTAA[C/T]AACTCGCTCATCACATCCAGGGACACTCTCGCCAATCCTGATCTTAGCTTGGGTCTCAGTCCTCAACTGCTTTGCAATTTCTCCACCCCTGCCAATGATA
S1_66125264	1	66125264	A/T	0.498952	0.374999	0	GAACTCTAAAGAGGGCATCCTGAGCAGGGCAAACCTCATCTTCAGCACCATCGATGGTATTAGTTTTCCTGCTTGTGCTAAATATGGTAACAACTCGCTC[A/T]TCACATCCAGGGACACTCTCGCCAATCCTGATCTTAGCTTGGGTCTCAGTCCTCAACTGCTTTGCAATTTCTCCACCCCTGCCAATGATACTCCCAATTT
S1_66125446	1	66125446	T/C	0.353249	0.352537	0	CCAATGATACTCCCAATTTTTCTAGAGGCACAGAGGTAGCGATACACAGTGTCATCAGGACCAGGTGCATATGTATCATCGCCAGGATTTCTTCTCTTAC[T/C]GCCTCCATTTTCAGTAAAATCAGACTGGCGCTTTCCATGACTGTTTCGGTGGCCAGCCATTATCTGGAAGCAGAGGTAAAACAGTAAAAAAACACATAGA
S1_66125454	1	66125454	T/G	0.490566	0.374911	0	ACTCCCAATTTTTCTAGAGGCACAGAGGTAGCGATACACAGTGTCATCAGGACCAGGTGCATATGTATCATCGCCAGGATTTCTTCTCTTACTGCCTCCA[T/G]TTTCAGTAAAATCAGACTGGCGCTTTCCATGACTGTTTCGGTGGCCAGCCATTATCTGGAAGCAGAGGTAAAACAGTAAAAAAACACATAGAACAGTGCA
S1_66125463	1	66125463	A/T	0.489518	0.37489	0	TTTTCTAGAGGCACAGAGGTAGCGATACACAGTGTCATCAGGACCAGGTGCATATGTATCATCGCCAGGATTTCTTCTCTTACTGCCTCCATTTTCAGTA[A/T]AATCAGACTGGCGCTTTCCATGACTGTTTCGGTGGCCAGCCATTATCTGGAAGCAGAGGTAAAACAGTAAAAAAACACATAGAACAGTGCACCAAATGAA
S1_66125471	1	66125471	C/G	0.48218	0.374682	0	AGGCACAGAGGTAGCGATACACAGTGTCATCAGGACCAGGTGCATATGTATCATCGCCAGGATTTCTTCTCTTACTGCCTCCATTTTCAGTAAAATCAGA[C/G]TGGCGCTTTCCATGACTGTTTCGGTGGCCAGCCATTATCTGGAAGCAGAGGTAAAACAGTAAAAAAACACATAGAACAGTGCACCAAATGAACACAAACT
S1_66125473	1	66125473	G/A	0.485325	0.374785	0	GCACAGAGGTAGCGATACACAGTGTCATCAGGACCAGGTGCATATGTATCATCGCCAGGATTTCTTCTCTTACTGCCTCCATTTTCAGTAAAATCAGACT[G/A]GCGCTTTCCATGACTGTTTCGGTGGCCAGCCATTATCTGGAAGCAGAGGTAAAACAGTAAAAAAACACATAGAACAGTGCACCAAATGAACACAAACTTA
S1_66125502	1	66125502	G/C	0.449686	0.372456	0	AGGACCAGGTGCATATGTATCATCGCCAGGATTTCTTCTCTTACTGCCTCCATTTTCAGTAAAATCAGACTGGCGCTTTCCATGACTGTTTCGGTGGCCA[G/C]CCATTATCTGGAAGCAGAGGTAAAACAGTAAAAAAACACATAGAACAGTGCACCAAATGAACACAAACTTAAATAGCAGTCCACAATGTCCTTAATAGCA
S1_66125503	1	66125503	C/T	0.449686	0.372456	0	GGACCAGGTGCATATGTATCATCGCCAGGATTTCTTCTCTTACTGCCTCCATTTTCAGTAAAATCAGACTGGCGCTTTCCATGACTGTTTCGGTGGCCAG[C/T]CATTATCTGGAAGCAGAGGTAAAACAGTAAAAAAACACATAGAACAGTGCACCAAATGAACACAAACTTAAATAGCAGTCCACAATGTCCTTAATAGCAG
S1_66125513	1	66125513	G/A	0.455975	0.373054	0	CATATGTATCATCGCCAGGATTTCTTCTCTTACTGCCTCCATTTTCAGTAAAATCAGACTGGCGCTTTCCATGACTGTTTCGGTGGCCAGCCATTATCTG[G/A]AAGCAGAGGTAAAACAGTAAAAAAACACATAGAACAGTGCACCAAATGAACACAAACTTAAATAGCAGTCCACAATGTCCTTAATAGCAGAACATGTGGT
S1_66512677	1	66512677	G/A	0.377637	0.359579	0.00314465	TCTCGGCCTTTTGGCTAAGATCAAGTGTAGTATCTGTTCTTATCAGTTTAATATCTGATATGTGGACTATGTGTCCACTTCGATATTAAATTTATTTTTT[G/A]TGGGGGAGGGCTCGCTACAGCGGCTTGCCACTGGAGCCCTCGAGCGTCGCTCGGCCGTTGCACTATAGGCTGAGCCAGGCGCGCCCCAACCAATGCAATT
S1_68094240	1	68094240	G/A	0.466387	0.373868	0.00104822	AATTCGTGATGAGGAAGGAGCACTCATGAATGATTTCACAGGAAGGATAAAACGAGAAGAGTGGAAACCACCCAAAGGTGAAATTCGTACTGTCCGAGTT[G/A]CCTTAGATACAGCGCAGTACCACATTGATGTTACCGAGACAGCAGAGAAGGGCACAGAAAATGTGTATGGAACATTTAATATTCTAATGAGAAGGAAACC
S1_68094483	1	68094483	C/G	0.466457	0.373872	0	TCTAATGAATGAAACATGTGTAGTTCCAGAATGGTTGCATAACATATTCTTGGGTTATGGAAATCCTTCGGCCGCACAGTGGATGAATATGCCTGATCTT[C/G]TGGAAGTTATAGATTTCAAGGACACTTTTCTTGATGCCAACCATGTTCAGCAAAGTTTTCCAGATTACCAGGTATATATTTTGACTTTTTTTTTTGCTTT
S1_68095232	1	68095232	G/A	0.406709	0.366145	0	AATAGAATAAGTCTAGTATGGTCTGCTAGTGTCTTTGCTTTCATGATGAGTGTGGATCTTATTCACCTTAAAATTCTGACTGTGACAATATTATTTATTT[G/A]TAGATCGGTGCTATAATATCTGGTATTCAACCTGGGTTGACGATGGTTGTTGGTCCTCCTGGTACGGGAAAAACAGATACTGCTGTGCAGATATTAAATG
S1_68095242	1	68095242	G/C	0.406709	0.366145	0	GTCTAGTATGGTCTGCTAGTGTCTTTGCTTTCATGATGAGTGTGGATCTTATTCACCTTAAAATTCTGACTGTGACAATATTATTTATTTGTAGATCGGT[G/C]CTATAATATCTGGTATTCAACCTGGGTTGACGATGGTTGTTGGTCCTCCTGGTACGGGAAAAACAGATACTGCTGTGCAGATATTAAATGTTCTATATCA
S1_68095264	1	68095264	C/A	0.407563	0.366309	0.00104822	CTTTGCTTTCATGATGAGTGTGGATCTTATTCACCTTAAAATTCTGACTGTGACAATATTATTTATTTGTAGATCGGTGCTATAATATCTGGTATTCAAC[C/A]TGGGTTGACGATGGTTGTTGGTCCTCCTGGTACGGGAAAAACAGATACTGCTGTGCAGATATTAAATGTTCTATATCACAACTGTCCTTCACAAAGAACA
S1_68681362	1	68681362	T/G	0.498952	0.374999	0	AGTTCTTCTGAAAGCTCATTCCTCTTTGATTTGCGCTTTTATTTCCATTTTATGATCCATGATTAGTGTTATTGAACCCATGCTTCATTTGTAGGAGTAT[T/G]CACTTCCACCACAGGAAGTTCCAGTGGAAAAGGCAGCTGAGGAGAAGCCCTCTAGTGGTACTGAGTCTGAAGCTGCTCCCTCAACCAATGATGAAACTCC
S1_68681411	1	68681411	C/T	0.495807	0.374982	0	TTATGATCCATGATTAGTGTTATTGAACCCATGCTTCATTTGTAGGAGTATTCACTTCCACCACAGGAAGTTCCAGTGGAAAAGGCAGCTGAGGAGAAGC[C/T]CTCTAGTGGTACTGAGTCTGAAGCTGCTCCCTCAACCAATGATGAAACTCCTCCATCTGTAGAAGACAAGAATGGAACTTCTGAAGTACAAGATGCTGCT
S1_68681420	1	68681420	G/T	0.5	0.375	0	ATGATTAGTGTTATTGAACCCATGCTTCATTTGTAGGAGTATTCACTTCCACCACAGGAAGTTCCAGTGGAAAAGGCAGCTGAGGAGAAGCCCTCTAGTG[G/T]TACTGAGTCTGAAGCTGCTCCCTCAACCAATGATGAAACTCCTCCATCTGTAGAAGACAAGAATGGAACTTCTGAAGTACAAGATGCTGCTGAAAATCCA
S1_68681428	1	68681428	T/A	0.5	0.375	0	TGTTATTGAACCCATGCTTCATTTGTAGGAGTATTCACTTCCACCACAGGAAGTTCCAGTGGAAAAGGCAGCTGAGGAGAAGCCCTCTAGTGGTACTGAG[T/A]CTGAAGCTGCTCCCTCAACCAATGATGAAACTCCTCCATCTGTAGAAGACAAGAATGGAACTTCTGAAGTACAAGATGCTGCTGAAAATCCAGAGGCAGA
S1_68681486	1	68681486	G/A	0.498952	0.374999	0	GTGGAAAAGGCAGCTGAGGAGAAGCCCTCTAGTGGTACTGAGTCTGAAGCTGCTCCCTCAACCAATGATGAAACTCCTCCATCTGTAGAAGACAAGAATG[G/A]AACTTCTGAAGTACAAGATGCTGCTGAAAATCCAGAGGCAGAAGAAACTAACACTGCTGCAGAGGAAACACCTGCTGTAGAGGAAGCAAGTGAGACTACC
S1_68681494	1	68681494	G/C	0.495807	0.374982	0	GGCAGCTGAGGAGAAGCCCTCTAGTGGTACTGAGTCTGAAGCTGCTCCCTCAACCAATGATGAAACTCCTCCATCTGTAGAAGACAAGAATGGAACTTCT[G/C]AAGTACAAGATGCTGCTGAAAATCCAGAGGCAGAAGAAACTAACACTGCTGCAGAGGAAACACCTGCTGTAGAGGAAGCAAGTGAGACTACCGAGGAGGA
S1_68681517	1	68681517	T/A	0.498952	0.374999	0	GTGGTACTGAGTCTGAAGCTGCTCCCTCAACCAATGATGAAACTCCTCCATCTGTAGAAGACAAGAATGGAACTTCTGAAGTACAAGATGCTGCTGAAAA[T/A]CCAGAGGCAGAAGAAACTAACACTGCTGCAGAGGAAACACCTGCTGTAGAGGAAGCAAGTGAGACTACCGAGGAGGAAGAGGCTGAGAAACCTGAGATCA
S1_68681561	1	68681561	C/T	0.471698	0.374198	0	CCTCCATCTGTAGAAGACAAGAATGGAACTTCTGAAGTACAAGATGCTGCTGAAAATCCAGAGGCAGAAGAAACTAACACTGCTGCAGAGGAAACACCTG[C/T]TGTAGAGGAAGCAAGTGAGACTACCGAGGAGGAAGAGGCTGAGAAACCTGAGATCAAGGTTTGTTGCTGCCAAAAAATATACTGATGGTGATATCACTTG
S1_68681581	1	68681581	A/G	0.475891	0.374418	0	GAATGGAACTTCTGAAGTACAAGATGCTGCTGAAAATCCAGAGGCAGAAGAAACTAACACTGCTGCAGAGGAAACACCTGCTGTAGAGGAAGCAAGTGAG[A/G]CTACCGAGGAGGAAGAGGCTGAGAAACCTGAGATCAAGGTTTGTTGCTGCCAAAAAATATACTGATGGTGATATCACTTGGTAATTTCATGTTAATAGAT
S1_68681585	1	68681585	C/T	0.48218	0.374682	0	GGAACTTCTGAAGTACAAGATGCTGCTGAAAATCCAGAGGCAGAAGAAACTAACACTGCTGCAGAGGAAACACCTGCTGTAGAGGAAGCAAGTGAGACTA[C/T]CGAGGAGGAAGAGGCTGAGAAACCTGAGATCAAGGTTTGTTGCTGCCAAAAAATATACTGATGGTGATATCACTTGGTAATTTCATGTTAATAGATGCTA
S1_68681704	1	68681704	T/C	0.429769	0.370019	0	GAAACCTGAGATCAAGGTTTGTTGCTGCCAAAAAATATACTGATGGTGATATCACTTGGTAATTTCATGTTAATAGATGCTAAATGCTTTTAAATTTCAA[T/C]ATACAGATCGAAACAGCTCCAGCAGATTTTCGTTTCCCAACAACAAACCAAACAAGGCATTGTTTCACACGCTATGTTGAATATCACAGGTAGGGTTTAT
S1_68681713	1	68681713	C/T	0.412998	0.367316	0	GATCAAGGTTTGTTGCTGCCAAAAAATATACTGATGGTGATATCACTTGGTAATTTCATGTTAATAGATGCTAAATGCTTTTAAATTTCAATATACAGAT[C/T]GAAACAGCTCCAGCAGATTTTCGTTTCCCAACAACAAACCAAACAAGGCATTGTTTCACACGCTATGTTGAATATCACAGGTAGGGTTTATCATTCTGAT
S1_68935675	1	68935675	A/G	0.397679	0.364311	0.00314465	TCTCCCTCATCCTCCATTCTTTGTGGTACCTGGTAGTACTGCACCTGCCTTCCTTGATTCCTTGGCATGGTACATGACCCTTGTGCGTTTTGGGCGCAGC[A/G]ACAGCTGGAGAACGCCATCGGTCTCGGCACGGACGGCAAGCTGTACGCGACGGTGGACATCGACAAGGCGCGCGTGGGGCGGACGCGCATGGTGCCCCCC
S1_68935692	1	68935692	A/G	0.405263	0.365864	0.00209644	TCTTTGTGGTACCTGGTAGTACTGCACCTGCCTTCCTTGATTCCTTGGCATGGTACATGACCCTTGTGCGTTTTGGGCGCAGCAACAGCTGGAGAACGCC[A/G]TCGGTCTCGGCACGGACGGCAAGCTGTACGCGACGGTGGACATCGACAAGGCGCGCGTGGGGCGGACGCGCATGGTGCCCCCCGTCCACTCCCCCATGTG
S1_68935779	1	68935779	C/A	0.421384	0.368743	0	GCTGGAGAACGCCATCGGTCTCGGCACGGACGGCAAGCTGTACGCGACGGTGGACATCGACAAGGCGCGCGTGGGGCGGACGCGCATGGTGCCCCCCGTC[C/A]ACTCCCCCATGTGGGACGAGTCCTTCCACCTCTACTGCGCGCACGACGCCAGCAACATCATCTTCACCGTCAAGGCCGACAACGCCATCGGCGCCACGCT
S1_68935789	1	68935789	T/A	0.422432	0.368911	0	GCCATCGGTCTCGGCACGGACGGCAAGCTGTACGCGACGGTGGACATCGACAAGGCGCGCGTGGGGCGGACGCGCATGGTGCCCCCCGTCCACTCCCCCA[T/A]GTGGGACGAGTCCTTCCACCTCTACTGCGCGCACGACGCCAGCAACATCATCTTCACCGTCAAGGCCGACAACGCCATCGGCGCCACGCTCATCGGCCGC
S1_68935807	1	68935807	A/G	0.422269	0.368885	0.00104822	GACGGCAAGCTGTACGCGACGGTGGACATCGACAAGGCGCGCGTGGGGCGGACGCGCATGGTGCCCCCCGTCCACTCCCCCATGTGGGACGAGTCCTTCC[A/G]CCTCTACTGCGCGCACGACGCCAGCAACATCATCTTCACCGTCAAGGCCGACAACGCCATCGGCGCCACGCTCATCGGCCGCGCTTACCTGCCCACGGAG
S1_68935809	1	68935809	C/A	0.422432	0.368911	0	CGGCAAGCTGTACGCGACGGTGGACATCGACAAGGCGCGCGTGGGGCGGACGCGCATGGTGCCCCCCGTCCACTCCCCCATGTGGGACGAGTCCTTCCAC[C/A]TCTACTGCGCGCACGACGCCAGCAACATCATCTTCACCGTCAAGGCCGACAACGCCATCGGCGCCACGCTCATCGGCCGCGCTTACCTGCCCACGGAGGG
S1_68935833	1	68935833	A/G	0.422432	0.368911	0	CATCGACAAGGCGCGCGTGGGGCGGACGCGCATGGTGCCCCCCGTCCACTCCCCCATGTGGGACGAGTCCTTCCACCTCTACTGCGCGCACGACGCCAGC[A/G]ACATCATCTTCACCGTCAAGGCCGACAACGCCATCGGCGCCACGCTCATCGGCCGCGCTTACCTGCCCACGGAGGGCGTCGTCGCCGGCCGGAAGGTGGA
S1_68935907	1	68935907	G/T	0.425577	0.3694	0	ACCTCTACTGCGCGCACGACGCCAGCAACATCATCTTCACCGTCAAGGCCGACAACGCCATCGGCGCCACGCTCATCGGCCGCGCTTACCTGCCCACGGA[G/T]GGCGTCGTCGCCGGCCGGAAGGTGGACCTGTGGCTCCCCATCCGCGACGAGAAGCGCCAGCCGCTGGAAGGCGGTGACCAGATACACGTCCAGGTCCAGT
S1_68935908	1	68935908	G/A	0.426625	0.369558	0	CCTCTACTGCGCGCACGACGCCAGCAACATCATCTTCACCGTCAAGGCCGACAACGCCATCGGCGCCACGCTCATCGGCCGCGCTTACCTGCCCACGGAG[G/A]GCGTCGTCGCCGGCCGGAAGGTGGACCTGTGGCTCCCCATCCGCGACGAGAAGCGCCAGCCGCTGGAAGGCGGTGACCAGATACACGTCCAGGTCCAGTT
S1_68935924	1	68935924	G/A	0.420335	0.368573	0	GACGCCAGCAACATCATCTTCACCGTCAAGGCCGACAACGCCATCGGCGCCACGCTCATCGGCCGCGCTTACCTGCCCACGGAGGGCGTCGTCGCCGGCC[G/A]GAAGGTGGACCTGTGGCTCCCCATCCGCGACGAGAAGCGCCAGCCGCTGGAAGGCGGTGACCAGATACACGTCCAGGTCCAGTTCACCGACGTCGCCGCG
S1_68936001	1	68936001	G/C	0.422432	0.368911	0	CACGGAGGGCGTCGTCGCCGGCCGGAAGGTGGACCTGTGGCTCCCCATCCGCGACGAGAAGCGCCAGCCGCTGGAAGGCGGTGACCAGATACACGTCCAG[G/C]TCCAGTTCACCGACGTCGCCGCGGACCCGACCGCCGGCTGGGGCGCCGGGATCGGCAGCGCGGCGTACGGCGGCGTGCCCTACACCTTCTTCAAGCAGCG
S1_68936163	1	68936163	G/A	0.417191	0.368049	0	GGCGTACGGCGGCGTGCCCTACACCTTCTTCAAGCAGCGCCGCGGATGCCGGGTGCGGCTGTACGAGGACGCGCACGTGGCCGGCGACTTCGCGCCGCGC[G/A]TCCGGCTCGCGGACGGCAGCTTCTACGAGCCGCGCCGGTGCTGGGTGGACGTGTTCGACGCAATCAACCGGGCCCGGAGGATGGTGTACATCGCCGGATG
S1_68936176	1	68936176	A/G	0.415094	0.367687	0	GTGCCCTACACCTTCTTCAAGCAGCGCCGCGGATGCCGGGTGCGGCTGTACGAGGACGCGCACGTGGCCGGCGACTTCGCGCCGCGCGTCCGGCTCGCGG[A/G]CGGCAGCTTCTACGAGCCGCGCCGGTGCTGGGTGGACGTGTTCGACGCAATCAACCGGGCCCGGAGGATGGTGTACATCGCCGGATGGTCCGTGAACACC
S1_68936177	1	68936177	C/G	0.415094	0.367687	0	TGCCCTACACCTTCTTCAAGCAGCGCCGCGGATGCCGGGTGCGGCTGTACGAGGACGCGCACGTGGCCGGCGACTTCGCGCCGCGCGTCCGGCTCGCGGA[C/G]GGCAGCTTCTACGAGCCGCGCCGGTGCTGGGTGGACGTGTTCGACGCAATCAACCGGGCCCGGAGGATGGTGTACATCGCCGGATGGTCCGTGAACACCG
S1_68936183	1	68936183	C/G	0.422269	0.368885	0.00104822	ACACCTTCTTCAAGCAGCGCCGCGGATGCCGGGTGCGGCTGTACGAGGACGCGCACGTGGCCGGCGACTTCGCGCCGCGCGTCCGGCTCGCGGACGGCAG[C/G]TTCTACGAGCCGCGCCGGTGCTGGGTGGACGTGTTCGACGCAATCAACCGGGCCCGGAGGATGGTGTACATCGCCGGATGGTCCGTGAACACCGACGTGG
S1_68936326	1	68936326	G/A	0.377378	0.359512	0.00419287	ATCAACCGGGCCCGGAGGATGGTGTACATCGCCGGATGGTCCGTGAACACCGACGTGGTGCTGGTGCGCGACCCGCGGGAACCGTCGGCGTCGTCCGAGA[G/A]TCTCGGCGAGCTGCTCATCCGGAAGGCCGACGAGGGCGTCGCGGTGCTGATGCTGGTGTGGGACGACCGCACCTCGGTGGGGCTCGGCCCCATCAAGCGC
S1_68936355	1	68936355	G/A	0.419118	0.368373	0.00104822	CGCCGGATGGTCCGTGAACACCGACGTGGTGCTGGTGCGCGACCCGCGGGAACCGTCGGCGTCGTCCGAGAGTCTCGGCGAGCTGCTCATCCGGAAGGCC[G/A]ACGAGGGCGTCGCGGTGCTGATGCTGGTGTGGGACGACCGCACCTCGGTGGGGCTCGGCCCCATCAAGCGCGACGGGCTGATGGCCACGCACGACCAGGA
S1_68936422	1	68936422	A/G	0.427368	0.369669	0.00209644	GAGAGTCTCGGCGAGCTGCTCATCCGGAAGGCCGACGAGGGCGTCGCGGTGCTGATGCTGGTGTGGGACGACCGCACCTCGGTGGGGCTCGGCCCCATCA[A/G]GCGCGACGGGCTGATGGCCACGCACGACCAGGACACGGCGAGCTTCTTCCGCGACACGCGCGTGCAGTGCGTGCTCTGCCCGCGCAACCCCGACAAGGAC
S1_68936445	1	68936445	C/G	0.427215	0.369646	0.00314465	CCGGAAGGCCGACGAGGGCGTCGCGGTGCTGATGCTGGTGTGGGACGACCGCACCTCGGTGGGGCTCGGCCCCATCAAGCGCGACGGGCTGATGGCCACG[C/G]ACGACCAGGACACGGCGAGCTTCTTCCGCGACACGCGCGTGCAGTGCGTGCTCTGCCCGCGCAACCCCGACAAGGACCGGAGCTACGTGCAGGACATCGA
S1_68936446	1	68936446	A/G	0.427215	0.369646	0.00314465	CGGAAGGCCGACGAGGGCGTCGCGGTGCTGATGCTGGTGTGGGACGACCGCACCTCGGTGGGGCTCGGCCCCATCAAGCGCGACGGGCTGATGGCCACGC[A/G]CGACCAGGACACGGCGAGCTTCTTCCGCGACACGCGCGTGCAGTGCGTGCTCTGCCCGCGCAACCCCGACAAGGACCGGAGCTACGTGCAGGACATCGAG
S1_68936463	1	68936463	A/G	0.428118	0.36978	0.00419287	CGTCGCGGTGCTGATGCTGGTGTGGGACGACCGCACCTCGGTGGGGCTCGGCCCCATCAAGCGCGACGGGCTGATGGCCACGCACGACCAGGACACGGCG[A/G]GCTTCTTCCGCGACACGCGCGTGCAGTGCGTGCTCTGCCCGCGCAACCCCGACAAGGACCGGAGCTACGTGCAGGACATCGAGACGGCCACCATGTTCAC
S1_68936464	1	68936464	G/C	0.430233	0.370085	0.00419287	GTCGCGGTGCTGATGCTGGTGTGGGACGACCGCACCTCGGTGGGGCTCGGCCCCATCAAGCGCGACGGGCTGATGGCCACGCACGACCAGGACACGGCGA[G/C]CTTCTTCCGCGACACGCGCGTGCAGTGCGTGCTCTGCCCGCGCAACCCCGACAAGGACCGGAGCTACGTGCAGGACATCGAGACGGCCACCATGTTCACA
S1_68936476	1	68936476	A/G	0.42569	0.369417	0.00628931	ATGCTGGTGTGGGACGACCGCACCTCGGTGGGGCTCGGCCCCATCAAGCGCGACGGGCTGATGGCCACGCACGACCAGGACACGGCGAGCTTCTTCCGCG[A/G]CACGCGCGTGCAGTGCGTGCTCTGCCCGCGCAACCCCGACAAGGACCGGAGCTACGTGCAGGACATCGAGACGGCCACCATGTTCACACACCACCAAAAG
S1_68936719	1	68936719	G/A	0.421053	0.36869	0.00209644	CCGCCGGGCCTCGTGAGCTTCCTCGGCGGCATCGACCTGTGCGACGGGAGGTACGACACGCAGGACCACCCGCTGTTCCGCACGCTGGGCACCACGCACA[G/A]CAAGGACTTCCACCAGCCCAACTTCCCCGGCGCGTCCATCAGCAAGGGCGGGCCGAGGGAGCCGTGGCACGACATCCACTGCCGCGTGGAGGGGCCCGCG
S1_68936722	1	68936722	A/G	0.421053	0.36869	0.00209644	CCGGGCCTCGTGAGCTTCCTCGGCGGCATCGACCTGTGCGACGGGAGGTACGACACGCAGGACCACCCGCTGTTCCGCACGCTGGGCACCACGCACAGCA[A/G]GGACTTCCACCAGCCCAACTTCCCCGGCGCGTCCATCAGCAAGGGCGGGCCGAGGGAGCCGTGGCACGACATCCACTGCCGCGTGGAGGGGCCCGCGGCG
S1_68936902	1	68936902	C/A	0.419118	0.368373	0.00104822	CGCGTGGAGGGGCCCGCGGCGTGGGACGTGCTGGAGAACTTCGAGCAGAGGTGGAAGAAGCAGGGCAAGGGGGACAACCTCCTGGTGGCGCTGAACAAGG[C/A]GTGGGCGGAGCGCGAGGCGGCCCCGCGGGGCGACGCCGAGTCGTGGAACGTGCAGGTGTTCCGGTCCATCGACGGCGGCGCGGCGGCGGGGTTCCCGGAG
S1_68937049	1	68937049	G/C	0.421384	0.368743	0	AACGTGCAGGTGTTCCGGTCCATCGACGGCGGCGCGGCGGCGGGGTTCCCGGAGGGCTCCGCGAACGCGCCCCGGGAGGCGGCGGCGCTCGGGCTGGTGA[G/C]CGGCAAGGACCACGTGATCGAGCGCAGCATCCAGGACGCGTACATCCACGCCATCCGGCGGGCGCGGGACTTCATCTACATCGAGAACCAGTACTTCCTG
S1_68937068	1	68937068	C/G	0.420168	0.368546	0.00104822	CCATCGACGGCGGCGCGGCGGCGGGGTTCCCGGAGGGCTCCGCGAACGCGCCCCGGGAGGCGGCGGCGCTCGGGCTGGTGAGCGGCAAGGACCACGTGAT[C/G]GAGCGCAGCATCCAGGACGCGTACATCCACGCCATCCGGCGGGCGCGGGACTTCATCTACATCGAGAACCAGTACTTCCTGGGGAGCTCCTACGCGTGGC
S1_68937123	1	68937123	A/G	0.423319	0.369051	0.00104822	GGAGGCGGCGGCGCTCGGGCTGGTGAGCGGCAAGGACCACGTGATCGAGCGCAGCATCCAGGACGCGTACATCCACGCCATCCGGCGGGCGCGGGACTTC[A/G]TCTACATCGAGAACCAGTACTTCCTGGGGAGCTCCTACGCGTGGCGGCAGAACGACGGCGTGACGGTGGAGGACATCAACGCGCTGCACCTCATCCCCAA
S1_68937125	1	68937125	C/G	0.421218	0.368716	0.00104822	AGGCGGCGGCGCTCGGGCTGGTGAGCGGCAAGGACCACGTGATCGAGCGCAGCATCCAGGACGCGTACATCCACGCCATCCGGCGGGCGCGGGACTTCAT[C/G]TACATCGAGAACCAGTACTTCCTGGGGAGCTCCTACGCGTGGCGGCAGAACGACGGCGTGACGGTGGAGGACATCAACGCGCTGCACCTCATCCCCAAGG
S1_68937174	1	68937174	A/G	0.341053	0.348459	0.00209644	CAGCATCCAGGACGCGTACATCCACGCCATCCGGCGGGCGCGGGACTTCATCTACATCGAGAACCAGTACTTCCTGGGGAGCTCCTACGCGTGGCGGCAG[A/G]ACGACGGCGTGACGGTGGAGGACATCAACGCGCTGCACCTCATCCCCAAGGAGCTGTCGCTCAAGATCGTGAGCAAGATCGAGGCCGGCGAGCGGTTCGT
S1_68937186	1	68937186	A/T	0.428421	0.369824	0.00209644	CGCGTACATCCACGCCATCCGGCGGGCGCGGGACTTCATCTACATCGAGAACCAGTACTTCCTGGGGAGCTCCTACGCGTGGCGGCAGAACGACGGCGTG[A/T]CGGTGGAGGACATCAACGCGCTGCACCTCATCCCCAAGGAGCTGTCGCTCAAGATCGTGAGCAAGATCGAGGCCGGCGAGCGGTTCGTCGTGTACGTGGT
S1_68937223	1	68937223	A/G	0.42437	0.369215	0.00104822	ATCTACATCGAGAACCAGTACTTCCTGGGGAGCTCCTACGCGTGGCGGCAGAACGACGGCGTGACGGTGGAGGACATCAACGCGCTGCACCTCATCCCCA[A/G]GGAGCTGTCGCTCAAGATCGTGAGCAAGATCGAGGCCGGCGAGCGGTTCGTCGTGTACGTGGTGGTGCCGCTGTGGCCGGAGGGCGTGCCGGAGAGCGGC
S1_68937403	1	68937403	G/A	0.419118	0.368373	0.00104822	GAGGGCGTGCCGGAGAGCGGCTCCGTGCAGGCCATCCTGGATTGGCAGCGCCGCACCATGGAGATGATGTATAAGGACGTGACGCTGGCCATCCGCGCCA[G/A]GGGGCTCCGGGCCGACCCCAGGGACTACCTCACCTTCTTCTGCCTCGGCAACCGCGAGGCGCCGAGCCCCGGCGAGTACGTGCCGCCGGAGCACCCGGAC
S1_68937412	1	68937412	G/A	0.422432	0.368911	0	CCGGAGAGCGGCTCCGTGCAGGCCATCCTGGATTGGCAGCGCCGCACCATGGAGATGATGTATAAGGACGTGACGCTGGCCATCCGCGCCAGGGGGCTCC[G/A]GGCCGACCCCAGGGACTACCTCACCTTCTTCTGCCTCGGCAACCGCGAGGCGCCGAGCCCCGGCGAGTACGTGCCGCCGGAGCACCCGGACCCCAACACC
S1_68937468	1	68937468	A/T	0.421218	0.368716	0.00104822	GATGTATAAGGACGTGACGCTGGCCATCCGCGCCAGGGGGCTCCGGGCCGACCCCAGGGACTACCTCACCTTCTTCTGCCTCGGCAACCGCGAGGCGCCG[A/T]GCCCCGGCGAGTACGTGCCGCCGGAGCACCCGGACCCCAACACCGACTACGAGAGGGCGCAGCAGGCCAGGCGCTTCATGATCTACGTCCACGCCAAGAC
S1_68937532	1	68937532	A/G	0.422432	0.368911	0	CTCACCTTCTTCTGCCTCGGCAACCGCGAGGCGCCGAGCCCCGGCGAGTACGTGCCGCCGGAGCACCCGGACCCCAACACCGACTACGAGAGGGCGCAGC[A/G]GGCCAGGCGCTTCATGATCTACGTCCACGCCAAGACCATGATAGGTACACACACGACACGATTCATCTAGCAATAATAACAATGGCTTCCGTACGTCTGA
S1_68937733	1	68937733	G/C	0.418067	0.368197	0.00104822	GGTCTGACTCGCGAGCAGTGGACGATGAGTACATCATCGTGGGCTCGGCGAACATCAACCAGCGCTCCATGGACGGCGGCCGCGACACGGAGATCGCGAT[G/C]GGCGCGTACCAGCCGGGCTACCTGGCGACCAGGAACCGGCCGGCGAAGGGGCAGGTCCACGGCTTCCGGGTCTCCCTGTGGCAGGAGCACCTGGGCGAGG
S1_68937762	1	68937762	C/T	0.414916	0.367656	0.00104822	TACATCATCGTGGGCTCGGCGAACATCAACCAGCGCTCCATGGACGGCGGCCGCGACACGGAGATCGCGATGGGCGCGTACCAGCCGGGCTACCTGGCGA[C/T]CAGGAACCGGCCGGCGAAGGGGCAGGTCCACGGCTTCCGGGTCTCCCTGTGGCAGGAGCACCTGGGCGAGGCGGCGGCGGCGGGAATGGGCGACGATCTC
S1_68937830	1	68937830	G/C	0.410901	0.366935	0	GATGGGCGCGTACCAGCCGGGCTACCTGGCGACCAGGAACCGGCCGGCGAAGGGGCAGGTCCACGGCTTCCGGGTCTCCCTGTGGCAGGAGCACCTGGGC[G/C]AGGCGGCGGCGGCGGGAATGGGCGACGATCTCTTCCGTCCGTCGAGCCTGGCTTGCGTGCGCCGGATGAACCAGGTGGCCAAGCAGCACTGGGACATGTT
S1_68937846	1	68937846	G/C	0.414916	0.367656	0.00104822	CCGGGCTACCTGGCGACCAGGAACCGGCCGGCGAAGGGGCAGGTCCACGGCTTCCGGGTCTCCCTGTGGCAGGAGCACCTGGGCGAGGCGGCGGCGGCGG[G/C]AATGGGCGACGATCTCTTCCGTCCGTCGAGCCTGGCTTGCGTGCGCCGGATGAACCAGGTGGCCAAGCAGCACTGGGACATGTTCGCGAGCGACGCGTTC
S1_68937855	1	68937855	A/G	0.409664	0.366706	0.00104822	CTGGCGACCAGGAACCGGCCGGCGAAGGGGCAGGTCCACGGCTTCCGGGTCTCCCTGTGGCAGGAGCACCTGGGCGAGGCGGCGGCGGCGGGAATGGGCG[A/G]CGATCTCTTCCGTCCGTCGAGCCTGGCTTGCGTGCGCCGGATGAACCAGGTGGCCAAGCAGCACTGGGACATGTTCGCGAGCGACGCGTTCCAGGGCGAC
S1_68937863	1	68937863	T/C	0.417895	0.368168	0.00209644	CAGGAACCGGCCGGCGAAGGGGCAGGTCCACGGCTTCCGGGTCTCCCTGTGGCAGGAGCACCTGGGCGAGGCGGCGGCGGCGGGAATGGGCGACGATCTC[T/C]TCCGTCCGTCGAGCCTGGCTTGCGTGCGCCGGATGAACCAGGTGGCCAAGCAGCACTGGGACATGTTCGCGAGCGACGCGTTCCAGGGCGACCTCCCGGG
S1_68937881	1	68937881	G/A	0.411765	0.367093	0.00104822	GGGGCAGGTCCACGGCTTCCGGGTCTCCCTGTGGCAGGAGCACCTGGGCGAGGCGGCGGCGGCGGGAATGGGCGACGATCTCTTCCGTCCGTCGAGCCTG[G/A]CTTGCGTGCGCCGGATGAACCAGGTGGCCAAGCAGCACTGGGACATGTTCGCGAGCGACGCGTTCCAGGGCGACCTCCCGGGCCACCTCATGGCGTACCC
S1_68937953	1	68937953	G/A	0.415966	0.367839	0.00104822	CGACGATCTCTTCCGTCCGTCGAGCCTGGCTTGCGTGCGCCGGATGAACCAGGTGGCCAAGCAGCACTGGGACATGTTCGCGAGCGACGCGTTCCAGGGC[G/A]ACCTCCCGGGCCACCTCATGGCGTACCCGGTCAGCGTGCTCGACGACGACGACGGCCGGGTCGTGGCCACGACGGAAACCTTCCCGGACACCAACGCCAA
S1_68938002	1	68938002	A/G	0.415094	0.367687	0	CAGGTGGCCAAGCAGCACTGGGACATGTTCGCGAGCGACGCGTTCCAGGGCGACCTCCCGGGCCACCTCATGGCGTACCCGGTCAGCGTGCTCGACGACG[A/G]CGACGGCCGGGTCGTGGCCACGACGGAAACCTTCCCGGACACCAACGCCAAGGTGCTCGGCAACAAGTCCGACATCCTCCCGCCCATCCTCACCACATGA
S1_68938005	1	68938005	A/G	0.414916	0.367656	0.00104822	GTGGCCAAGCAGCACTGGGACATGTTCGCGAGCGACGCGTTCCAGGGCGACCTCCCGGGCCACCTCATGGCGTACCCGGTCAGCGTGCTCGACGACGACG[A/G]CGGCCGGGTCGTGGCCACGACGGAAACCTTCCCGGACACCAACGCCAAGGTGCTCGGCAACAAGTCCGACATCCTCCCGCCCATCCTCACCACATGATTT
S1_68938011	1	68938011	G/A	0.414046	0.367503	0	AAGCAGCACTGGGACATGTTCGCGAGCGACGCGTTCCAGGGCGACCTCCCGGGCCACCTCATGGCGTACCCGGTCAGCGTGCTCGACGACGACGACGGCC[G/A]GGTCGTGGCCACGACGGAAACCTTCCCGGACACCAACGCCAAGGTGCTCGGCAACAAGTCCGACATCCTCCCGCCCATCCTCACCACATGATTTAATCAT
S1_68938013	1	68938013	G/A	0.414046	0.367503	0	GCAGCACTGGGACATGTTCGCGAGCGACGCGTTCCAGGGCGACCTCCCGGGCCACCTCATGGCGTACCCGGTCAGCGTGCTCGACGACGACGACGGCCGG[G/A]TCGTGGCCACGACGGAAACCTTCCCGGACACCAACGCCAAGGTGCTCGGCAACAAGTCCGACATCCTCCCGCCCATCCTCACCACATGATTTAATCATCG
S1_68938065	1	68938065	A/T	0.424211	0.36919	0.00209644	CACCTCATGGCGTACCCGGTCAGCGTGCTCGACGACGACGACGGCCGGGTCGTGGCCACGACGGAAACCTTCCCGGACACCAACGCCAAGGTGCTCGGCA[A/T]CAAGTCCGACATCCTCCCGCCCATCCTCACCACATGATTTAATCATCGTCGATTGTATTCACCGCCACGCCGTGGGAATGTGTACACAAGCGAGAGAAGC
S1_69609225	1	69609225	A/C	0.458947	0.373309	0.00209644	CAAAGGTTTAAGGTCATCCTATGATGATCTAACATTTTGCATTTCATTTGCGCAAGTAAACCGGCCAGACGAACCAAGATAAAACTGCAAAGAGACGTAC[A/C]TGTCGGCATCCTCAGGTCTGAACTCGACATCGGCGCGTACTAGGGGGCAGAGCTGGAGAAGGGCAGCTCGTGTTGGCCACCGAGGTGTCCTCCTAGAGAG
S1_69609228	1	69609228	T/C	0.375	0.358887	0.00104822	AGGTTTAAGGTCATCCTATGATGATCTAACATTTTGCATTTCATTTGCGCAAGTAAACCGGCCAGACGAACCAAGATAAAACTGCAAAGAGACGTACATG[T/C]CGGCATCCTCAGGTCTGAACTCGACATCGGCGCGTACTAGGGGGCAGAGCTGGAGAAGGGCAGCTCGTGTTGGCCACCGAGGTGTCCTCCTAGAGAGAGG
S1_69609265	1	69609265	C/G	0.430085	0.370064	0.00524109	ATTTCATTTGCGCAAGTAAACCGGCCAGACGAACCAAGATAAAACTGCAAAGAGACGTACATGTCGGCATCCTCAGGTCTGAACTCGACATCGGCGCGTA[C/G]TAGGGGGCAGAGCTGGAGAAGGGCAGCTCGTGTTGGCCACCGAGGTGTCCTCCTAGAGAGAGGGAGATGGGACGGGCGACGTCGGCGTTCAGGTCGGCTC
S1_70126091	1	70126091	T/A	0.379202	0.359982	0.00104822	ACGACGCACATTGGCAGGACGCTCGAGAGTGTCACGGCGTCCCCTGCGACCCCCTCGCCGACCATCCTCCCTAATAGCGTAACCGCGTCCGCTGCCCGGG[T/A]GTTGCGGCACAGCCCAGACAACATTGCGTTCCACGCGGGCACGTCCCGCTCGGGCATTTCATCAAACACTCTATACGCCTCCGCGACGCGGCCGAAACGC
S1_73972628	1	73972628	C/G	0.401468	0.365103	0	AACCCCAAGAAGGCGCGGGCGGCGCCGCAGCAGGCGGGCGGCAGCGGGGAGCCTAGGCCGCGGCCTCCGCCGGACGCGGCGCACAGCTGCCCGCGCTGCT[C/G]CTCCACCAACACAAAGTTCTGCTACTACAACAACTACAACCTGACGCAGCCGCGCTACTTCTGCAAGACGTGCCGCCGCTACTGGACACACGGCGGCACC
S1_73972696	1	73972696	A/G	0.421218	0.368716	0.00104822	GCCGGACGCGGCGCACAGCTGCCCGCGCTGCTCCTCCACCAACACAAAGTTCTGCTACTACAACAACTACAACCTGACGCAGCCGCGCTACTTCTGCAAG[A/G]CGTGCCGCCGCTACTGGACACACGGCGGCACCCTCCGCAACGTCCCCGTCGGCGGCGGCTGCCGCAGGAACAAGCGCGCCTCCAGCTCCTCGTCCCCGTT
S1_80974448	1	80974448	A/G	0.305672	0.334384	0.00104822	AATCTTGTCTCTGGCTGATGTTGTATCTTTCTCTTTAGCAGCACATGGAGAAGATCTTAGCGCATCCATCTTTATATTAGCCTTAGCAGGAGATGTTTTC[A/G]GCCTCTTCTGTTTCAATGCAACAATAGGCTTATCAAGATCAATGTCATCTTCTGTTTTAACCTGATTCTTAATGCCACATCCTTCCAATGTGATTTTTGA
S1_80974604	1	80974604	T/A	0.415789	0.367808	0.00209644	TTTAACCTGATTCTTAATGCCACATCCTTCCAATGTGATTTTTGAAATCTTCCGATTCTTAGCTTTACACTGAGTCCTGAGATCCTTGAGTAATACATCA[T/A]GACAATTGTGTTCACTATCCTTGTCACTGACAGAACCAACACTTAGTTCAGAATCAATTACTTCAGTTTTGATCCTCTTAAAAGAAGAAGGATCCCTGTC
S1_80974631	1	80974631	C/G	0.410526	0.366866	0.00209644	TTCCAATGTGATTTTTGAAATCTTCCGATTCTTAGCTTTACACTGAGTCCTGAGATCCTTGAGTAATACATCATGACAATTGTGTTCACTATCCTTGTCA[C/G]TGACAGAACCAACACTTAGTTCAGAATCAATTACTTCAGTTTTGATCCTCTTAAAAGAAGAAGGATCCCTGTCAGAATCTTCATAAACTACATGAATATC
S1_80974750	1	80974750	C/A	0.469538	0.37407	0.00104822	GTTCAGAATCAATTACTTCAGTTTTGATCCTCTTAAAAGAAGAAGGATCCCTGTCAGAATCTTCATAAACTACATGAATATCCTTAAACCTTGTAGATCT[C/A]CTAGGACAACCAGAATCGAGATTTTTGTGAGCAGAAGCAGGCATTGTGGGTCTGGAAAGCAATGGTACAGACAGAAAAATATTTCCTATTTCCTGTAGAA
S1_83058666	1	83058666	A/C	0.326681	0.343156	0.00104822	AGCCAACGGAAAAAAAAAGAAGAGAGCTACTACAGCAATGGCCGGAGGAGATGACCTGAAGCTGCTGGGCCTGTGGGCGAGCCCGTACGTGCTGCGGGTG[A/C]AGCTCGCGCTCAGCCTCAAGGGCCTGAGCTACGAGAACGTGGAGGAGGATCTGAGGGACAAGAGCGAGCTCCTGCTCAAGTCCAACCCCGTGCACCAGAA
S1_83058744	1	83058744	A/C	0.367647	0.356869	0.00104822	GAGCCCGTACGTGCTGCGGGTGAAGCTCGCGCTCAGCCTCAAGGGCCTGAGCTACGAGAACGTGGAGGAGGATCTGAGGGACAAGAGCGAGCTCCTGCTC[A/C]AGTCCAACCCCGTGCACCAGAAGGTCCCCGTGCTGATCCACGGCGGCAAGCCCATCTGCGAGTCGCAGGTCATCCTGCAGTACATCGACGAGGCCTTCGC
S1_83058762	1	83058762	C/A	0.357442	0.353851	0	GGTGAAGCTCGCGCTCAGCCTCAAGGGCCTGAGCTACGAGAACGTGGAGGAGGATCTGAGGGACAAGAGCGAGCTCCTGCTCAAGTCCAACCCCGTGCAC[C/A]AGAAGGTCCCCGTGCTGATCCACGGCGGCAAGCCCATCTGCGAGTCGCAGGTCATCCTGCAGTACATCGACGAGGCCTTCGCCGGCACCGGCCCGTCCCT
S1_83058764	1	83058764	G/C	0.359539	0.354492	0	TGAAGCTCGCGCTCAGCCTCAAGGGCCTGAGCTACGAGAACGTGGAGGAGGATCTGAGGGACAAGAGCGAGCTCCTGCTCAAGTCCAACCCCGTGCACCA[G/C]AAGGTCCCCGTGCTGATCCACGGCGGCAAGCCCATCTGCGAGTCGCAGGTCATCCTGCAGTACATCGACGAGGCCTTCGCCGGCACCGGCCCGTCCCTCC
S1_83058786	1	83058786	G/A	0.361635	0.355122	0	GGGCCTGAGCTACGAGAACGTGGAGGAGGATCTGAGGGACAAGAGCGAGCTCCTGCTCAAGTCCAACCCCGTGCACCAGAAGGTCCCCGTGCTGATCCAC[G/A]GCGGCAAGCCCATCTGCGAGTCGCAGGTCATCCTGCAGTACATCGACGAGGCCTTCGCCGGCACCGGCCCGTCCCTCCTCCCCGCCGACCCCTACGAGCG
S1_83058794	1	83058794	G/C	0.363732	0.355741	0	GCTACGAGAACGTGGAGGAGGATCTGAGGGACAAGAGCGAGCTCCTGCTCAAGTCCAACCCCGTGCACCAGAAGGTCCCCGTGCTGATCCACGGCGGCAA[G/C]CCCATCTGCGAGTCGCAGGTCATCCTGCAGTACATCGACGAGGCCTTCGCCGGCACCGGCCCGTCCCTCCTCCCCGCCGACCCCTACGAGCGCGCCGTCG
S1_83058803	1	83058803	C/T	0.377358	0.359506	0	ACGTGGAGGAGGATCTGAGGGACAAGAGCGAGCTCCTGCTCAAGTCCAACCCCGTGCACCAGAAGGTCCCCGTGCTGATCCACGGCGGCAAGCCCATCTG[C/T]GAGTCGCAGGTCATCCTGCAGTACATCGACGAGGCCTTCGCCGGCACCGGCCCGTCCCTCCTCCCCGCCGACCCCTACGAGCGCGCCGTCGCTCGCTTCT
S1_83058847	1	83058847	G/C	0.383648	0.361096	0	TCCAACCCCGTGCACCAGAAGGTCCCCGTGCTGATCCACGGCGGCAAGCCCATCTGCGAGTCGCAGGTCATCCTGCAGTACATCGACGAGGCCTTCGCCG[G/C]CACCGGCCCGTCCCTCCTCCCCGCCGACCCCTACGAGCGCGCCGTCGCTCGCTTCTGGGCCGCCTACATCGACGACAAGGTACGTACGCACGCATGGCCT
S1_83058859	1	83058859	C/G	0.366876	0.35665	0	CACCAGAAGGTCCCCGTGCTGATCCACGGCGGCAAGCCCATCTGCGAGTCGCAGGTCATCCTGCAGTACATCGACGAGGCCTTCGCCGGCACCGGCCCGT[C/G]CCTCCTCCCCGCCGACCCCTACGAGCGCGCCGTCGCTCGCTTCTGGGCCGCCTACATCGACGACAAGGTACGTACGCACGCATGGCCTCAGGTCCTTCTC
S1_84348405	1	84348405	T/C	0.302326	0.332871	0.00419287	GAATTCCTTGGCGGCATGCACCGCACCGAGGAGCGCGTCGTTCCGCGGGCGCCCCACGCGGCGGCACGCGATGCCGAGGTGGTGAGGCCGCTCTCAAAGC[T/C]CCCGAACAGCAGCATTGGGCTCTACGATTCCTCGTTCGAGCGTGACGCGTGCGGCGTTGGGTTTGTCGCTGAGCTATCTGGCGATTACAAACGCGAGACT
S1_87470273	1	87470273	A/C	0.392857	0.363257	0.00104822	GCCCAGCTGCCTGCGGCTCTTCTCGAACAGCTGCAGCATCTCCTCCACCTTCTGCCGGTGCGCCGGGTTCATCGTCCCCGTCGCCGCCGGGAGGCCGCCG[A/C]CGCCCCTGCCGTCGAGCTGCATGTCGGGCGGCAGGTAGGCGAGGCTGTAGACCATGTCGGCGCTGGGGACGTCGAAGCTCTGCGCCTCCGTCTGCAGCCA
S1_87837164	1	87837164	C/T	0.447368	0.372215	0.00209644	TGTTCAAATTCAGGTAGATTGAGGAATTAAGCACACATAGTCTTTCTTTAATGATACCTTTTGCACACGGGCAAGCAAACGGGTAAGATGACTCTTAAGG[C/T]TCCGCACTCGCTCAAGGTTCCTTGTGCTCACATTCTTTGTCAGTTCGTCAAGCACTGGAGTAGCATGCCTCTCAAGGTCATCAACGCTAAGGTCCAACGA
S1_87837245	1	87837245	T/G	0.453878	0.372864	0	GGTAAGATGACTCTTAAGGCTCCGCACTCGCTCAAGGTTCCTTGTGCTCACATTCTTTGTCAGTTCGTCAAGCACTGGAGTAGCATGCCTCTCAAGGTCA[T/G]CAACGCTAAGGTCCAACGATGAGCACACAATCTCGAGCGCGACCTCCAGCACATGGAACTCAAATGGAAACTCATGCTCTGCCCCGGTCGCCTCATTAAG
S1_87837313	1	87837313	A/C	0.403564	0.365527	0	CAAGCACTGGAGTAGCATGCCTCTCAAGGTCATCAACGCTAAGGTCCAACGATGAGCACACAATCTCGAGCGCGACCTCCAGCACATGGAACTCAAATGG[A/C]AACTCATGCTCTGCCCCGGTCGCCTCATTAAGACGGGGCACCTGGCCTCCATGCGAGCCCCCCTGTTTTTCTCCATTGCCATCAGGGGCACATTCACCAT
S1_87837315	1	87837315	A/G	0.403564	0.365527	0	AGCACTGGAGTAGCATGCCTCTCAAGGTCATCAACGCTAAGGTCCAACGATGAGCACACAATCTCGAGCGCGACCTCCAGCACATGGAACTCAAATGGAA[A/G]CTCATGCTCTGCCCCGGTCGCCTCATTAAGACGGGGCACCTGGCCTCCATGCGAGCCCCCCTGTTTTTCTCCATTGCCATCAGGGGCACATTCACCATTC
S1_87837329	1	87837329	C/T	0.292453	0.328213	0	ATGCCTCTCAAGGTCATCAACGCTAAGGTCCAACGATGAGCACACAATCTCGAGCGCGACCTCCAGCACATGGAACTCAAATGGAAACTCATGCTCTGCC[C/T]CGGTCGCCTCATTAAGACGGGGCACCTGGCCTCCATGCGAGCCCCCCTGTTTTTCTCCATTGCCATCAGGGGCACATTCACCATTCCCACCCACAAGGCT
S1_87837375	1	87837375	C/T	0.375262	0.358956	0	ATCTCGAGCGCGACCTCCAGCACATGGAACTCAAATGGAAACTCATGCTCTGCCCCGGTCGCCTCATTAAGACGGGGCACCTGGCCTCCATGCGAGCCCC[C/T]CTGTTTTTCTCCATTGCCATCAGGGGCACATTCACCATTCCCACCCACAAGGCTCCTCAGAGGCAGGTGCTGCCTCAATTGATCAACGAAAGGGAGCACT
S1_88701293	1	88701293	G/A	0.440126	0.371389	0.00104822	CTAAACATGCACTTGGCAGATTTTTGCATTGTACTATTAATTATTTGTTCCTTCTGTAAAGGTTTGGGATAGAGCAGATGAGTTCATTCCAGAGAGGTTT[G/A]ATTTAGAGGGACCTGTTCCAAATGAGTCAAACACAGATTTCAGGTCAGAATACAACTTTGTGAGATATCGTTTCTATCCTGTCGTTTCATATTTCCATTA
S1_94345154	1	94345154	C/G	0.397895	0.364357	0.00209644	TTCTGCTCTGCGCTGGCATTTTGCAAAACGTGATGCGATGGTGGTTCTGGTGTCCTGAACACGGGCGCTTTGCTACTCGAGATTGCAGGAGGCGGACGAG[C/G]TCATCATCGGGCTTCCCGTGTCCGCTGATGGGTCGGAGACACCGCAGTCCAACAAAGTGCGGAGCGTCGTCGGGAGGCTCGCCGTCCAAGCTGCCCAAAG
S1_94345212	1	94345212	T/C	0.406977	0.366197	0.00419287	ACACGGGCGCTTTGCTACTCGAGATTGCAGGAGGCGGACGAGCTCATCATCGGGCTTCCCGTGTCCGCTGATGGGTCGGAGACACCGCAGTCCAACAAAG[T/C]GCGGAGCGTCGTCGGGAGGCTCGCCGTCCAAGCTGCCCAAAGGTGCGCCGCATGCCCCTGTAAATTTGGATCGCTTCAGTGAGCTAGGCTAGCTAGGAGC
S1_99226426	1	99226426	C/T	0.328782	0.343966	0.00104822	AGGATCCTCGAAGAGCTGTTAAAATGGCACTGTGGCACTGGCAGATGTGGGGGTCGACTAAAGCAACGTCTATGGTTCGCCAGAGATGGTAGTCCGCCGC[C/T]AAGCCGCTGATCTCCGTAGACGGTCAACCCCGACATGCTAATCCCCGGTAATATTACTCTAATTTGATTCACCACTCTCGGGGCATCGAGTCGTAGCTTT
S1_106840394	1	106840394	C/T	0.391807	0.36302	0.00104822	ACTTAGAGCACAGGGTACTATCAATGACCTTGATCGTGAACCTAATTCATCCTTTTGATGAGCTCATTGATGTAGTTCTCGCGGTTACCGGCATCACCGC[C/T]CTCCACATAGTGGTTCCTCTTCTTCTTCAGGCCTCCCAGCGGTGCCTTCAACTTGAATGGCCACAGGAAGTTGTTCGCCTCCTTGAAGTGTGGGCCAACA
S1_106840549	1	106840549	C/T	0.450422	0.37253	0.00314465	GAATGGCCACAGGAAGTTGTTCGCCTCCTTGAAGTGTGGGCCAACAGTCATGATCTCGTGAACAAGATCCTCGACGCAGATGATTTTTTGCTTGTCCAAG[C/T]CCTGATAGAACAACAAAAGGTGGAGATCATCATGTAAATTGTCAAATATAAACAAATATAAACAGAACACAGGAACCAGATGTACAGTTCCAAGTTTACA
S1_115468083	1	115468083	C/T	0.383403	0.361035	0.00104822	CTGATTGCCATGTCTCCTAGATCCACCCTTCCCCATCCCCGGCGTCCAGATCCTTCCTCGCAGCCGTCAGCCGCCTCTCGTCCCCCTGGCAGTAGCACGC[C/T]GCCCAGCCCACACCCGCCCACCTCTGAACCCCGCGGCTCCCCCATGCGTATGCTGCTATGCCCACACCACACACAACCAACCACCGTCTCTGCGGCGGCC
S1_120740154	1	120740154	G/C	0.476939	0.374468	0	AGAACCACACGTTGAAGCCTTCCATGAACAAAAGCAAATAAATATAGTTGCAATAAGTGCAAAGAGTAGCATTAAACCTTTTATGTTTCTCATACTTCAA[G/C]TTCACGTCTCTTTCTTTGCATAGTGAATAACGTGGAATGCTCGATTCAGATAAGGACCTCAGGGTCCAACTCTGCTCGTTGCTCTCATCAACAATGAAAT
S1_120740233	1	120740233	T/C	0.402516	0.365316	0	TTTATGTTTCTCATACTTCAAGTTCACGTCTCTTTCTTTGCATAGTGAATAACGTGGAATGCTCGATTCAGATAAGGACCTCAGGGTCCAACTCTGCTCG[T/C]TGCTCTCATCAACAATGAAATGTGCATCACCACCTCCCTCATCCTCACCTTCTATATCTAGGTTTTCCAATTCTTTGGTGCACGCATCAGCATCATCACC
S1_120740323	1	120740323	G/A	0.39916	0.364624	0.00104822	ACTCTGCTCGTTGCTCTCATCAACAATGAAATGTGCATCACCACCTCCCTCATCCTCACCTTCTATATCTAGGTTTTCCAATTCTTTGGTGCACGCATCA[G/A]CATCATCACCGTAAGCTCGCTGATCAGAATGCAAATGTTCTCCAGGAATTTCAGTGTCATTCTCTGCTTGATGTTCAAAATCATCAGAACGTGCACTAAT
S1_120740369	1	120740369	G/C	0.465409	0.373801	0	CCCTCATCCTCACCTTCTATATCTAGGTTTTCCAATTCTTTGGTGCACGCATCAGCATCATCACCGTAAGCTCGCTGATCAGAATGCAAATGTTCTCCAG[G/C]AATTTCAGTGTCATTCTCTGCTTGATGTTCAAAATCATCAGAACGTGCACTAATTATCTCAGAGACAGAAGAAAGGCCATCAGTTGAAGTCAGACCATGC
S1_120741227	1	120741227	G/A	0.34979	0.351419	0.00104822	ACACAGTAAACCCAGCCAGTTACCCAACATAAGCAAACAGGCGGTAGGGAGCTTACAGAAGGAGGGCGATGGTAGGAAGCTCTTGGCTTGGGGTTCTGGC[G/A]GCTCGCGCGGTGTGACAAGGACATCGCTGAACGACGCCGCCAGCTCGGCCACCACCGATTTCCCTTTGTCCATCCTGCCCCGTGGGGTCAGATCGAGGGC
S1_120741238	1	120741238	T/C	0.410901	0.366935	0	CCAGCCAGTTACCCAACATAAGCAAACAGGCGGTAGGGAGCTTACAGAAGGAGGGCGATGGTAGGAAGCTCTTGGCTTGGGGTTCTGGCGGCTCGCGCGG[T/C]GTGACAAGGACATCGCTGAACGACGCCGCCAGCTCGGCCACCACCGATTTCCCTTTGTCCATCCTGCCCCGTGGGGTCAGATCGAGGGCGCGGTATGGGG
S1_120741284	1	120741284	G/A	0.346639	0.350374	0.00104822	GAAGGAGGGCGATGGTAGGAAGCTCTTGGCTTGGGGTTCTGGCGGCTCGCGCGGTGTGACAAGGACATCGCTGAACGACGCCGCCAGCTCGGCCACCACC[G/A]ATTTCCCTTTGTCCATCCTGCCCCGTGGGGTCAGATCGAGGGCGCGGTATGGGGCGGCCACGGCAGCAAGGTGGGCGTGGGTGGAGATGGCGGTGGCGCG
S1_120741506	1	120741506	G/A	0.41195	0.367127	0	AGTGGGGCAGGAGGCTTACTGAGGATGGTCAGATGGAGAATCGACCATTGGTCCGGGCGGATCGCCATGGCAGAAATTGGGTACCTCGACGACTCGCCCA[G/A]TGGACGGCCACCACGGCAGCGGACCCAGCCCCGAGCAGACGAGAGCGACCTGTACGCCCCTCGCTAATTTCATATGCCGCTGGGCGTGGGGGCACATGGC
S1_120741592	1	120741592	G/A	0.424211	0.36919	0.00209644	CGACGACTCGCCCAGTGGACGGCCACCACGGCAGCGGACCCAGCCCCGAGCAGACGAGAGCGACCTGTACGCCCCTCGCTAATTTCATATGCCGCTGGGC[G/A]TGGGGGCACATGGCGAGAGGGACGGTGTCTCATGCCGGGGGGAGAGGGGGCGCGGAGCGTGGGGCGCCGAGTTGGGGGTCGTGCGGTGTCTGTCGCGCCG
S1_136727727	1	136727727	T/C	0.473739	0.374309	0.00104822	CCTGACCACGGATCAACTTATCCCACAAGCACAGCATCTGCCTGGGTGACTGATAGTTGGCGTGTAGTAGTTCTCCAGGCAACCATGCTGGCAGAACTTC[T/C]AGCTGTGGGAATATTGGACAGGCTTTGTTGCATTGAATTTCTCGACCCATAGACCCATACTTACATCTTCCATCTTAAACAACTGCAAGACAGGCCGATT
S1_136727899	1	136727899	C/T	0.454927	0.37296	0	ATCTTAAACAACTGCAAGACAGGCCGATTTTTACATCAGGAATTCAAGTTTGTGAAAAGTATTCTGGAGAAGGAAGCAGCTCAAACTTACTCTTAAGCTC[C/T]GATTAGCATGCTGTGACACAATGAATTTTGCTATGTCACCAGAAATCAAATAGCCTGGTCCATTTGCATATGGTGGGTAGATATCCTCAGTCCACTCCTG
S1_136728184	1	136728184	T/A	0.447589	0.372238	0	AGATATAAACTGATTAGGAAATGAAGGGCATATGTTGCCATTTGCCAATGTTGGCAACTCCTAACCTGAAATGAGATTACCTCGTTTGTAACTGCACATT[T/A]TCCAGTTCTCAATGGTCTATGCAAGAGGTTAAGATTCCCCATATATAATGGTTTGTCACCGTTGTTCAACTTGATGTGTCTCAGAATCACGTCTACTCTC
S1_142276723	1	142276723	T/C	0.406709	0.366145	0	AAGCAGGGGAAGTGAAGATCTATAGAACTTGAGACTCTCTGTTACACGGTTCAGTCGTCCCACGACGCACGGGGCTCGTCCCAGGAGAAGCCCATGTCAC[T/C]GACGGACATGCGGTCAGCATCCAAGGAGAATTGTGGGTCTGTGTCGCACGAGCGCTGGCCGCCGGCGAACTCGGAGCTAGCTTCCCCAAGGCGGAAGCGG
S1_142276737	1	142276737	T/C	0.367647	0.356869	0.00104822	AAGATCTATAGAACTTGAGACTCTCTGTTACACGGTTCAGTCGTCCCACGACGCACGGGGCTCGTCCCAGGAGAAGCCCATGTCACTGACGGACATGCGG[T/C]CAGCATCCAAGGAGAATTGTGGGTCTGTGTCGCACGAGCGCTGGCCGCCGGCGAACTCGGAGCTAGCTTCCCCAAGGCGGAAGCGGCTACGCCGGAGGAA
S1_142276755	1	142276755	T/C	0.35084	0.351761	0.00104822	GACTCTCTGTTACACGGTTCAGTCGTCCCACGACGCACGGGGCTCGTCCCAGGAGAAGCCCATGTCACTGACGGACATGCGGTCAGCATCCAAGGAGAAT[T/C]GTGGGTCTGTGTCGCACGAGCGCTGGCCGCCGGCGAACTCGGAGCTAGCTTCCCCAAGGCGGAAGCGGCTACGCCGGAGGAACGACGGCTTGGATGGCTT
S1_142276779	1	142276779	T/C	0.303571	0.333438	0.00104822	GTCCCACGACGCACGGGGCTCGTCCCAGGAGAAGCCCATGTCACTGACGGACATGCGGTCAGCATCCAAGGAGAATTGTGGGTCTGTGTCGCACGAGCGC[T/C]GGCCGCCGGCGAACTCGGAGCTAGCTTCCCCAAGGCGGAAGCGGCTACGCCGGAGGAACGACGGCTTGGATGGCTTCTCCGGTGGGGGCATTGTCGCCGC
S1_142276780	1	142276780	G/A	0.305672	0.334384	0.00104822	TCCCACGACGCACGGGGCTCGTCCCAGGAGAAGCCCATGTCACTGACGGACATGCGGTCAGCATCCAAGGAGAATTGTGGGTCTGTGTCGCACGAGCGCT[G/A]GCCGCCGGCGAACTCGGAGCTAGCTTCCCCAAGGCGGAAGCGGCTACGCCGGAGGAACGACGGCTTGGATGGCTTCTCCGGTGGGGGCATTGTCGCCGCC
S1_147278928	1	147278928	G/A	0.335084	0.346323	0.00104822	CCACAAAATGGGCCCCTTCCTCCTGATGCGCCCTCTTGGTGCCAGGCCCCTTTTGACCCCCATATTACAACGTGGTGGACGAGGAGGACGAGCCGGCGGC[G/A]GTGGCGGAAGTCGGTCTCGGGCCGCGATGGCGTCGAGCGCCGGCGGCGTGTTGTCGTCGTTGGGGAAGAACGAGTCCTACCTGTGTGCTAACAAGGTCGA
S1_147915131	1	147915131	G/A	0.343552	0.349326	0.00419287	CTAATAAAACAAACAATTACTCCTAGTAATTACATAAAAGAGCATATTACCTGTGTATTCTCCAGATTTTTTGTAGTCCTCAATGAAATGTGTAATAACT[G/A]GAGTCGGACTCGGTGTAATAGCCTGTTCTTCCCCTTATCCTTCTCCTTGGCGCTGCTCCTGTGCTGCATTATCGTCTGCAACACCACCGACAATGACGAG
S1_147915217	1	147915217	A/G	0.34428	0.349575	0.00524109	AATGTGTAATAACTGGAGTCGGACTCGGTGTAATAGCCTGTTCTTCCCCTTATCCTTCTCCTTGGCGCTGCTCCTGTGCTGCATTATCGTCTGCAACACC[A/G]CCGACAATGACGAGTCCACGACGTTGCTTGCCATCAAGGCGTCGTTGGTCGACCCCTTGGGCAAGCTCGTGGGCTGGAACCCGGTGTCGGCGTCGTCACA
S1_147915221	1	147915221	A/G	0.440678	0.371456	0.00524109	TGTAATAACTGGAGTCGGACTCGGTGTAATAGCCTGTTCTTCCCCTTATCCTTCTCCTTGGCGCTGCTCCTGTGCTGCATTATCGTCTGCAACACCACCG[A/G]CAATGACGAGTCCACGACGTTGCTTGCCATCAAGGCGTCGTTGGTCGACCCCTTGGGCAAGCTCGTGGGCTGGAACCCGGTGTCGGCGTCGTCACACTGT
S1_147915238	1	147915238	A/G	0.35518	0.353147	0.00419287	GACTCGGTGTAATAGCCTGTTCTTCCCCTTATCCTTCTCCTTGGCGCTGCTCCTGTGCTGCATTATCGTCTGCAACACCACCGACAATGACGAGTCCACG[A/G]CGTTGCTTGCCATCAAGGCGTCGTTGGTCGACCCCTTGGGCAAGCTCGTGGGCTGGAACCCGGTGTCGGCGTCGTCACACTGTACCTGGGATGGCGTGTG
S1_147915287	1	147915287	T/C	0.341438	0.348594	0.00419287	CTCCTGTGCTGCATTATCGTCTGCAACACCACCGACAATGACGAGTCCACGACGTTGCTTGCCATCAAGGCGTCGTTGGTCGACCCCTTGGGCAAGCTCG[T/C]GGGCTGGAACCCGGTGTCGGCGTCGTCACACTGTACCTGGGATGGCGTGTGCTGCAACCAGTGTTTAAAATAGCGGGATAAGCCATTTATCCTTACATTT
S1_147915337	1	147915337	T/C	0.438559	0.371197	0.00524109	GACGTTGCTTGCCATCAAGGCGTCGTTGGTCGACCCCTTGGGCAAGCTCGTGGGCTGGAACCCGGTGTCGGCGTCGTCACACTGTACCTGGGATGGCGTG[T/C]GCTGCAACCAGTGTTTAAAATAGCGGGATAAGCCATTTATCCTTACATTTTTCAGCAGCCACAAAAGGATATATCGGGATATAGCTGCAGCTAAACGATT
S1_147915833	1	147915833	T/C	0.389241	0.362431	0.00314465	AGCGTAGAGCACGAGCACAGAGCACCTGATGAAATCTCACAAATATTAGCAGCACAGAGCACGCAGAGGCGCAGAGCATGAGCACGGAGCACGCAGAGCA[T/C]AGAGCATGAGCACATCCCTCCGTGCGAGTAGATGGTCGAGCTCGCGCTACCCACGCCCTGTGCCTCTCTCTTCATCGCCTTCCCGACGGCGCACATGTAT
S1_147916002	1	147916002	T/A	0.389474	0.362486	0.00209644	TCTTCATCGCCTTCCCGACGGCGCACATGTATCCACCTTAAGCTTGCACCACCGACCGTGAAGATGTTGTGATGGCGCACCTATAGCCGCCTTGGCTCGC[T/A]GCACCGGCCGTGAAGATGGCACTGCCTTTAGGTCTCCACTAGGCGGTGGAGACGTTGCTGCTTGAGAGAGAGGACGAGGAGAGGAGGAACGAGCAAGACA
S1_148144364	1	148144364	A/C	0.362683	0.355433	0	CTGGATCATATGGAATCAGATTGATGTCATACACCGGGGGATTTGATGCAGGCATTGGCAGTGACACTAACGAAGGCGACGGTGACGACGAAGGATCTGC[A/C]ATTTCTTCAACTTCTACTCTATCTTCTTCTTGATTTTGTTGTCCCACAGTAGTTTCAACCGGAGGTGTCGCATGGTTCAAAGGAGCACTAGCCGCCTTCT
S1_152134429	1	152134429	T/C	0.346639	0.350374	0.00104822	CTCCTAGAAATGTACTTATTCCATGTACCAACTCTCCACACCCGCGCTTTACCTGTTGTGGCTGCTCCGTTGAACTCCGGGCTCCAGCGACCAACTCTCC[T/C]CTTCTCGATCCTTTTTTTCCTCGTTCTATTTGGGAAGCGTCGAGAAGCAAGGACAGTCTGCAGACGCATGCGGATAGACATGCAGGGCGGGCGCGGAGAG
S1_155056181	1	155056181	C/T	0.427061	0.369623	0.00419287	CTGGTGGACTAGGCTGAAGTGTGGAGCAGCGGCCCAGCACGCGTTTTCCCTTTTTCCTTTCCTTTATCTTTTTCTTTTCTGTTTTCCACATTCAAAAGTT[C/T]AAATGGATTTAAATTGCAGGTTTGAATCTCAGACTTCCAAATATCAAATAAAATTCTAATATGAATAATACTACCACTTTTTGCAATAACCTAGTATTAT
S1_155056211	1	155056211	C/T	0.434461	0.370668	0.00419287	GGCCCAGCACGCGTTTTCCCTTTTTCCTTTCCTTTATCTTTTTCTTTTCTGTTTTCCACATTCAAAAGTTCAAATGGATTTAAATTGCAGGTTTGAATCT[C/T]AGACTTCCAAATATCAAATAAAATTCTAATATGAATAATACTACCACTTTTTGCAATAACCTAGTATTATTTTTTTATTCTTTTTAGCTCCTTTGCTCCC
S1_160783889	1	160783889	C/T	0.333333	0.345679	0	TCCCTGCGATCACACAAATGCACGGCCGTCTGATTATGAGCGACTAGCGAGTCGGCCAAACCCTGGCACCGGCATGGCAGCAATTCTTCGTCCTTCGGTT[C/T]GACTCGGTCCCAATAGGTAGCTTGCTGCTTATGCCGACTACATTGACTCGGACTTTACTCCAGTTTGCACTAATTCACCATTGCAGGTAGATACTCCATT
S1_160783911	1	160783911	T/C	0.420335	0.368573	0	CGGCCGTCTGATTATGAGCGACTAGCGAGTCGGCCAAACCCTGGCACCGGCATGGCAGCAATTCTTCGTCCTTCGGTTCGACTCGGTCCCAATAGGTAGC[T/C]TGCTGCTTATGCCGACTACATTGACTCGGACTTTACTCCAGTTTGCACTAATTCACCATTGCAGGTAGATACTCCATTTACCAAAAAAAAGATGTAGTAT
S1_170171330	1	170171330	G/A	0.315514	0.338648	0	CGAACCTGCCTGCAATGATGACAACGGCGACGGTGACCGACTGGCGGCTGACGATGGTCAGGAGGATGGAGTGCCGGTGATGGGAACGTCGACCACGACG[G/A]CGGACAAGAAAGAAAAGGCTCCAACGACGACGACGGTGGAAGGGATGATGATTATGGGCAACAAGGTACGCACGTGACCGTGTATACTATATATCCATCT
S1_173398610	1	173398610	T/C	0.385744	0.361605	0	TCACATATAGGGTCATTTATTGGATTGTTTGTGTTGAAGGCAGTTGGTTACTACAATGCTGGAACAGTGGAGTTTATTGTGGACACTCTTTCTGGAGAGT[T/C]CTACTTCATGGAGATGAATACTCGACTCCAGGTAATATATCTATGATAATAATCTGATATGATTAAGTACCTTGGCATTTCTTTTTGCATGGTACTTCAT
S1_173398769	1	173398769	T/C	0.398109	0.364403	0.00104822	ATGATTAAGTACCTTGGCATTTCTTTTTGCATGGTACTTCATTGATTTACTTGTTAAAATTCTAAAACACAAAATCATCTTGTGAATCAATCTTGGAAGG[T/C]TGAACACCCAGTGACAGAGATGATTGTTGGTCAAGATCTTGTGGAGTGGCAAATACGTGTTGCGAATGGAGAACGACTACCATTATCTCAGGAGCAGGTT
S1_173398807	1	173398807	C/T	0.4	0.3648	0.00209644	TCATTGATTTACTTGTTAAAATTCTAAAACACAAAATCATCTTGTGAATCAATCTTGGAAGGTTGAACACCCAGTGACAGAGATGATTGTTGGTCAAGAT[C/T]TTGTGGAGTGGCAAATACGTGTTGCGAATGGAGAACGACTACCATTATCTCAGGAGCAGGTTCCATTAAATGGTAAACCTTAAAAATAACTCATTGTGTT
S1_177161607	1	177161607	T/A	0.428721	0.369868	0	AAAGAATGTGTAACAGAGATATGTGCAGCATAGTGCCATGGAGGATGGGATGGACAGTGCCTGCCAAAATACAGCAGTGCCATTCTCTTAAACCTAAGCA[T/A]AGAAGACCTTGAATTGAACTATGTTTGATCCTTTCAGTGTTGTTCAGTAGATGTAAATAATTAACAGAGACAAAACATCCAGAACTGGCTACGACGATAT
S1_178717311	1	178717311	C/T	0.355346	0.3532	0	TTGCTGCTGCCTGCTATACACAACGGCGGCGGCACGGCTCTGCCGCGATCAGTTAGACATAGTACAACCAGTGAGGGAGACGGCCGGCGACGTCACTCGT[C/T]GGAGATCGGCGGTCCACCATAGTGGACGCTGCACATCTTGAGCTCTCTCGGCATGTCGATCTCCTCAAGCCACGCCAGATGGCCTTGGCCCTGGCCCCGC
S1_178717331	1	178717331	T/C	0.353992	0.352773	0.00104822	CAACGGCGGCGGCACGGCTCTGCCGCGATCAGTTAGACATAGTACAACCAGTGAGGGAGACGGCCGGCGACGTCACTCGTCGGAGATCGGCGGTCCACCA[T/C]AGTGGACGCTGCACATCTTGAGCTCTCTCGGCATGTCGATCTCCTCAAGCCACGCCAGATGGCCTTGGCCCTGGCCCCGCTCCACGTCCTCGCCCGCAGC
S1_178717531	1	178717531	G/A	0.357143	0.353759	0.00104822	CCACCACTGCAGAGCAAAGACACGAACCGGTCTCCCATACGTGAGTCACTACTCTAGTGCAACGGCAAGAACTCATGAGGTGAAAGATGCGGCCACTTAC[G/A]CGAGTGGTGTGCGTACGGTAATTCCGCGTAGTACGTGCAGTCCCTGTCCTCCTCTATGGAGTAGGGGGGCCCGAGGACGTCGAGGATCGCGCAGGGCGCC
S1_178717540	1	178717540	G/T	0.388421	0.36224	0.00209644	CAGAGCAAAGACACGAACCGGTCTCCCATACGTGAGTCACTACTCTAGTGCAACGGCAAGAACTCATGAGGTGAAAGATGCGGCCACTTACGCGAGTGGT[G/T]TGCGTACGGTAATTCCGCGTAGTACGTGCAGTCCCTGTCCTCCTCTATGGAGTAGGGGGGCCCGAGGACGTCGAGGATCGCGCAGGGCGCCATGGCGGTG
S1_178717552	1	178717552	A/T	0.351153	0.351863	0	ACGAACCGGTCTCCCATACGTGAGTCACTACTCTAGTGCAACGGCAAGAACTCATGAGGTGAAAGATGCGGCCACTTACGCGAGTGGTGTGCGTACGGTA[A/T]TTCCGCGTAGTACGTGCAGTCCCTGTCCTCCTCTATGGAGTAGGGGGGCCCGAGGACGTCGAGGATCGCGCAGGGCGCCATGGCGGTGAACCGGTGCATG
S1_178717553	1	178717553	T/G	0.352941	0.352438	0.00104822	CGAACCGGTCTCCCATACGTGAGTCACTACTCTAGTGCAACGGCAAGAACTCATGAGGTGAAAGATGCGGCCACTTACGCGAGTGGTGTGCGTACGGTAA[T/G]TCCGCGTAGTACGTGCAGTCCCTGTCCTCCTCTATGGAGTAGGGGGGCCCGAGGACGTCGAGGATCGCGCAGGGCGCCATGGCGGTGAACCGGTGCATGT
S1_178717558	1	178717558	C/T	0.308824	0.33578	0.00104822	CGGTCTCCCATACGTGAGTCACTACTCTAGTGCAACGGCAAGAACTCATGAGGTGAAAGATGCGGCCACTTACGCGAGTGGTGTGCGTACGGTAATTCCG[C/T]GTAGTACGTGCAGTCCCTGTCCTCCTCTATGGAGTAGGGGGGCCCGAGGACGTCGAGGATCGCGCAGGGCGCCATGGCGGTGAACCGGTGCATGTTCCCT
S1_178717668	1	178717668	G/A	0.357143	0.353759	0.00104822	GCAGTCCCTGTCCTCCTCTATGGAGTAGGGGGGCCCGAGGACGTCGAGGATCGCGCAGGGCGCCATGGCGGTGAACCGGTGCATGTTCCCTCCCGCCGTC[G/A]GGTACAGCACGGAGGTGTCGCACGGCGCCGTGAAGACGTCGTCCACCACCAGTTCTGCCAGCCTCACTGCGCAGGAACAGAACAAGATCATAGACATCAG
S1_178717675	1	178717675	G/T	0.354737	0.353008	0.00209644	CTGTCCTCCTCTATGGAGTAGGGGGGCCCGAGGACGTCGAGGATCGCGCAGGGCGCCATGGCGGTGAACCGGTGCATGTTCCCTCCCGCCGTCGGGTACA[G/T]CACGGAGGTGTCGCACGGCGCCGTGAAGACGTCGTCCACCACCAGTTCTGCCAGCCTCACTGCGCAGGAACAGAACAAGATCATAGACATCAGTGCTGCA
S1_178717678	1	178717678	C/G	0.354737	0.353008	0.00209644	TCCTCCTCTATGGAGTAGGGGGGCCCGAGGACGTCGAGGATCGCGCAGGGCGCCATGGCGGTGAACCGGTGCATGTTCCCTCCCGCCGTCGGGTACAGCA[C/G]GGAGGTGTCGCACGGCGCCGTGAAGACGTCGTCCACCACCAGTTCTGCCAGCCTCACTGCGCAGGAACAGAACAAGATCATAGACATCAGTGCTGCAGTG
S1_178717726	1	178717726	C/A	0.349057	0.351178	0	GGCGCCATGGCGGTGAACCGGTGCATGTTCCCTCCCGCCGTCGGGTACAGCACGGAGGTGTCGCACGGCGCCGTGAAGACGTCGTCCACCACCAGTTCTG[C/A]CAGCCTCACTGCGCAGGAACAGAACAAGATCATAGACATCAGTGCTGCAGTGCAGAGGGGTTAACAACAGAAACAGACGATCAAGCCGGCGAGCGGCGAC
S1_178717746	1	178717746	C/T	0.344864	0.349774	0	GTGCATGTTCCCTCCCGCCGTCGGGTACAGCACGGAGGTGTCGCACGGCGCCGTGAAGACGTCGTCCACCACCAGTTCTGCCAGCCTCACTGCGCAGGAA[C/T]AGAACAAGATCATAGACATCAGTGCTGCAGTGCAGAGGGGTTAACAACAGAAACAGACGATCAAGCCGGCGAGCGGCGACAGTGAGTGGCAGAAGCTTAC
S1_182807857	1	182807857	G/T	0.337185	0.347086	0.00104822	AGCGTGTCGGTGGGGCGGTCGAAGGAGGACCAGAGCGTGGTGTTTCGGCTATCGATGAGCGCGAGCTCGCCGGTGTCGAGGAGGCGCAGCGCTACGACGG[G/T]TTCGCGGAGGCGCGGCGTGGACCAGGCCGGGTCGTCGGGCTTGGCGGCGGAAGGGTCGTAGAGAGCGAGCCCGGTGGGGGCGACGGACAGGACGATGGAG
S1_187353963	1	187353963	A/C	0.482068	0.374678	0.00314465	GGGGGGAATAGGCGAGCAAGCATTTGCTCCTTTAGTGTAGCAGGTTAGGAGAAATAAAACTGTAATAGACTTACCATCTACATGGATCGTCTCACCAAGA[A/C]ATTTGTAGACAACATGATTTTTCCCTAACCGGAGGGCACCAGCTGGGTTCCAACTGAAAAGGAGGAAGATAATTATTAGTATTCCACAAAATTTGCCACG
S1_191382573	1	191382573	G/A	0.39413	0.36354	0	GCATTCCTCCTTTGTGAACAAATTCCTCGTGTTAGATTGTTTTCATTTTTACTAACCTGGCAAGTAATGTAAGCTATTTGGAATCATGATCAAGGAATAG[G/A]AACAGACTGAATAATATGATGCGGCTGCACCTCAACTCCTGAACGTACATAAGCAACGAATAGCAAGTAAAACGTAGAAGTTTAGTATATGGGCAACTTA
S1_191382590	1	191382590	T/C	0.409853	0.366741	0	ACAAATTCCTCGTGTTAGATTGTTTTCATTTTTACTAACCTGGCAAGTAATGTAAGCTATTTGGAATCATGATCAAGGAATAGGAACAGACTGAATAATA[T/C]GATGCGGCTGCACCTCAACTCCTGAACGTACATAAGCAACGAATAGCAAGTAAAACGTAGAAGTTTAGTATATGGGCAACTTACTTAGAGCTTGGGTTAC
S1_191382613	1	191382613	T/A	0.358491	0.354173	0	TTTCATTTTTACTAACCTGGCAAGTAATGTAAGCTATTTGGAATCATGATCAAGGAATAGGAACAGACTGAATAATATGATGCGGCTGCACCTCAACTCC[T/A]GAACGTACATAAGCAACGAATAGCAAGTAAAACGTAGAAGTTTAGTATATGGGCAACTTACTTAGAGCTTGGGTTACCCTTCGCCCATCCGTAGATAAAA
S1_191382618	1	191382618	G/A	0.480084	0.374603	0	TTTTTACTAACCTGGCAAGTAATGTAAGCTATTTGGAATCATGATCAAGGAATAGGAACAGACTGAATAATATGATGCGGCTGCACCTCAACTCCTGAAC[G/A]TACATAAGCAACGAATAGCAAGTAAAACGTAGAAGTTTAGTATATGGGCAACTTACTTAGAGCTTGGGTTACCCTTCGCCCATCCGTAGATAAAAACTTC
S1_191382680	1	191382680	G/T	0.344864	0.349774	0	CTGAATAATATGATGCGGCTGCACCTCAACTCCTGAACGTACATAAGCAACGAATAGCAAGTAAAACGTAGAAGTTTAGTATATGGGCAACTTACTTAGA[G/T]CTTGGGTTACCCTTCGCCCATCCGTAGATAAAAACTTCGTTGGCCTGCCAACAATAGCACGCCCACATGTGTACCCAGGGCCTGGAGTCTTAAGAGTGAA
S1_191382705	1	191382705	T/C	0.375527	0.359026	0.00314465	TCAACTCCTGAACGTACATAAGCAACGAATAGCAAGTAAAACGTAGAAGTTTAGTATATGGGCAACTTACTTAGAGCTTGGGTTACCCTTCGCCCATCCG[T/C]AGATAAAAACTTCGTTGGCCTGCCAACAATAGCACGCCCACATGTGTACCCAGGGCCTGGAGTCTTAAGAGTGAAGTTCTTCGGCACCTTAACAGTTTTA
S1_191382708	1	191382708	A/T	0.311181	0.336805	0.00314465	ACTCCTGAACGTACATAAGCAACGAATAGCAAGTAAAACGTAGAAGTTTAGTATATGGGCAACTTACTTAGAGCTTGGGTTACCCTTCGCCCATCCGTAG[A/T]TAAAAACTTCGTTGGCCTGCCAACAATAGCACGCCCACATGTGTACCCAGGGCCTGGAGTCTTAAGAGTGAAGTTCTTCGGCACCTTAACAGTTTTATTG
S1_191382709	1	191382709	T/G	0.377637	0.359579	0.00314465	CTCCTGAACGTACATAAGCAACGAATAGCAAGTAAAACGTAGAAGTTTAGTATATGGGCAACTTACTTAGAGCTTGGGTTACCCTTCGCCCATCCGTAGA[T/G]AAAAACTTCGTTGGCCTGCCAACAATAGCACGCCCACATGTGTACCCAGGGCCTGGAGTCTTAAGAGTGAAGTTCTTCGGCACCTTAACAGTTTTATTGG
S1_193454872	1	193454872	C/T	0.4413	0.371531	0	TGGAATACACTGATAGGAGGTTACTCCAGAAATAATTTTCCCAATGAATCCTTCAGTTTGTTCAGTGACATGTTGCTCCAATTCAGACCCAATGCAGTGA[C/T]CATGACTTGCATCCTTCCTGCTGCTGCAAGCATTTCATCCTTGGAGCGAGGAAGGGAGATACATGCTTATGCACTTCGAAGAGGATTTCTGGAAGATAGT
S1_194557027	1	194557027	A/G	0.462105	0.37356	0.00209644	CTGAAACGCAGGTTGGCTACCACCTTGGGCAGGAATGGCTGCTCCTCGTCGTCGAATGCCTTCCTCAGCACCCACTTCTCAATCCTTCCAAGATCAGGTC[A/G]GACCTGCAAATTAAAGCCCTCATCTAGTCACATATACATACTGCTTTGATTTGCTTTGTTTGATTGAAAAGGCAATGAGCTCTCTTTCTGTTCTCAGCTA
S1_194557164	1	194557164	T/C	0.442105	0.371626	0.00209644	CATACTGCTTTGATTTGCTTTGTTTGATTGAAAAGGCAATGAGCTCTCTTTCTGTTCTCAGCTAGGGTAGTGTCAGTAAGTACCATCTTCCACTCAGGAT[T/C]GATGCTCATGGCTGCATTCATGAACTCCTTGTCCAGGAACAGGACGCGAGCCTCCAGGCCCCAAGCCGACGTCGCCTTGTTGGCTCTCAAGCAGTCATAC
S1_194557205	1	194557205	A/G	0.439076	0.371261	0.00104822	AGCTCTCTTTCTGTTCTCAGCTAGGGTAGTGTCAGTAAGTACCATCTTCCACTCAGGATTGATGCTCATGGCTGCATTCATGAACTCCTTGTCCAGGAAC[A/G]GGACGCGAGCCTCCAGGCCCCAAGCCGACGTCGCCTTGTTGGCTCTCAAGCAGTCATACTAATGCAGAGCCTTAACCTGCAGAGCAAGAATCGATCATCC
S1_194557365	1	194557365	A/G	0.3	0.3318	0.00209644	TAATGCAGAGCCTTAACCTGCAGAGCAAGAATCGATCATCCATCCATCCACCAATGCCAGCCAGTCAGTCAGTGAAAGAAACTGACACAGACCTTCCTGC[A/G]CGTCTCTCGATGCAACTCCTCCTTGTTGGGCGCCTTGTGGAAGTAGAGGTAGCCTCCGAAGAGCTCGTCGGAGCCCTCGCCGGAGATGACCATCTTGACC
S1_195530148	1	195530148	C/T	0.448637	0.372348	0	GTAATGAGACTTTTTGGACCATCCAGTGTTAACATCCTTTCTCGCAGCTTACCAAGCACAAACAGGCACTGCAATACTGCACTCAGGTAGCATGTGTTTC[C/T]GAGATTTGGTATCCCTTTGATAGCATAGCCTTGCGCATCAGATGATTTGGACTCATAGCAAGGCCATCTATCTGCAGGATCCACAGCCACAACAAACCCA
S1_198161567	1	198161567	C/A	0.430818	0.370168	0	GAATGCTCATTTTGGTGGATTTAATGCTGCTTTACTGAAGTCTGGAAAGTCTGTATGGGTGATGAATGTTGTTCCTACAAATGCCCCAAATTATCTACCA[C/A]TAATATTTGACCGTGGTTTTATTGGGGTTCAACATGATTGGTAAGTAGTAGTACATGATCTTTTGTCCTTTGTTGATTTGAATTTGTTTTACCCTTTTTT
S1_198538157	1	198538157	A/G	0.294549	0.329226	0	CGCGGACGCACTGTCCGAAGACTCAGGCCGGGGGCGGTGATCCGGCGCACAAGCAGCGGCAAGAGGAGCTATGGAGGGTGGAGCTGTGTCTGTCCGTGCG[A/G]CGCAAGAGCTGGAGCGGACGAGCGGTGCCTGTGCGTGGCAGCGTGTGTGCGGAGACAGGCGTGGGCGCGTGGATGCGTCAGGCATAGGGCGGCTGAAAAC
S1_198971374	1	198971374	G/A	0.32914	0.344102	0	CGCTCCGGAGCAGAAGCAGATCATGACCCTGCGCAAGTGCCAAGAGGATGTCACGAACAAGGTGCACGCCACCATCGACAAGCATGCTGAGCGAGGCCTC[G/A]CCGTCGCCAGACAGGTAGGTGTTCAGATCGATCTTGAACACGCATGCATGCATGACACTTGTCACGGTACATTAATTACAGGAAGTGCCGGAGAAGCGCA
S1_198971375	1	198971375	C/T	0.380503	0.360313	0	GCTCCGGAGCAGAAGCAGATCATGACCCTGCGCAAGTGCCAAGAGGATGTCACGAACAAGGTGCACGCCACCATCGACAAGCATGCTGAGCGAGGCCTCG[C/T]CGTCGCCAGACAGGTAGGTGTTCAGATCGATCTTGAACACGCATGCATGCATGACACTTGTCACGGTACATTAATTACAGGAAGTGCCGGAGAAGCGCAG
S1_198971462	1	198971462	C/T	0.406513	0.366107	0.00104822	GAGCGAGGCCTCGCCGTCGCCAGACAGGTAGGTGTTCAGATCGATCTTGAACACGCATGCATGCATGACACTTGTCACGGTACATTAATTACAGGAAGTG[C/T]CGGAGAAGCGCAGCAAGGAGGACGACGGCACCGGCGGTCCGTGGCAGTTCGTCGCCCCGCCCCTGCTGCCCCTTCTCGACCCGCCGCCTACGGAGGACAA
S1_198971565	1	198971565	G/A	0.305031	0.334097	0	GAGAAGCGCAGCAAGGAGGACGACGGCACCGGCGGTCCGTGGCAGTTCGTCGCCCCGCCCCTGCTGCCCCTTCTCGACCCGCCGCCTACGGAGGACAACG[G/A]CGGAAGCGCACAGGCGAGGCCCGACGTGGCGACTTCCAGCAAGAAGAAGGAAGAGAGACAAAATAGCGCCTATAGCGGTGCCGCCAACATGACACGGAAA
S1_198971625	1	198971625	A/G	0.404612	0.365736	0	CTGCTGCCCCTTCTCGACCCGCCGCCTACGGAGGACAACGGCGGAAGCGCACAGGCGAGGCCCGACGTGGCGACTTCCAGCAAGAAGAAGGAAGAGAGAC[A/G]AAATAGCGCCTATAGCGGTGCCGCCAACATGACACGGAAACGGCCATGCCGCCATCGGGTCCCTGACAGCATCACCGCCGTGCAGCACGAGCGCCTCGAG
S1_198971706	1	198971706	T/C	0.352201	0.352201	0	AAGAAGAAGGAAGAGAGACAAAATAGCGCCTATAGCGGTGCCGCCAACATGACACGGAAACGGCCATGCCGCCATCGGGTCCCTGACAGCATCACCGCCG[T/C]GCAGCACGAGCGCCTCGAGGCACTCGGTGCAACAAAGCCGCCGCGATTGATGATCGGGAAGTCGCTCATGGCGAGCGACGTGGACCCAAAGCAGGCGCGC
S1_198971718	1	198971718	G/A	0.338574	0.347584	0	GAGAGACAAAATAGCGCCTATAGCGGTGCCGCCAACATGACACGGAAACGGCCATGCCGCCATCGGGTCCCTGACAGCATCACCGCCGTGCAGCACGAGC[G/A]CCTCGAGGCACTCGGTGCAACAAAGCCGCCGCGATTGATGATCGGGAAGTCGCTCATGGCGAGCGACGTGGACCCAAAGCAGGCGCGCCTGCTCTTCTCG
S1_198971830	1	198971830	C/G	0.33543	0.34645	0	TCGGTGCAACAAAGCCGCCGCGATTGATGATCGGGAAGTCGCTCATGGCGAGCGACGTGGACCCAAAGCAGGCGCGCCTGCTCTTCTCGTCGAAGCGCGA[C/G]TCGCTGTCGCAGGTGACCCGCGTCTTCACCCAGACGGAGATGGGACTCGTCAGGGACAGGGCCGGGCTGCTCGTCACCGCGTTCGACCGCGACGGCAGGA
S1_198971855	1	198971855	T/C	0.318658	0.339952	0	GATGATCGGGAAGTCGCTCATGGCGAGCGACGTGGACCCAAAGCAGGCGCGCCTGCTCTTCTCGTCGAAGCGCGACTCGCTGTCGCAGGTGACCCGCGTC[T/C]TCACCCAGACGGAGATGGGACTCGTCAGGGACAGGGCCGGGCTGCTCGTCACCGCGTTCGACCGCGACGGCAGGAGCTACCACCTCACGTGCAAGTACCT
S1_198971862	1	198971862	A/G	0.308176	0.335496	0	GGGAAGTCGCTCATGGCGAGCGACGTGGACCCAAAGCAGGCGCGCCTGCTCTTCTCGTCGAAGCGCGACTCGCTGTCGCAGGTGACCCGCGTCTTCACCC[A/G]GACGGAGATGGGACTCGTCAGGGACAGGGCCGGGCTGCTCGTCACCGCGTTCGACCGCGACGGCAGGAGCTACCACCTCACGTGCAAGTACCTCGAATCT
S1_199077393	1	199077393	C/T	0.34696	0.350482	0	AATGCTTTAATGTTCTCATGTTCACTAAGATAATGTTGATATCATCTATAGGTTGTTTCAGAGGATGGGAAACATGTTAAACGCTTACAGCCCTTCAATG[C/T]CGAAGAAGTTCAGGTTAGTATTAAATTAGTTGAACAAATTATGTACTGTCTATAGGCTGTTGTAATTTGTACTTTGTGCAGTCTCGTATTGTTGTTGCTG
S1_202457591	1	202457591	G/A	0.410714	0.366901	0.00104822	GTGCTCGCTCCTCTACTCAAAATTTTCTTTTGTGTCGTTTTCTCTGTTCAAGGCGATGGAGAAGGAGCAGAGGAGGCCACCCAGCTCGAAGACGGCGCCG[G/A]TGTCCATGAAGGCGTCGCCCGCAAATGCGACGCCGCAATGCATGAAGAACAGGAAAATTGCACTGCAGCAGGACGTATATATATCTCGACTCGTTCTGCC
S1_202457603	1	202457603	G/A	0.32563	0.342746	0.00104822	CTACTCAAAATTTTCTTTTGTGTCGTTTTCTCTGTTCAAGGCGATGGAGAAGGAGCAGAGGAGGCCACCCAGCTCGAAGACGGCGCCGGTGTCCATGAAG[G/A]CGTCGCCCGCAAATGCGACGCCGCAATGCATGAAGAACAGGAAAATTGCACTGCAGCAGGACGTATATATATCTCGACTCGTTCTGCCTGGTATTTAAGT
S1_202457624	1	202457624	C/T	0.370021	0.357535	0	GTCGTTTTCTCTGTTCAAGGCGATGGAGAAGGAGCAGAGGAGGCCACCCAGCTCGAAGACGGCGCCGGTGTCCATGAAGGCGTCGCCCGCAAATGCGACG[C/T]CGCAATGCATGAAGAACAGGAAAATTGCACTGCAGCAGGACGTATATATATCTCGACTCGTTCTGCCTGGTATTTAAGTATTTAACTGTAAGCCCATTGC
S1_202457777	1	202457777	C/G	0.339623	0.347956	0	TCGACTCGTTCTGCCTGGTATTTAAGTATTTAACTGTAAGCCCATTGCATTCCCGCTGAGGACATCCATCGTTTTCGGTTTCGGCTTGCAGGTGGACAAG[C/G]TGAGGATGAAACTGCGGCACGAGGAGAACGTCCACCGAGCTCTGGAGCGGGCGTTCACGAGGCCGCTCGGCGCTCTACCTCGCCTCCCTCCTTTCCTGCC
S1_202457858	1	202457858	C/T	0.356092	0.353433	0.00104822	CGGCTTGCAGGTGGACAAGCTGAGGATGAAACTGCGGCACGAGGAGAACGTCCACCGAGCTCTGGAGCGGGCGTTCACGAGGCCGCTCGGCGCTCTACCT[C/T]GCCTCCCTCCTTTCCTGCCGTCTCAAGTCAGTGCCCTATTTTTGTTTTTCCACCAATTTCAGAAGCAAGAAGGAACCCAACCAATAATCGGCTGCCCTTC
S1_202457876	1	202457876	C/T	0.355346	0.3532	0	GCTGAGGATGAAACTGCGGCACGAGGAGAACGTCCACCGAGCTCTGGAGCGGGCGTTCACGAGGCCGCTCGGCGCTCTACCTCGCCTCCCTCCTTTCCTG[C/T]CGTCTCAAGTCAGTGCCCTATTTTTGTTTTTCCACCAATTTCAGAAGCAAGAAGGAACCCAACCAATAATCGGCTGCCCTTCCGAACTAGACGTTGGAGC
S1_202457969	1	202457969	G/A	0.360587	0.354809	0	TTTCCTGCCGTCTCAAGTCAGTGCCCTATTTTTGTTTTTCCACCAATTTCAGAAGCAAGAAGGAACCCAACCAATAATCGGCTGCCCTTCCGAACTAGAC[G/A]TTGGAGCTTCTGGCCGAAGTCGCCGTCCTGGAGGAGGAGGTCGTCCGGCTGGAGGAGCAGGTCGTCAATTTCCGGCAAGGACTGTACCGGGAGACCGTCA
S1_202458066	1	202458066	G/A	0.365828	0.35635	0	GACGTTGGAGCTTCTGGCCGAAGTCGCCGTCCTGGAGGAGGAGGTCGTCCGGCTGGAGGAGCAGGTCGTCAATTTCCGGCAAGGACTGTACCGGGAGACC[G/A]TCATCACCACCTCCATGGCGGCGAAGAGCGTGTACTTCCCGGACGGTTACCGGAGCACGCCGGCACGGCACAAGCCACCTGCACAACCGCAGAGTCCAGA
S1_202458070	1	202458070	T/C	0.368973	0.357242	0	TTGGAGCTTCTGGCCGAAGTCGCCGTCCTGGAGGAGGAGGTCGTCCGGCTGGAGGAGCAGGTCGTCAATTTCCGGCAAGGACTGTACCGGGAGACCGTCA[T/C]CACCACCTCCATGGCGGCGAAGAGCGTGTACTTCCCGGACGGTTACCGGAGCACGCCGGCACGGCACAAGCCACCTGCACAACCGCAGAGTCCAGAGCTG
S1_202458106	1	202458106	C/T	0.371069	0.357824	0	GAGGTCGTCCGGCTGGAGGAGCAGGTCGTCAATTTCCGGCAAGGACTGTACCGGGAGACCGTCATCACCACCTCCATGGCGGCGAAGAGCGTGTACTTCC[C/T]GGACGGTTACCGGAGCACGCCGGCACGGCACAAGCCACCTGCACAACCGCAGAGTCCAGAGCTGTCTACCTCGACGCGCCAAGGCTCCGATCAAGATGCC
S1_202458150	1	202458150	C/A	0.457983	0.373228	0.00104822	ACTGTACCGGGAGACCGTCATCACCACCTCCATGGCGGCGAAGAGCGTGTACTTCCCGGACGGTTACCGGAGCACGCCGGCACGGCACAAGCCACCTGCA[C/A]AACCGCAGAGTCCAGAGCTGTCTACCTCGACGCGCCAAGGCTCCGATCAAGATGCCGCTGATTGGCTGCCATCTTTGAGGCGAGCCACCAATGCGATGTG
S1_202458205	1	202458205	C/T	0.33543	0.34645	0	CCGGACGGTTACCGGAGCACGCCGGCACGGCACAAGCCACCTGCACAACCGCAGAGTCCAGAGCTGTCTACCTCGACGCGCCAAGGCTCCGATCAAGATG[C/T]CGCTGATTGGCTGCCATCTTTGAGGCGAGCCACCAATGCGATGTGGACACCAAGAAGGCCCGGTCGTTCCCTGAGCCAAGGCGACAGTCCGGGGAAGGAG
S1_202458319	1	202458319	G/A	0.328782	0.343966	0.00104822	CCATCTTTGAGGCGAGCCACCAATGCGATGTGGACACCAAGAAGGCCCGGTCGTTCCCTGAGCCAAGGCGACAGTCCGGGGAAGGAGAACCAGTCGTTCG[G/A]CAGTGGCACTAATTCGTGCAGAGAGTTCGGCCTGGCGCCCTTGAGTAAAGTGCCAGGATGCAGGGTAGTACAGGTAGCGGAGACACGCGCAGGTTTTCAG
S1_202458368	1	202458368	A/C	0.415612	0.367777	0.00314465	GTCGTTCCCTGAGCCAAGGCGACAGTCCGGGGAAGGAGAACCAGTCGTTCGGCAGTGGCACTAATTCGTGCAGAGAGTTCGGCCTGGCGCCCTTGAGTAA[A/C]GTGCCAGGATGCAGGGTAGTACAGGTAGCGGAGACACGCGCAGGTTTTCAGGTACGATTGCTTAGCTTGGAGCGGAAATTGGCATTGAATTCGGCAGCCG
S1_202458406	1	202458406	G/A	0.368973	0.357242	0	AACCAGTCGTTCGGCAGTGGCACTAATTCGTGCAGAGAGTTCGGCCTGGCGCCCTTGAGTAAAGTGCCAGGATGCAGGGTAGTACAGGTAGCGGAGACAC[G/A]CGCAGGTTTTCAGGTACGATTGCTTAGCTTGGAGCGGAAATTGGCATTGAATTCGGCAGCCGTGCTGATGTTCTGGCATGTATGTTCATGTTCATCTTCC
S1_202458409	1	202458409	C/T	0.34696	0.350482	0	CAGTCGTTCGGCAGTGGCACTAATTCGTGCAGAGAGTTCGGCCTGGCGCCCTTGAGTAAAGTGCCAGGATGCAGGGTAGTACAGGTAGCGGAGACACGCG[C/T]AGGTTTTCAGGTACGATTGCTTAGCTTGGAGCGGAAATTGGCATTGAATTCGGCAGCCGTGCTGATGTTCTGGCATGTATGTTCATGTTCATCTTCCATT
S1_202458586	1	202458586	G/A	0.371849	0.358038	0.00104822	GTATGTTCATGTTCATCTTCCATTTCAGACAACGAGTGCAGTGGAAGACCACAAAGCTGTTGAGGGCAGCAATGGCACTGGTCCAAGCAAGGCCTCAACG[G/A]CGGCGAACGAAGTCTCGGAGGAGCTACTGGCGTGCCTGCTGGCCATCTTCTCGCAGAAGAGCGCATCCAGCGGCCAAGACGAGGAGCGGGTGTCGCTGCC
S1_202458589	1	202458589	G/A	0.370798	0.35775	0.00104822	TGTTCATGTTCATCTTCCATTTCAGACAACGAGTGCAGTGGAAGACCACAAAGCTGTTGAGGGCAGCAATGGCACTGGTCCAAGCAAGGCCTCAACGGCG[G/A]CGAACGAAGTCTCGGAGGAGCTACTGGCGTGCCTGCTGGCCATCTTCTCGCAGAAGAGCGCATCCAGCGGCCAAGACGAGGAGCGGGTGTCGCTGCCGCC
S1_203696556	1	203696556	C/T	0.369748	0.357459	0.00104822	ATATAAGCACAAGTTACAAGGGTGCTTGAACTTACGGAGAACATCTTCGGCATCGGGCCTTGAAGAGACCTCTCGATTAAGCATTCGGCCAATGAGATCA[C/T]GAGCAAGCAGTGACACAGATGCCCACTGACTGCTGTGAAAGTCAAGTTCAGCAGTCTTTATAGCATCAAAGATAGCTTCGACAGATTTTCCTTGGAACGG
S1_204136984	1	204136984	G/A	0.330189	0.344501	0	TTTGCAACAAATAAAAGTTTTAGAAAATATAGGATTGTTTCTTACATTTACAGTGTGCAACAGAAAAGATCTATTGTAAATTTTCAGTTTGATTTATACA[G/A]CACATAAACACATGTATAAAATGCAAAATTCTGCTGAAACTAAAAGAAGGATAAATACACACATGGACATGGCTTTTGTACAAAAGTAATAGTGTGCATC
S1_204136987	1	204136987	C/G	0.305031	0.334097	0	GCAACAAATAAAAGTTTTAGAAAATATAGGATTGTTTCTTACATTTACAGTGTGCAACAGAAAAGATCTATTGTAAATTTTCAGTTTGATTTATACAGCA[C/G]ATAAACACATGTATAAAATGCAAAATTCTGCTGAAACTAAAAGAAGGATAAATACACACATGGACATGGCTTTTGTACAAAAGTAATAGTGTGCATCTGG
S1_204137074	1	204137074	T/C	0.431579	0.370275	0.00209644	GATTTATACAGCACATAAACACATGTATAAAATGCAAAATTCTGCTGAAACTAAAAGAAGGATAAATACACACATGGACATGGCTTTTGTACAAAAGTAA[T/C]AGTGTGCATCTGGGGAGGTCCTTCCGTGACATTCAATTGATTTATAAAGCACACAAACATATGTACAAAATGCACACTCACCTGAATCTAAAAGAATGAC
S1_204436409	1	204436409	A/G	0.316456	0.339042	0.00314465	AAGTGCAAGGTCTTTTCCTTTACCTGGCCTTTCTTCTCTTTCTATTGCTGATGTTTTATCAAATGTAAAAGTAAAAGTTGCTAAAGTTATTGTTTGAACT[A/G]CAGCTTTGAGATCTGTAGAAAAGTACCTTGGTTTGGAAAAGCTTTATGTGCTTGGAACAAACTGTGGTAATTTCCATTTCTCCTCTCAAACCAGTCAATA
S1_206466771	1	206466771	C/T	0.322785	0.341622	0.00314465	TAGTGCTGATCGATATGAGATGGTAGCTTCCCTTGGGTCCTTCTCACCTTGAACTCCATAAGATGTGGTGGCCTTCCTGGGATACTCTTTATCTTGTATT[C/T]CATATGATGTGGTGGCCTTTCTTGGATCATCCTCACCATTAGACCCATATGACATTATGACCTTCCTTGATCCCTTCTCATCCTGGGAACCATATGACGT
S1_208013232	1	208013232	G/A	0.29937	0.331507	0.00104822	CTACAAAACACTGCATTTGTCTAATGAACTGAATGATCGATACTTTGTGTTCATTAGGGAGGAAAGCCCCGTGTTGCTGATTTCGTTCATGGGTCAGATG[G/A]CATTGGGAATCTGTTTCTTCCTGCACCCTCTGCTAAGAAGGTTGAGGAAAGTGCTGCTGATTTCCTGATTAATAAGGTCTCTGAGTTTCCAGGAGAGGTC
S1_208013264	1	208013264	G/T	0.363732	0.355741	0	ATGATCGATACTTTGTGTTCATTAGGGAGGAAAGCCCCGTGTTGCTGATTTCGTTCATGGGTCAGATGGCATTGGGAATCTGTTTCTTCCTGCACCCTCT[G/T]CTAAGAAGGTTGAGGAAAGTGCTGCTGATTTCCTGATTAATAAGGTCTCTGAGTTTCCAGGAGAGGTCTCTGTGCTTGCGTTGGGACCCCTGACAAATGT
S1_208246295	1	208246295	T/C	0.370798	0.35775	0.00104822	GCAAGTAGAAAAAAAACAGTGGTTAAGACCTCAGGTTGCAGAGACATGCAATAAAATGTGAGGTAAGGACACAAGCTAAGTCAGAGACCGATCCGGCCAG[T/C]GTATCTGGTAGAGGTCGATGTAGTCCACACCCAGCCTGCGCAAACTGCACAAGATCAAAACGAACATGTCACACATTAGGTATGAACGAAAAGAGCTCAT
S1_208984901	1	208984901	G/A	0.305672	0.334384	0.00104822	CCTCAGGGTATGCTAATGGCTGTCCTCGAGGAGGCAACCGGTCATCGGGCATTGGCATAATTCTCTGCCTGTCGTCAGCCAATGCCATGTAATGAAACCT[G/A]CGATTACAGCAGCATTTAGAGAGTTTCAGACATTCAATGAACAAGAAGAAAAACAGTAACTATGGCTTACATGTCTTTCCGCAGCTTGAAAGCCACCCTC
S1_209851776	1	209851776	T/A	0.398109	0.364403	0.00104822	AATTCTATCCCCATTGCTGATCTACTACCGCTCTAATCTGCTTCCGGTCTGAAAATAACTTGGATGGCTCCTAAGAATCAAGAACCGCAACCTTGCCGAA[T/A]CATAGCAAGCCGACCACAGGATGATCCGGTGCAATTTGTGCACCAAGCAAGGTCGCCACTGCAATTGCTAATCCAGATCGGAACACAGTGGGCGCCGACC
S1_209851913	1	209851913	C/A	0.341719	0.348692	0	TGTGCACCAAGCAAGGTCGCCACTGCAATTGCTAATCCAGATCGGAACACAGTGGGCGCCGACCACCATGACGTTATTTTCATAGAACTGGCGCCACTTG[C/A]CTTCAAGGATGCAAGCCACACTGAATCTTCCAGTTGCTCGTGGCTTGGCCTCCGAGACGAATGTTTGGATCTGTCGCTGCAAAAATGTCAAAAGATGAAG
S1_210450995	1	210450995	G/T	0.484277	0.374753	0	TAATCTAAGAGACTAAAGCAAATCTTATAAGAATAATAGTACCGAACAAACTACCACTTCCACTGTGCTACCAGAACAGCATAATTTTGGGAATAAGTGC[G/T]CGAATCGTTGTTGGGAAATATCAAGTAGCCAACAATTATTCCCCATTTTGAAGCGACCCATGCAGCACGAGGAGAAATCCGGACAGGATAGCCCCACCAT
S1_210451054	1	210451054	C/T	0.423158	0.369026	0.00209644	CCACTGTGCTACCAGAACAGCATAATTTTGGGAATAAGTGCGCGAATCGTTGTTGGGAAATATCAAGTAGCCAACAATTATTCCCCATTTTGAAGCGACC[C/T]ATGCAGCACGAGGAGAAATCCGGACAGGATAGCCCCACCATTCCATGTTCGGAGACGAAGCAGCCAGCGAGGGCGACGAGGAAGCTGCCACCACTGACGC
S1_211567570	1	211567570	G/A	0.337526	0.347209	0	GTCGTGGAAGATGTGGAAGCAGAGGCGGCGCTCGCTGGCAAAGACGCCGCGGACGGCGGCGCGGGCGGCGCGGATCCATCGGCGGATCTTGGCCTCGAGC[G/A]CGTCCCACTCGAGGCGCTGGACGTCGCCGATGCTGAGGCGCTCGACACCGAGCCGGCGCAGGGAGGCGTCGACGGCGGGCTTGCGGACGGAGGCGTACAC
S1_217578777	1	217578777	A/G	0.490546	0.374911	0.00104822	ATAGTTAGGTCTCAGCTAGCTCTTTTTCTCCCTCTAAGCTAGATCTGTGGTGTTGGAAAGGAGATGGGGAGAGGGAAGATAGAGATCAAGAGGATCGACA[A/G]CGCGACGAGCCGGCAGGTAACGTTCTCCAAGCGCCGGGGCGGGCTGTTCAAGAAGGCCAAGGAGCTCGCCATCCTTTGCGATGCCGAGGTCGGCCTCGTC
S1_217578815	1	217578815	G/A	0.48847	0.374867	0	CTAGATCTGTGGTGTTGGAAAGGAGATGGGGAGAGGGAAGATAGAGATCAAGAGGATCGACAACGCGACGAGCCGGCAGGTAACGTTCTCCAAGCGCCGG[G/A]GCGGGCTGTTCAAGAAGGCCAAGGAGCTCGCCATCCTTTGCGATGCCGAGGTCGGCCTCGTCGTCTTCTCCAGCACCGGCCGCCTGTATCACTTCGCTAG
S1_217578876	1	217578876	T/C	0.485325	0.374785	0	AACGCGACGAGCCGGCAGGTAACGTTCTCCAAGCGCCGGGGCGGGCTGTTCAAGAAGGCCAAGGAGCTCGCCATCCTTTGCGATGCCGAGGTCGGCCTCG[T/C]CGTCTTCTCCAGCACCGGCCGCCTGTATCACTTCGCTAGCACCAGGTTTGATTCTTGCTCCTCCTTTGCTAGCTTAATTGACGAATAGTTGTTAGATCTA
S1_217578905	1	217578905	C/G	0.48218	0.374682	0	CAAGCGCCGGGGCGGGCTGTTCAAGAAGGCCAAGGAGCTCGCCATCCTTTGCGATGCCGAGGTCGGCCTCGTCGTCTTCTCCAGCACCGGCCGCCTGTAT[C/G]ACTTCGCTAGCACCAGGTTTGATTCTTGCTCCTCCTTTGCTAGCTTAATTGACGAATAGTTGTTAGATCTACTAACTAGTATTACGCACACGAATCAGGC
S1_218001739	1	218001739	G/A	0.401053	0.365018	0.00209644	GCGGCAACTTTTGGGTGCTGTACTCATGATTTCAGTTTGTTAGCTTTTGGCTTGCTTATTCATTTGCTAATTCTAGGTAGCTGCTGGAGGGACACATTCA[G/A]TGGTTTTGACTCAAGAAGGTCACGTTTGGACATGGGGACAGCCATGGCCTCCTGGTGATATGTATGGGGCCTTATGATGAAATATCTTTTTTTATTTTCT
S1_218001740	1	218001740	T/A	0.402105	0.365233	0.00209644	CGGCAACTTTTGGGTGCTGTACTCATGATTTCAGTTTGTTAGCTTTTGGCTTGCTTATTCATTTGCTAATTCTAGGTAGCTGCTGGAGGGACACATTCAG[T/A]GGTTTTGACTCAAGAAGGTCACGTTTGGACATGGGGACAGCCATGGCCTCCTGGTGATATGTATGGGGCCTTATGATGAAATATCTTTTTTTATTTTCTT
S1_220971643	1	220971643	C/T	0.31761	0.339521	0	GGCAGAGCTCTCGATGACGAAGCAGGGCATGGTGGTGCCGGTGCCTGAAGCGGCCGTGGCGGTACCGCCCAACTCGGCGCCGCTGTTCCAGTACCCGCCG[C/T]CGCGGGCCGCGCCGGGCGTCGCCGTGCGCAAGAAGTGCCTGCAGATGGGCGCCGGCGCCGGGCGCATCGGCGGCTGGGTGGAGTCCATGCGCGCGTCCTC
S1_220971802	1	220971802	G/A	0.3826	0.360837	0	CGGGCGCATCGGCGGCTGGGTGGAGTCCATGCGCGCGTCCTCGCCCACCCACGCCAAGGCGGCCGCCGCGCTCGCCGCGGGCGTCGAAGAGGAGCGGTAC[G/A]CCGCGTGGATGGTGCGTCCGCGTCCGCCCCCTGCATTATCGCTGTCCGTGCCGATATCGTCGCGCGTCCCCCCTGATGATGGATCCGAATCCGATCGTGC
S1_220971993	1	220971993	G/A	0.311321	0.336866	0	CCGATCGTGCAGGTGAAACACCCGTCGGCGCTGGCCATGTTCGACCAGCTGGTAGCGGCGTCCAAGGGGAAGCAGATCGTCGTGTTCCTCGACTACGACG[G/A]CACGCTGTCCCCCATCGTCGACGACCCCGACGCCGCCTACATGTCCGACACGGTACTGTCCCCGCCCTCCCCTCCCTGCTCCATTCACCTGTGGCTGGCT
S1_227858047	1	227858047	T/C	0.461216	0.373491	0	GAACTTGCAAGGCTTCCACATGTCAAGTGAGGAAACTTCAACCTGAACCAAGCACTGAGTGCTCCAGCATATGACCCTCCAAAAACAAACCAAGAACTGT[T/C]TGCCCCAGAGCGATTATACTTGGCATTTAAGGTTTCCTATGAATGACAGAAATCCAAGCTCAGAACAAGGGAACAAGGGTCTACACATTTGGACACTGAC
S1_227858055	1	227858055	G/T	0.457023	0.373146	0	AAGGCTTCCACATGTCAAGTGAGGAAACTTCAACCTGAACCAAGCACTGAGTGCTCCAGCATATGACCCTCCAAAAACAAACCAAGAACTGTTTGCCCCA[G/T]AGCGATTATACTTGGCATTTAAGGTTTCCTATGAATGACAGAAATCCAAGCTCAGAACAAGGGAACAAGGGTCTACACATTTGGACACTGACAAATAATA
S1_228036383	1	228036383	G/A	0.327731	0.343562	0.00104822	CAATCCCGCCGAGCCCAACACTCACATCCTCCACCTCGTCGCCGACCAGGCGACCGAGGACTTCACCCCGGCGGTGGAGAAGGCCCGCCCGGACAGGTAC[G/A]CCTTCAAACTGCAGTTTCCGCCGGGGTTCAGGCTGGCCAAGGAATATCGGAAGAAGGTGAAGGAGTGGCAGCTGCTGCCTTACACCGGACCGTATCAGGT
S1_228776795	1	228776795	T/C	0.426316	0.369512	0.00209644	AATGACTAGAATGGCGATGCTTAGTCAAGTTGAGTTGCCAGTGTCCAAGCAAAATACTGTCGTTGTTGGTGGGAATTTGATTGTAAATGGCTCAGCTGGA[T/C]CTGGAGCAGCAACCACTGTGCTGCGACACCAGTTGTCTCCTGTTTCCTCTATTGAGTTTATGGCCACAGCTGGACTACGTTCTGTTATTGGTGGGCAGAT
S1_228777011	1	228777011	G/A	0.432773	0.37044	0.00104822	CCATCCCATAATTTATTTCATATTTTGCTAATTCCGTCTATATTACAAATTGTAATTTGTCAAAATTGTGTACTTCAGTCAAATTTCACCACATTCTACA[G/A]CAACTTCTGGACTTGCTGTTTCTTTGAGAGATGGGTCTATCAACTTGTCAAATGCCTGGACTCGCCAATTGTCTGACAATACTGTTGGAAATGTATGACA
S1_231819057	1	231819057	C/T	0.385744	0.361605	0	GAAAGCAAGCAAGAAAAGGCACCGCCTTTTGATTCCAAGAAGCACAGAGGCACAGCTCACGTCTTGAGCTGTCAACACTCAACATGGCCATGATTATGCA[C/T]CTGGAAGCAGGCCGCGTCGATGAGTCCGAACGCAGCGATGGCGAGCCAGGCCTCCCAGCCGGAGGGCTGCTTCCTGCCGCGCGCGGCGGCGAAGGCAACT
S1_231819075	1	231819075	C/T	0.40566	0.365942	0	GCACCGCCTTTTGATTCCAAGAAGCACAGAGGCACAGCTCACGTCTTGAGCTGTCAACACTCAACATGGCCATGATTATGCACCTGGAAGCAGGCCGCGT[C/T]GATGAGTCCGAACGCAGCGATGGCGAGCCAGGCCTCCCAGCCGGAGGGCTGCTTCCTGCCGCGCGCGGCGGCGAAGGCAACTAGCAGTGCGCCCGCGGGG
S1_231819122	1	231819122	G/A	0.415094	0.367687	0	GAGCTGTCAACACTCAACATGGCCATGATTATGCACCTGGAAGCAGGCCGCGTCGATGAGTCCGAACGCAGCGATGGCGAGCCAGGCCTCCCAGCCGGAG[G/A]GCTGCTTCCTGCCGCGCGCGGCGGCGAAGGCAACTAGCAGTGCGCCCGCGGGGAGCAGGCGTATCGCGGCGACGAAGAAGGGACCCGTGCGGGGTATGAC
S1_231819177	1	231819177	G/A	0.380503	0.360313	0	ATGAGTCCGAACGCAGCGATGGCGAGCCAGGCCTCCCAGCCGGAGGGCTGCTTCCTGCCGCGCGCGGCGGCGAAGGCAACTAGCAGTGCGCCCGCGGGGA[G/A]CAGGCGTATCGCGGCGACGAAGAAGGGACCCGTGCGGGGTATGACCCCCTTCATGGCCACCATAGCCGTGCCCCAGAAGAAGAAGGGCGACACCAGAGAT
S1_232613093	1	232613093	G/A	0.424528	0.369239	0	CTGAGCGGCTGAGCAAGGGGGAGGGAGGAGGCTGCACGGGGGAGAAGGCGGCGGCCTGGAGCGCGGCCGGGGGAGGGAGGAGGCTGCACGGGGAGAAGCG[G/A]CGGCCTGGAGCTCGAACGCGGCCTGGAGTGCGACCAGAGAGCGCCAACCCTAGACCTGGGCGGTTGGGCGGGAATTGGGCTGGGCCAAATTCTAGCAGGT
S1_233656459	1	233656459	C/A	0.395178	0.363771	0	GTGACAGTTAATATTTTGCAGTTGAAGCTCTGTGATTTTGCTGTGGGCACATTCTGTTTATTGTCTTATGATATGGCAGAATCACGGACTGTTTCGAATT[C/A]TGAGAATAAGCGCACTCTCCCAGCATGGATGTTGAAAGCAACCTCAGGTAATCAAACAGCAAAGACCGCAGATCAGAATAAGCAGGCACTGGAATCTGCT
S1_233656532	1	233656532	T/A	0.414046	0.367503	0	TGGCAGAATCACGGACTGTTTCGAATTCTGAGAATAAGCGCACTCTCCCAGCATGGATGTTGAAAGCAACCTCAGGTAATCAAACAGCAAAGACCGCAGA[T/A]CAGAATAAGCAGGCACTGGAATCTGCTGACATTGGGGCTCTTGATCAGAGCAAACCCATCAAAAGGAACAACAGACGGCCGCTAAAAAACTTGGATTCAG
S1_233656578	1	233656578	C/T	0.389937	0.362593	0	CCCAGCATGGATGTTGAAAGCAACCTCAGGTAATCAAACAGCAAAGACCGCAGATCAGAATAAGCAGGCACTGGAATCTGCTGACATTGGGGCTCTTGAT[C/T]AGAGCAAACCCATCAAAAGGAACAACAGACGGCCGCTAAAAAACTTGGATTCAGTAGCTGCTGGTGAACTGGGAGTTTTGCAGCGATGTGAGGGTAGAGG
S1_233656609	1	233656609	G/A	0.410901	0.366935	0	AATCAAACAGCAAAGACCGCAGATCAGAATAAGCAGGCACTGGAATCTGCTGACATTGGGGCTCTTGATCAGAGCAAACCCATCAAAAGGAACAACAGAC[G/A]GCCGCTAAAAAACTTGGATTCAGTAGCTGCTGGTGAACTGGGAGTTTTGCAGCGATGTGAGGGTAGAGGAAAGGCCAGAAGGAAGAGCAAGGATGCTGTC
S1_233656684	1	233656684	C/G	0.418947	0.368344	0.00209644	AAACCCATCAAAAGGAACAACAGACGGCCGCTAAAAAACTTGGATTCAGTAGCTGCTGGTGAACTGGGAGTTTTGCAGCGATGTGAGGGTAGAGGAAAGG[C/G]CAGAAGGAAGAGCAAGGATGCTGTCAAAGATGAAGTTGAAGAAATTGTGGAATTAAAGAGTAAGAATGCAAGAAAAACGAGTGGAAGAGGTGCTGCAAAG
S1_234902911	1	234902911	T/A	0.478992	0.374558	0.00104822	CTATGAATCGAGTTGGAGTTTCTTTTTTTATTCAAAACATTGGGGTGGCAATTGCTCTCTGGGTGTGGTAGAATTTACTCGAGGCATGAGTAAGCAAGCG[T/A]CTTCTCCTCCGTCAGCTCTTGGGCAGTGGCATCCATCTTCTTCCTTGAGAACTCATCAATCGGGAGGCCTACCATGACATGACACAACATCAGGCAACTT
S1_234902923	1	234902923	T/A	0.480084	0.374603	0	TTGGAGTTTCTTTTTTTATTCAAAACATTGGGGTGGCAATTGCTCTCTGGGTGTGGTAGAATTTACTCGAGGCATGAGTAAGCAAGCGTCTTCTCCTCCG[T/A]CAGCTCTTGGGCAGTGGCATCCATCTTCTTCCTTGAGAACTCATCAATCGGGAGGCCTACCATGACATGACACAACATCAGGCAACTTCGAAGGTTTAAA
S1_234902962	1	234902962	A/G	0.450734	0.372561	0	TTGCTCTCTGGGTGTGGTAGAATTTACTCGAGGCATGAGTAAGCAAGCGTCTTCTCCTCCGTCAGCTCTTGGGCAGTGGCATCCATCTTCTTCCTTGAGA[A/G]CTCATCAATCGGGAGGCCTACCATGACATGACACAACATCAGGCAACTTCGAAGGTTTAAACTTAGGAAGCCGGGTGCATTGTAACTTATGATAAAAAAA
S1_237628857	1	237628857	C/A	0.411765	0.367093	0.00104822	CCAAAACATTTGTCTAAAGATAGGAAAATACGTAGAATTAAGAATACAATTGTTATAGGATCCTGGCCACCAAAATACTAACCTCAGCAGTATGATCTTT[C/A]AATGTATGGACGCAGTTATAGTTTCCATTCTCGTTCTCTTGCCAAATGCGAACAGTCTGCAATGTTTGCAAAGAAATCAGTAATGTAATTACTATGAACT
S1_237628868	1	237628868	C/T	0.409664	0.366706	0.00104822	GTCTAAAGATAGGAAAATACGTAGAATTAAGAATACAATTGTTATAGGATCCTGGCCACCAAAATACTAACCTCAGCAGTATGATCTTTCAATGTATGGA[C/T]GCAGTTATAGTTTCCATTCTCGTTCTCTTGCCAAATGCGAACAGTCTGCAATGTTTGCAAAGAAATCAGTAATGTAATTACTATGAACTATTATTCCAGT
S1_237628977	1	237628977	G/A	0.423158	0.369026	0.00209644	AGTTTCCATTCTCGTTCTCTTGCCAAATGCGAACAGTCTGCAATGTTTGCAAAGAAATCAGTAATGTAATTACTATGAACTATTATTCCAGTGGTTACTT[G/A]AACCTATGGTAAATGGAAATTGCCTTATCTGCTGATCCAGTTACAAAGAGTTGATCCCGTGGAACAAACTTTAAAGTGGTTATCTGTGTAATGGAAGTTA
S1_237629741	1	237629741	G/C	0.435789	0.370843	0.00209644	TTTATTTTTGTGCCATTACAGCAAATGGATATACAATATCCAAACAACACATAGTAACAAACTAACCTTTGAAGGATGAACATCCATGGACAAAATGCCT[G/C]GTTTGTTTGTCTTATGAAGGGGATGGCTGGAGATTTGAGTGTATCTCTCGAGTGCATCTAATGGTGCCAGAGTTGGAGGAACCTGAGAGAAAACAGAAGC
S1_237630425	1	237630425	G/A	0.439076	0.371261	0.00104822	ACTGATGCTGGAATCTGTCTCTCAGCTTGAGCCAAAAGTGCTCTAGCCTCATCTCTTTCCTTCTTCAACCTGGCTATAACACGGCAGGCAGCGTCATGCT[G/A]AAAGGGATAAAAAAGCAAAGTAAACAAATCAGTTGACCAGATAATGCCCTTTCTGTTTTTCAAAAAAAAGATATACAACCAGAATATATCAAGGTTACAA
S1_242985575	1	242985575	C/T	0.483193	0.374717	0.00104822	ATCAACATACCAGAAATGATGCAAAGTGCTCTGATGTCATTACTGCATTAAAACCAACAACTGGTACCAATGCTGCCAGAACTGTTCCAAGCACAACCTG[C/T]ATTATGTTTACCAGTACGAAAAAATTACTTGCTTGTACAAAAGATTTGGTATGACACTAAACATATGGATTTAGAAGGGGAGCATAACCAATATAAAGTA
S1_242985714	1	242985714	G/C	0.342437	0.348941	0.00104822	AAAAGATTTGGTATGACACTAAACATATGGATTTAGAAGGGGAGCATAACCAATATAAAGTAATGGAGAGTACGACCGTTCACAATACACAAGAGAACCT[G/C]CCTCAGGATAAGATTGATGATCAATGTGTAGCCTCCACAAGAACAAACCTGAAAGGGGATGCAGTACCATATCTTAGATCAGTGATTACCTTTAAAAGGG
S1_242987164	1	242987164	A/G	0.466173	0.373853	0.00419287	AGAAACGAAGACTGGTGACTCCAGCAGCGTAGCTGGGCTCAGGCCAGGCGGGATGGTGAGGTAGGGCGATGGAACTTTGGGTACTGAATTGTCAGCTCCA[A/G]CTGTTGTGCTGAAGGGCATGTTGAGCTTCAGCACCATGAATCCAGCTCTTGTCTGCATCCTCTCGGCGAGGCTGCTGCCAGGACTGGACTTCTGGCCAAG
S1_242987168	1	242987168	T/C	0.467091	0.373915	0.00628931	ACGAAGACTGGTGACTCCAGCAGCGTAGCTGGGCTCAGGCCAGGCGGGATGGTGAGGTAGGGCGATGGAACTTTGGGTACTGAATTGTCAGCTCCAACTG[T/C]TGTGCTGAAGGGCATGTTGAGCTTCAGCACCATGAATCCAGCTCTTGTCTGCATCCTCTCGGCGAGGCTGCTGCCAGGACTGGACTTCTGGCCAAGCTGT
S1_242987194	1	242987194	A/G	0.474576	0.374353	0.00524109	AGCTGGGCTCAGGCCAGGCGGGATGGTGAGGTAGGGCGATGGAACTTTGGGTACTGAATTGTCAGCTCCAACTGTTGTGCTGAAGGGCATGTTGAGCTTC[A/G]GCACCATGAATCCAGCTCTTGTCTGCATCCTCTCGGCGAGGCTGCTGCCAGGACTGGACTTCTGGCCAAGCTGTGGAGTCACTGGCACTGACCGAGCTTC
S1_242987228	1	242987228	C/T	0.471459	0.374184	0.00419287	GGCGATGGAACTTTGGGTACTGAATTGTCAGCTCCAACTGTTGTGCTGAAGGGCATGTTGAGCTTCAGCACCATGAATCCAGCTCTTGTCTGCATCCTCT[C/T]GGCGAGGCTGCTGCCAGGACTGGACTTCTGGCCAAGCTGTGGAGTCACTGGCACTGACCGAGCTTCCTCCTCAGGCGGCCTTACGGCGACTGCAAATCAC
S1_242987320	1	242987320	G/A	0.468354	0.373997	0.00314465	CATCCTCTCGGCGAGGCTGCTGCCAGGACTGGACTTCTGGCCAAGCTGTGGAGTCACTGGCACTGACCGAGCTTCCTCCTCAGGCGGCCTTACGGCGACT[G/A]CAAATCACACCGTCGACACATGAGTCAAGCAGCGAGTCACACTGGCGGCGGCGGAGGAGGAGGAGGCTGCCAGTTCCATTCCACGGGCGGCTCAGCTCGT
S1_242987321	1	242987321	C/T	0.486287	0.374812	0.00314465	ATCCTCTCGGCGAGGCTGCTGCCAGGACTGGACTTCTGGCCAAGCTGTGGAGTCACTGGCACTGACCGAGCTTCCTCCTCAGGCGGCCTTACGGCGACTG[C/T]AAATCACACCGTCGACACATGAGTCAAGCAGCGAGTCACACTGGCGGCGGCGGAGGAGGAGGAGGCTGCCAGTTCCATTCCACGGGCGGCTCAGCTCGTC
S1_242987651	1	242987651	A/G	0.299578	0.331604	0.00314465	GGGCCCAAGGGCACAACGGGGTGGGTAGGCGGACGCGAGGACGACAGCAATCTCGATAGTGTAGGTGGGCGGTGGGGGAGGCGGCTGGGCGTACGTCCCG[A/G]CGGCTGTCTCGGTAGGGAGGACATCGCGAGCATCGCGGAGGAAGCGCTGAGGCCGGGGCGAACGGAGAAGGGTTGGAAGAGCCGGCCGGGCGGGCGCTTC
S1_243022419	1	243022419	T/A	0.330882	0.344763	0.00104822	CCTGGGCGGCGACAGCGGTTGCAACAGAAGTTCTTGCATGAGCTGTCTTGGTGATCATGTGCGAGGCAGCGATAACACCTGCCCCAAGCCCACCTCTTGA[T/A]GGCAAAGCTCCTCTCTGACTTGCTCCTTGCAACAGCATCCGACAACATTAGCAACATGGTCTGAAGAGGGAGGACCCTTGACGACAGCGTGGCCAGTGAT
S1_248460577	1	248460577	C/T	0.311975	0.337147	0.00104822	ACACTATTATCATATCCATAGACTTCAAGCACCTACATTCAAATCATTCAGTTCGTTTTCCTGATATAGTTGTATTTGCCTGGCAGCGGGGGGCACAGTC[C/T]GTCTTATATGTATCGGCTTATTGCTGAGTATTACTCAGCTGATGATCTGGTAGTGAGACGGAAGGCAACATCTTGAAAGAAGACGAAAGCACTGCAAAGT
S1_248460578	1	248460578	G/A	0.309874	0.336239	0.00104822	CACTATTATCATATCCATAGACTTCAAGCACCTACATTCAAATCATTCAGTTCGTTTTCCTGATATAGTTGTATTTGCCTGGCAGCGGGGGGCACAGTCC[G/A]TCTTATATGTATCGGCTTATTGCTGAGTATTACTCAGCTGATGATCTGGTAGTGAGACGGAAGGCAACATCTTGAAAGAAGACGAAAGCACTGCAAAGTC
S1_248460599	1	248460599	T/A	0.363445	0.355657	0.00104822	CTTCAAGCACCTACATTCAAATCATTCAGTTCGTTTTCCTGATATAGTTGTATTTGCCTGGCAGCGGGGGGCACAGTCCGTCTTATATGTATCGGCTTAT[T/A]GCTGAGTATTACTCAGCTGATGATCTGGTAGTGAGACGGAAGGCAACATCTTGAAAGAAGACGAAAGCACTGCAAAGTCTCCTTGGTGGTCTGATGGTAG
S1_248899522	1	248899522	C/T	0.338235	0.347463	0.00104822	TCAATTAGTTAGTTTATGAGCAATAAGCCATTAGGCATCAGCATACAAGCTAACAATTGAACAAGTGGACATGCAAACCTGAACCATCATCTGGCGAGAC[C/T]GTCGGAGGCTCTCAGTGATACTTTCAGCAGCAGATGTCATTCCAGCCTTTGTCCTGAATCATTTAATGATCACATTATATGACAAAACTAGATGTTGCTT
S1_249341507	1	249341507	C/T	0.460168	0.373408	0	ATGCGACATCAGCCAGTGTATACTAACTATATAGTATATTTTGTTTGCTCACCGTCACCGTCGTCGTTGGCTCGCAGGGCGATGTAGACGTACTTGATGA[C/T]GGTGAAGAGCAGGAAGCTGTAGATGATGAGGGAGAGCGCGCCGAGCAGGTCGTCCGGGTGGCCGACGCCGTCCCGGAACGTGCTCGAGTACACGAACAGC
S1_249341545	1	249341545	G/A	0.468553	0.374009	0	TTTTGTTTGCTCACCGTCACCGTCGTCGTTGGCTCGCAGGGCGATGTAGACGTACTTGATGACGGTGAAGAGCAGGAAGCTGTAGATGATGAGGGAGAGC[G/A]CGCCGAGCAGGTCGTCCGGGTGGCCGACGCCGTCCCGGAACGTGCTCGAGTACACGAACAGCGGCGACGTGCCAATGTCGCCGTACAGGATCCCCACGCA
S1_250574741	1	250574741	C/T	0.358947	0.354312	0.00209644	CTTTAGATTCTGGTTTTCTTCAAACAAGGTTTGCACCTCTTTCTTAGCCTTCAAGGACAACATCCCTTTTTGGCCAAAAAAAGATAACGACCTGCAGCAC[C/T]AGAGCCCTTGCTCTCAGCCTCACCACGCATCTGGCTCAGGCCTAGGCACCGCGAGCACCCTCTCCGACTTAGCCCCTCAAGTGGAGGTTCTCGCAGGTGA
S1_251441038	1	251441038	G/A	0.314465	0.338207	0	ACATGCTATTGAATATATATGCAATTAAAGATGTATGAAGCAAAATACATAGAAACACCTTCTGTATATCTACTTGCACAATGATAGGCCTATTCGCCTT[G/A]GATTTGGAACTAACCACACTGGGGCTGGCCAGTTGGACCAAAGCTGAGGAGATACTATTTTCTCGCTGCAATTACGTTCCAAGTCAAATACACCAATATC
S1_251441149	1	251441149	C/T	0.469602	0.374074	0	TAACCACACTGGGGCTGGCCAGTTGGACCAAAGCTGAGGAGATACTATTTTCTCGCTGCAATTACGTTCCAAGTCAAATACACCAATATCACGTCGTTTA[C/T]TCTTGAAATATGTATATGGTTCGTCATCAGCGAAGTAGATATGATTTGCTTTCAGCTGTGGGTGTTCTTCTGCATGGAGGCAAAGTGATAGGTTGTGCCC
S1_251441224	1	251441224	T/C	0.469602	0.374074	0	AAATACACCAATATCACGTCGTTTACTCTTGAAATATGTATATGGTTCGTCATCAGCGAAGTAGATATGATTTGCTTTCAGCTGTGGGTGTTCTTCTGCA[T/C]GGAGGCAAAGTGATAGGTTGTGCCCAAGAAACAACACATTCGCACCCAGGCTACTTATCTCAACAAGTTTTTTTGAAGTTGGTTCCAGTTTATAAACTTT
S1_251441312	1	251441312	G/C	0.475891	0.374418	0	TGTTCTTCTGCATGGAGGCAAAGTGATAGGTTGTGCCCAAGAAACAACACATTCGCACCCAGGCTACTTATCTCAACAAGTTTTTTTGAAGTTGGTTCCA[G/C]TTTATAAACTTTGATCATGGAGGTACTATGCCAAGGCAAGTCAGGTCCAAAATCTGGATCATATTCATCTTCGTTATCCCCTTCTTCTATAGTGTCGTCG
S1_251441318	1	251441318	A/G	0.469602	0.374074	0	TCTGCATGGAGGCAAAGTGATAGGTTGTGCCCAAGAAACAACACATTCGCACCCAGGCTACTTATCTCAACAAGTTTTTTTGAAGTTGGTTCCAGTTTAT[A/G]AACTTTGATCATGGAGGTACTATGCCAAGGCAAGTCAGGTCCAAAATCTGGATCATATTCATCTTCGTTATCCCCTTCTTCTATAGTGTCGTCGGACCTC
S1_251441379	1	251441379	A/C	0.460168	0.373408	0	TTATCTCAACAAGTTTTTTTGAAGTTGGTTCCAGTTTATAAACTTTGATCATGGAGGTACTATGCCAAGGCAAGTCAGGTCCAAAATCTGGATCATATTC[A/C]TCTTCGTTATCCCCTTCTTCTATAGTGTCGTCGGACCTCCATATTTGCAGCATCTGACCACATGAAGCTTGAACCATGTAAATCTTCTCGTCATAGAGAT
S1_251441387	1	251441387	T/C	0.464361	0.373727	0	ACAAGTTTTTTTGAAGTTGGTTCCAGTTTATAAACTTTGATCATGGAGGTACTATGCCAAGGCAAGTCAGGTCCAAAATCTGGATCATATTCATCTTCGT[T/C]ATCCCCTTCTTCTATAGTGTCGTCGGACCTCCATATTTGCAGCATCTGACCACATGAAGCTTGAACCATGTAAATCTTCTCGTCATAGAGATCTTTAACA
S1_251441432	1	251441432	T/G	0.466457	0.373872	0	GAGGTACTATGCCAAGGCAAGTCAGGTCCAAAATCTGGATCATATTCATCTTCGTTATCCCCTTCTTCTATAGTGTCGTCGGACCTCCATATTTGCAGCA[T/G]CTGACCACATGAAGCTTGAACCATGTAAATCTTCTCGTCATAGAGATCTTTAACACGACCCAAAAATATCTTGTGCGTGATTGTTGGGGTACCAAGATCG
S1_251441454	1	251441454	C/G	0.464361	0.373727	0	CAGGTCCAAAATCTGGATCATATTCATCTTCGTTATCCCCTTCTTCTATAGTGTCGTCGGACCTCCATATTTGCAGCATCTGACCACATGAAGCTTGAAC[C/G]ATGTAAATCTTCTCGTCATAGAGATCTTTAACACGACCCAAAAATATCTTGTGCGTGATTGTTGGGGTACCAAGATCGAATTCATGGATTTCTCCTAGTT
S1_251441464	1	251441464	T/C	0.467505	0.373942	0	ATCTGGATCATATTCATCTTCGTTATCCCCTTCTTCTATAGTGTCGTCGGACCTCCATATTTGCAGCATCTGACCACATGAAGCTTGAACCATGTAAATC[T/C]TCTCGTCATAGAGATCTTTAACACGACCCAAAAATATCTTGTGCGTGATTGTTGGGGTACCAAGATCGAATTCATGGATTTCTCCTAGTTGAGTGCAGGC
S1_251441477	1	251441477	G/C	0.471698	0.374198	0	TCATCTTCGTTATCCCCTTCTTCTATAGTGTCGTCGGACCTCCATATTTGCAGCATCTGACCACATGAAGCTTGAACCATGTAAATCTTCTCGTCATAGA[G/C]ATCTTTAACACGACCCAAAAATATCTTGTGCGTGATTGTTGGGGTACCAAGATCGAATTCATGGATTTCTCCTAGTTGAGTGCAGGCATACAACAATTGA
S1_251441516	1	251441516	T/C	0.457023	0.373146	0	CTCCATATTTGCAGCATCTGACCACATGAAGCTTGAACCATGTAAATCTTCTCGTCATAGAGATCTTTAACACGACCCAAAAATATCTTGTGCGTGATTG[T/C]TGGGGTACCAAGATCGAATTCATGGATTTCTCCTAGTTGAGTGCAGGCATACAACAATTGACCATTAAATAAGCAATCATCATAGGAATCACCTTGTGGC
S1_251441595	1	251441595	A/C	0.471698	0.374198	0	AAAATATCTTGTGCGTGATTGTTGGGGTACCAAGATCGAATTCATGGATTTCTCCTAGTTGAGTGCAGGCATACAACAATTGACCATTAAATAAGCAATC[A/C]TCATAGGAATCACCTTGTGGCAACCAAGTCCATTTATCATCCCCTGCCCTTGCAAAGGAAAGCTGACAGTGTGGGTTATGGATGAGCACCATAAAGTAGT
S1_251441602	1	251441602	G/C	0.47065	0.374137	0	CTTGTGCGTGATTGTTGGGGTACCAAGATCGAATTCATGGATTTCTCCTAGTTGAGTGCAGGCATACAACAATTGACCATTAAATAAGCAATCATCATAG[G/C]AATCACCTTGTGGCAACCAAGTCCATTTATCATCCCCTGCCCTTGCAAAGGAAAGCTGACAGTGTGGGTTATGGATGAGCACCATAAAGTAGTCTCCCGC
S1_251441662	1	251441662	C/T	0.466457	0.373872	0	GGCATACAACAATTGACCATTAAATAAGCAATCATCATAGGAATCACCTTGTGGCAACCAAGTCCATTTATCATCCCCTGCCCTTGCAAAGGAAAGCTGA[C/T]AGTGTGGGTTATGGATGAGCACCATAAAGTAGTCTCCCGCGGATGGATCTGAAGAGAGGAAGACCTTGTGGAAGAGGTGGTCACGTAGCTCACTGAGGTC
S1_251441702	1	251441702	C/T	0.458071	0.373236	0	GAATCACCTTGTGGCAACCAAGTCCATTTATCATCCCCTGCCCTTGCAAAGGAAAGCTGACAGTGTGGGTTATGGATGAGCACCATAAAGTAGTCTCCCG[C/T]GGATGGATCTGAAGAGAGGAAGACCTTGTGGAAGAGGTGGTCACGTAGCTCACTGAGGTCAAATATGGACGGTATGTCCGAAACTTCCCACACCCCAGAG
S1_251441741	1	251441741	G/A	0.450734	0.372561	0	GCCCTTGCAAAGGAAAGCTGACAGTGTGGGTTATGGATGAGCACCATAAAGTAGTCTCCCGCGGATGGATCTGAAGAGAGGAAGACCTTGTGGAAGAGGT[G/A]GTCACGTAGCTCACTGAGGTCAAATATGGACGGTATGTCCGAAACTTCCCACACCCCAGAGTACCCTGAGTGCTCATATCCGCAAACGACTCCAATATCA
S1_251441780	1	251441780	C/T	0.357442	0.353851	0	AGCACCATAAAGTAGTCTCCCGCGGATGGATCTGAAGAGAGGAAGACCTTGTGGAAGAGGTGGTCACGTAGCTCACTGAGGTCAAATATGGACGGTATGT[C/T]CGAAACTTCCCACACCCCAGAGTACCCTGAGTGCTCATATCCGCAAACGACTCCAATATCACTAAAGATCGGCTTCACCTGATCAATGGTGGTGACAGAT
S1_251441788	1	251441788	T/A	0.384211	0.361233	0.00209644	AAAGTAGTCTCCCGCGGATGGATCTGAAGAGAGGAAGACCTTGTGGAAGAGGTGGTCACGTAGCTCACTGAGGTCAAATATGGACGGTATGTCCGAAACT[T/A]CCCACACCCCAGAGTACCCTGAGTGCTCATATCCGCAAACGACTCCAATATCACTAAAGATCGGCTTCACCTGATCAATGGTGGTGACAGATGGCAAGGC
S1_251441789	1	251441789	C/T	0.348008	0.350831	0	AAGTAGTCTCCCGCGGATGGATCTGAAGAGAGGAAGACCTTGTGGAAGAGGTGGTCACGTAGCTCACTGAGGTCAAATATGGACGGTATGTCCGAAACTT[C/T]CCACACCCCAGAGTACCCTGAGTGCTCATATCCGCAAACGACTCCAATATCACTAAAGATCGGCTTCACCTGATCAATGGTGGTGACAGATGGCAAGGCA
S1_251441836	1	251441836	A/G	0.473795	0.374312	0	GAGGTGGTCACGTAGCTCACTGAGGTCAAATATGGACGGTATGTCCGAAACTTCCCACACCCCAGAGTACCCTGAGTGCTCATATCCGCAAACGACTCCA[A/G]TATCACTAAAGATCGGCTTCACCTGATCAATGGTGGTGACAGATGGCAAGGCAATCTGGTCGCCGGTGATGGGGTTTACAATGTGCAACTCAGACCTCTC
S1_251441987	1	251441987	A/G	0.339623	0.347956	0	GCAATCTGGTCGCCGGTGATGGGGTTTACAATGTGCAACTCAGACCTCTCATCAGCGGTGACAATCCAACCATATGACGAGCCAAAGATGTACCTGCTAC[A/G]GAGAGGAGGGTCCGGCAGAGTTAACGTGTAGGTCTTCTTCTCTGCAAGGCTGTACAGGCAAGCTGCCTTTGTGCCGGCAGACTCAGAGGTGTAGAGAAGG
S1_251442002	1	251442002	G/A	0.29979	0.331702	0	GTGATGGGGTTTACAATGTGCAACTCAGACCTCTCATCAGCGGTGACAATCCAACCATATGACGAGCCAAAGATGTACCTGCTACAGAGAGGAGGGTCCG[G/A]CAGAGTTAACGTGTAGGTCTTCTTCTCTGCAAGGCTGTACAGGCAAGCTGCCTTTGTGCCGGCAGACTCAGAGGTGTAGAGAAGGCATGGTGTGTGCTGA
S1_251442055	1	251442055	T/C	0.342767	0.349055	0	ACCATATGACGAGCCAAAGATGTACCTGCTACAGAGAGGAGGGTCCGGCAGAGTTAACGTGTAGGTCTTCTTCTCTGCAAGGCTGTACAGGCAAGCTGCC[T/C]TTGTGCCGGCAGACTCAGAGGTGTAGAGAAGGCATGGTGTGTGCTGAGGATTGTAAGATCCACTGTTGCATAGGCTCGTGTATATGTCACGCCATATGGA
S1_251442059	1	251442059	T/C	0.332285	0.345289	0	TATGACGAGCCAAAGATGTACCTGCTACAGAGAGGAGGGTCCGGCAGAGTTAACGTGTAGGTCTTCTTCTCTGCAAGGCTGTACAGGCAAGCTGCCTTTG[T/C]GCCGGCAGACTCAGAGGTGTAGAGAAGGCATGGTGTGTGCTGAGGATTGTAAGATCCACTGTTGCATAGGCTCGTGTATATGTCACGCCATATGGAACAG
S1_251442227	1	251442227	A/G	0.369748	0.357459	0.00104822	AGGCTCGTGTATATGTCACGCCATATGGAACAGACTGATCCAGCACGCACAAGGTCAGGTAACTCCAGATTAGCAAAGATAAGCCACAGAACATCGAACG[A/G]CAGGTCCTCCGCCGTCTTCTCCATCGTATTCGGATCAAATAGAGTGTTGAACTCGGATGCTTCAAATCGTGACTTATCCATCAGCTTGGGATGAGATAGA
S1_251442274	1	251442274	T/C	0.37605	0.359164	0.00104822	CACAAGGTCAGGTAACTCCAGATTAGCAAAGATAAGCCACAGAACATCGAACGACAGGTCCTCCGCCGTCTTCTCCATCGTATTCGGATCAAATAGAGTG[T/C]TGAACTCGGATGCTTCAAATCGTGACTTATCCATCAGCTTGGGATGAGATAGATTACTATTGAACTTGGACAATATAAATCGCAGCTTCTCCATCAGCTT
S1_251442316	1	251442316	G/A	0.345588	0.35002	0.00104822	AACATCGAACGACAGGTCCTCCGCCGTCTTCTCCATCGTATTCGGATCAAATAGAGTGTTGAACTCGGATGCTTCAAATCGTGACTTATCCATCAGCTTG[G/A]GATGAGATAGATTACTATTGAACTTGGACAATATAAATCGCAGCTTCTCCATCAGCTTCATATTAAACATGGTACTACTGAACTTGTATACTATAAATCG
S1_251442320	1	251442320	G/C	0.365546	0.356269	0.00104822	TCGAACGACAGGTCCTCCGCCGTCTTCTCCATCGTATTCGGATCAAATAGAGTGTTGAACTCGGATGCTTCAAATCGTGACTTATCCATCAGCTTGGGAT[G/C]AGATAGATTACTATTGAACTTGGACAATATAAATCGCAGCTTCTCCATCAGCTTCATATTAAACATGGTACTACTGAACTTGTATACTATAAATCGAAAA
S1_251442386	1	251442386	T/G	0.407757	0.366346	0	GCTTCAAATCGTGACTTATCCATCAGCTTGGGATGAGATAGATTACTATTGAACTTGGACAATATAAATCGCAGCTTCTCCATCAGCTTCATATTAAACA[T/G]GGTACTACTGAACTTGTATACTATAAATCGAAAACCACCAACAGTATACATCCTCAATACTCAGATTAGACCCGTGGAACTAGCGACTAGGAACTAACGA
S1_251442428	1	251442428	C/G	0.365828	0.35635	0	TTACTATTGAACTTGGACAATATAAATCGCAGCTTCTCCATCAGCTTCATATTAAACATGGTACTACTGAACTTGTATACTATAAATCGAAAACCACCAA[C/G]AGTATACATCCTCAATACTCAGATTAGACCCGTGGAACTAGCGACTAGGAACTAACGATCCTGGAGGGTGAACTTACAGGCTAGATGGCTGGTAAGGGGT
S1_252799389	1	252799389	T/C	0.379455	0.360047	0	TTGAAGGAGATGCAGGAGGCCTTGGGCCCGAGGATGCGGTTGATGTCGTTGCGGTTGTAGAGCTCGTAGTCGAAGCCCTCGGGCACCTTGATGGTCTTGG[T/C]CGGGTCGCCGTCCTGCACGATGATGAGGTGGTAGGGCTGGAAGAAGGGCCGCCACATCTCCAGGAAGTCGAGGTTGCGGATCGTCGGGATCACGATGTCG
S1_255222629	1	255222629	A/G	0.5	0.375	0	CAAATCCGATCTCCAAGCTCTGAAACAAATAGTAATTGTCAACATGCAGAAGCACGTAAACTAAAACGACATATGTTTGGGACTATTAAACAGATAAATT[A/G]CCTTCGAAGATTTTCTTTAACCCATCAATATCTCCAAAATCAACTTTAAGATGGCCAGGAACCAAAGGACCAAAACCACGAGTTGCATCGTTGTCACAGC
S1_255222709	1	255222709	G/A	0.497904	0.374996	0	GACTATTAAACAGATAAATTACCTTCGAAGATTTTCTTTAACCCATCAATATCTCCAAAATCAACTTTAAGATGGCCAGGAACCAAAGGACCAAAACCAC[G/A]AGTTGCATCGTTGTCACAGCTCATGGAAATGACACCAAGAGTTCGACCATGGAAACACCCACAGCAAGAGACAAGCAAAGCCTGCAAAGCAGCAATCATT
S1_255222728	1	255222728	G/T	0.343816	0.349416	0	TACCTTCGAAGATTTTCTTTAACCCATCAATATCTCCAAAATCAACTTTAAGATGGCCAGGAACCAAAGGACCAAAACCACGAGTTGCATCGTTGTCACA[G/T]CTCATGGAAATGACACCAAGAGTTCGACCATGGAAACACCCACAGCAAGAGACAAGCAAAGCCTGCAAAGCAGCAATCATTTTGACAGATGAGAATTTGT
S1_255222754	1	255222754	G/A	0.496855	0.37499	0	TCAATATCTCCAAAATCAACTTTAAGATGGCCAGGAACCAAAGGACCAAAACCACGAGTTGCATCGTTGTCACAGCTCATGGAAATGACACCAAGAGTTC[G/A]ACCATGGAAACACCCACAGCAAGAGACAAGCAAAGCCTGCAAAGCAGCAATCATTTTGACAGATGAGAATTTGTATTTCTGAAGATCTGAAAATTATAGT
S1_255222772	1	255222772	A/T	0.343816	0.349416	0	ACTTTAAGATGGCCAGGAACCAAAGGACCAAAACCACGAGTTGCATCGTTGTCACAGCTCATGGAAATGACACCAAGAGTTCGACCATGGAAACACCCAC[A/T]GCAAGAGACAAGCAAAGCCTGCAAAGCAGCAATCATTTTGACAGATGAGAATTTGTATTTCTGAAGATCTGAAAATTATAGTCTATCAAGATATGGCGTA
S1_255565876	1	255565876	G/A	0.442348	0.371654	0	GTGGTTCGGCGTCGGCGCCGTCATCGGCGCCGGGATCTTCGTGCTCACTGGCCAGGAGGCCAGGGAGGACGTCGGCCCCGCCGTCGTCGTCTCCTACGTC[G/A]TCTCCGGCGTCTCCGCCATGCTCTCCGTCTTCTGCTACACCGAGTTCGCCGTCGAGATCCCCGTCGCAGGTAAAACGCGCGCGCTGCACCGTACCTATCG
S1_255565889	1	255565889	C/G	0.440252	0.371405	0	GGCGCCGTCATCGGCGCCGGGATCTTCGTGCTCACTGGCCAGGAGGCCAGGGAGGACGTCGGCCCCGCCGTCGTCGTCTCCTACGTCGTCTCCGGCGTCT[C/G]CGCCATGCTCTCCGTCTTCTGCTACACCGAGTTCGCCGTCGAGATCCCCGTCGCAGGTAAAACGCGCGCGCTGCACCGTACCTATCGCCATCATGCTTGC
S1_255565900	1	255565900	T/G	0.440252	0.371405	0	CGGCGCCGGGATCTTCGTGCTCACTGGCCAGGAGGCCAGGGAGGACGTCGGCCCCGCCGTCGTCGTCTCCTACGTCGTCTCCGGCGTCTCCGCCATGCTC[T/G]CCGTCTTCTGCTACACCGAGTTCGCCGTCGAGATCCCCGTCGCAGGTAAAACGCGCGCGCTGCACCGTACCTATCGCCATCATGCTTGCAAATTACATCA
S1_255567733	1	255567733	G/C	0.453782	0.372855	0.00104822	CTGGCAATGATTTTTGATTCCTCCGTTGGAGAAATGCAATGGAAATGGTGAAAACGAGTGCGCTGACGACGAATATGGCAGGTGGATCGTTCGCGTACTT[G/C]CGTGTGGAGCTCGGCGACTTCATGGCGTTCGTGGCGGCGGGCAACATCCTGCTGGAGTACTGCATCGGCGGCGCGGCCGTGGCGCGCGCCTGGACGTCCT
S1_255567764	1	255567764	G/A	0.481132	0.374644	0	AAATGCAATGGAAATGGTGAAAACGAGTGCGCTGACGACGAATATGGCAGGTGGATCGTTCGCGTACTTGCGTGTGGAGCTCGGCGACTTCATGGCGTTC[G/A]TGGCGGCGGGCAACATCCTGCTGGAGTACTGCATCGGCGGCGCGGCCGTGGCGCGCGCCTGGACGTCCTACTTCGCCACGCTGCTGAACCACCAGCCCAG
S1_255567821	1	255567821	G/T	0.452731	0.372756	0.00104822	GTTCGCGTACTTGCGTGTGGAGCTCGGCGACTTCATGGCGTTCGTGGCGGCGGGCAACATCCTGCTGGAGTACTGCATCGGCGGCGCGGCCGTGGCGCGC[G/T]CCTGGACGTCCTACTTCGCCACGCTGCTGAACCACCAGCCCAGCGACTTCCGCATCCACGCGTCGTCGCTCTCCGCCGACTACTCGGAGCTGGACCCCAT
S1_255568178	1	255568178	A/C	0.459034	0.373316	0.00104822	CTTCATGCCCTTCGGCGTCCGCGGCATCTTCTCCGCGTCCGCCGTGCTCTTCTTCGCCTACATCGGCTTCGACGCCGTGAGCACCATGGCGGAGGAGACC[A/C]AGAACCCGGCGCGGGACATCCCGATCGGCCTCGTGGGCGCCATGACGCTCACCACCGCGCTCTACTGCGTGCTCGCCGTCACGCTCTGCCTCATGCAGCC
S1_255568179	1	255568179	A/G	0.459034	0.373316	0.00104822	TTCATGCCCTTCGGCGTCCGCGGCATCTTCTCCGCGTCCGCCGTGCTCTTCTTCGCCTACATCGGCTTCGACGCCGTGAGCACCATGGCGGAGGAGACCA[A/G]GAACCCGGCGCGGGACATCCCGATCGGCCTCGTGGGCGCCATGACGCTCACCACCGCGCTCTACTGCGTGCTCGCCGTCACGCTCTGCCTCATGCAGCCG
S1_255568191	1	255568191	G/A	0.452731	0.372756	0.00104822	GGCGTCCGCGGCATCTTCTCCGCGTCCGCCGTGCTCTTCTTCGCCTACATCGGCTTCGACGCCGTGAGCACCATGGCGGAGGAGACCAAGAACCCGGCGC[G/A]GGACATCCCGATCGGCCTCGTGGGCGCCATGACGCTCACCACCGCGCTCTACTGCGTGCTCGCCGTCACGCTCTGCCTCATGCAGCCGTACGCGTCCATC
S1_255568202	1	255568202	A/G	0.453878	0.372864	0	CATCTTCTCCGCGTCCGCCGTGCTCTTCTTCGCCTACATCGGCTTCGACGCCGTGAGCACCATGGCGGAGGAGACCAAGAACCCGGCGCGGGACATCCCG[A/G]TCGGCCTCGTGGGCGCCATGACGCTCACCACCGCGCTCTACTGCGTGCTCGCCGTCACGCTCTGCCTCATGCAGCCGTACGCGTCCATCGACAAGGACGC
S1_255568204	1	255568204	C/G	0.451782	0.372664	0	TCTTCTCCGCGTCCGCCGTGCTCTTCTTCGCCTACATCGGCTTCGACGCCGTGAGCACCATGGCGGAGGAGACCAAGAACCCGGCGCGGGACATCCCGAT[C/G]GGCCTCGTGGGCGCCATGACGCTCACCACCGCGCTCTACTGCGTGCTCGCCGTCACGCTCTGCCTCATGCAGCCGTACGCGTCCATCGACAAGGACGCGC
S1_255568211	1	255568211	G/A	0.45283	0.372765	0	CGCGTCCGCCGTGCTCTTCTTCGCCTACATCGGCTTCGACGCCGTGAGCACCATGGCGGAGGAGACCAAGAACCCGGCGCGGGACATCCCGATCGGCCTC[G/A]TGGGCGCCATGACGCTCACCACCGCGCTCTACTGCGTGCTCGCCGTCACGCTCTGCCTCATGCAGCCGTACGCGTCCATCGACAAGGACGCGCCCTTCTC
S1_255568385	1	255568385	A/T	0.477987	0.374515	0	GTCCATCGACAAGGACGCGCCCTTCTCCGTGGCGTTCTCGGCCAGGGGCATGGACTGGGCCAAGTACATCGTCGCCTTCGGCGCGCTCAAGGGGATGACC[A/T]CCGTTCTGCTGGTCAGCGCCGTCGGCCAGGCGCGGTACCTCACGCACATCGCCCGGACGCACATGATGCCGCCGTGGCTCGCGCAGGTGCACCCGCGGAC
S1_255568451	1	255568451	A/G	0.424211	0.36919	0.00209644	CATCGTCGCCTTCGGCGCGCTCAAGGGGATGACCACCGTTCTGCTGGTCAGCGCCGTCGGCCAGGCGCGGTACCTCACGCACATCGCCCGGACGCACATG[A/G]TGCCGCCGTGGCTCGCGCAGGTGCACCCGCGGACGGGGACGCCCGTCAATGCCACCGTCGTCATGCTCGTCGCCACCGCGATCATCGCCTTCTTCACCGA
S1_255568462	1	255568462	G/C	0.433684	0.370564	0.00209644	TCGGCGCGCTCAAGGGGATGACCACCGTTCTGCTGGTCAGCGCCGTCGGCCAGGCGCGGTACCTCACGCACATCGCCCGGACGCACATGATGCCGCCGTG[G/C]CTCGCGCAGGTGCACCCGCGGACGGGGACGCCCGTCAATGCCACCGTCGTCATGCTCGTCGCCACCGCGATCATCGCCTTCTTCACCGACCTTGGCATCC
S1_255568532	1	255568532	A/G	0.293501	0.328722	0	CATCGCCCGGACGCACATGATGCCGCCGTGGCTCGCGCAGGTGCACCCGCGGACGGGGACGCCCGTCAATGCCACCGTCGTCATGCTCGTCGCCACCGCG[A/G]TCATCGCCTTCTTCACCGACCTTGGCATCCTCTCCAACCTGCTCTCCATCTCCACGCTCTTCATATTCATGCTCGTCGCCGTCGCGCTGCTGGTCCGCCG
S1_255568603	1	255568603	G/A	0.315514	0.338648	0	CCACCGTCGTCATGCTCGTCGCCACCGCGATCATCGCCTTCTTCACCGACCTTGGCATCCTCTCCAACCTGCTCTCCATCTCCACGCTCTTCATATTCAT[G/A]CTCGTCGCCGTCGCGCTGCTGGTCCGCCGCTACTACGTCGCCGGGGAGACCACGGTCGCCAACCGGAACAAGCTGGCGGCGTGCATCATCGCCATCCTGG
S1_255568613	1	255568613	G/A	0.308176	0.335496	0	CATGCTCGTCGCCACCGCGATCATCGCCTTCTTCACCGACCTTGGCATCCTCTCCAACCTGCTCTCCATCTCCACGCTCTTCATATTCATGCTCGTCGCC[G/A]TCGCGCTGCTGGTCCGCCGCTACTACGTCGCCGGGGAGACCACGGTCGCCAACCGGAACAAGCTGGCGGCGTGCATCATCGCCATCCTGGCGACGTCGTC
S1_257401752	1	257401752	C/T	0.307773	0.335318	0.00104822	CTCTTGCTGTGCGTTCCAACCCTGCAGCAGGAAGTGGCGCCGCTCACCTCCGGCCGGCTCTCGCACAGCAGCGGCCCACTCAACGGCGGCGGCTCTCTCT[C/T]CGACAGCCCGCCGGTCTCGCCGGAGATCGATGACGCAAAGGTCAGTTCTTGCCTCGCCACCTTCACGTGCCTCGGGGATACTACTTGTCGCACGTACAGC
S1_257401788	1	257401788	C/T	0.380503	0.360313	0	GCGCCGCTCACCTCCGGCCGGCTCTCGCACAGCAGCGGCCCACTCAACGGCGGCGGCTCTCTCTCCGACAGCCCGCCGGTCTCGCCGGAGATCGATGACG[C/T]AAAGGTCAGTTCTTGCCTCGCCACCTTCACGTGCCTCGGGGATACTACTTGTCGCACGTACAGCTTCTCTGCAATTTTTTTGTCTGGCAGTAACCTGCAG
S1_257401798	1	257401798	T/C	0.383648	0.361096	0	CCTCCGGCCGGCTCTCGCACAGCAGCGGCCCACTCAACGGCGGCGGCTCTCTCTCCGACAGCCCGCCGGTCTCGCCGGAGATCGATGACGCAAAGGTCAG[T/C]TCTTGCCTCGCCACCTTCACGTGCCTCGGGGATACTACTTGTCGCACGTACAGCTTCTCTGCAATTTTTTTGTCTGGCAGTAACCTGCAGTTTCTTACGC
S1_261837132	1	261837132	T/C	0.402954	0.365405	0.00314465	CCTATGTTTGGTGATTGTAGCAAGCTATTTAATTTAGACATTATATCTTTGAACTTGCTTATCGAAGTGCTTTGATCAACTGCCATATTGAACATGTAAG[T/C]TGGTGATTTATCTTATAACAACAGTGGAAACTACATCTATTTGAGCTTGAAGAGGAGCTGAAGACTAATCCTCTGACCAAGTATGTGTTGTATCAGGTAA
S1_261837721	1	261837721	G/T	0.33543	0.34645	0	TAAATTGCTTGTGTAGATTTTTGAGCCTTGCTATGCACATTTTCTTCTTAAACCCCAGTATTATTGCTACGTGTATTTGATTTTCACTGTTTAATTGCAA[G/T]ATGAGAGGAGCAAGAATTGGCGAGTCCAAGCTGTCGCAGTTGGTCCTGACAGGTTCGAGAGCCGGAAGGCTCTGTCAGAAAAGTGGAGGGGCATGAGAGA
S1_261837899	1	261837899	T/C	0.330189	0.344501	0	GAAAAGTGGAGGGGCATGAGAGACGATGGACTTTCAGCAGAAACCAACATTCCTGGCTGTGTGTTTGTCCATATGAGTGGCTTCATTGGGAGCAACAAGA[T/C]CAACGAGGGAGCATTGGAAATCACAAGAGCTACTCTGAAATGTTGATTCAACCACCATCTATCAGTTACCCATGTTGCCATAGTCTCAGTAGAAGCACAT
S1_261837922	1	261837922	A/G	0.333333	0.345679	0	CGATGGACTTTCAGCAGAAACCAACATTCCTGGCTGTGTGTTTGTCCATATGAGTGGCTTCATTGGGAGCAACAAGATCAACGAGGGAGCATTGGAAATC[A/G]CAAGAGCTACTCTGAAATGTTGATTCAACCACCATCTATCAGTTACCCATGTTGCCATAGTCTCAGTAGAAGCACATGATGCAATTGCGACTTTGGTCCA
S1_261837931	1	261837931	A/G	0.331933	0.345158	0.00104822	TTCAGCAGAAACCAACATTCCTGGCTGTGTGTTTGTCCATATGAGTGGCTTCATTGGGAGCAACAAGATCAACGAGGGAGCATTGGAAATCACAAGAGCT[A/G]CTCTGAAATGTTGATTCAACCACCATCTATCAGTTACCCATGTTGCCATAGTCTCAGTAGAAGCACATGATGCAATTGCGACTTTGGTCCATGTTATCAT
S1_261837944	1	261837944	G/A	0.330882	0.344763	0.00104822	AACATTCCTGGCTGTGTGTTTGTCCATATGAGTGGCTTCATTGGGAGCAACAAGATCAACGAGGGAGCATTGGAAATCACAAGAGCTACTCTGAAATGTT[G/A]ATTCAACCACCATCTATCAGTTACCCATGTTGCCATAGTCTCAGTAGAAGCACATGATGCAATTGCGACTTTGGTCCATGTTATCATTCACCCATCGCAG
S1_262543893	1	262543893	C/T	0.292453	0.328213	0	GAGGAGGTTGTCAGGTGGCAGAAGATGGCATTTCCTTCGCCTTATTTGAATGCTAGACGAGTCGAGTCTGCAACACCACAGTCTCGAAAGCGTGCCATTG[C/T]TGTTCTGCATGAGATTTTGAGCCTTACAATGGAGAGACGATTGACATCTGATAAGCTAGACATATTTCACAACGAGTACAGGCTTCCATGCAAGTTACTT
S1_262569137	1	262569137	G/A	0.407563	0.366309	0.00104822	ACTCAACCAGGGGTTTTGCTAGGGTTCTCATCCTGCCGCCACAGCGATGGCCGCTGCCGCCGCCGGCGAGGACGACGCGGCGTGGGAGCGCGCCATCTCC[G/A]CCGCCACCAAGTCCACCTCGGCGCCCAAGACCCTCACCCTCGACGGCGCCGTCAAGTCCTCCACGGGCGGCCTCCCCTCCGCCGCGCTCCTCGAGCGCTT
S1_262569523	1	262569523	T/G	0.451782	0.372664	0	GGTTCGCGGAGGTCCAGGAGCTCGCGCCACTCGCCGGGGTCCGGGTCGAGTCGCTCGACCTGTTCCAGTGCCCCGTCACCAAGGTCAAGGGGTACAGGGA[T/G]GAGGTCTTCGCGCTGATTCCCAGCCTCAAGTACCTCGATGGCGCTGACGCTGAGGGCAACGAGCGTTTGGAGACGGATGACGACGACGACGAGGAGGAGG
S1_262593214	1	262593214	C/A	0.335084	0.346323	0.00104822	ACAATTCAACAAAACTGAGGAAGCAGTCAATGAAAATGATCTTTCTTAAGTGTCCTTACCTTCAAATTTTTGTCCCAGCTTCCTGTACACAATGCACTCC[C/A]ATCAGATGACATCCCGAGGCAACTTATACGGCCATCATGGGAGTTTTGCAGGTTTCCCAAATTAAGTACCACCTGCAAAATTTCAACGGAAATTGACAAC
S1_262593244	1	262593244	G/A	0.347368	0.350618	0.00209644	TGAAAATGATCTTTCTTAAGTGTCCTTACCTTCAAATTTTTGTCCCAGCTTCCTGTACACAATGCACTCCCATCAGATGACATCCCGAGGCAACTTATAC[G/A]GCCATCATGGGAGTTTTGCAGGTTTCCCAAATTAAGTACCACCTGCAAAATTTCAACGGAAATTGACAACAGAAGGTACTATAAACAATAATGACAAACA
S1_262593289	1	262593289	G/A	0.414916	0.367656	0.00104822	CAGCTTCCTGTACACAATGCACTCCCATCAGATGACATCCCGAGGCAACTTATACGGCCATCATGGGAGTTTTGCAGGTTTCCCAAATTAAGTACCACCT[G/A]CAAAATTTCAACGGAAATTGACAACAGAAGGTACTATAAACAATAATGACAAACAGATAAAAAATAACGGAGGTGACCGACAAGCCTTCACAATAACTTG
S1_262593847	1	262593847	T/C	0.468487	0.374005	0.00104822	TTGTATGCTTATATTGCTACTGACTGGCAATGGAGTTATGCTTATCTAACATAAAGATTATATCACTAGTGTTAACTGATTGCCTAACATTGAATTTATG[T/C]GGCTCACACCAAGTGAACTGTATGTCATATTTTTCTCGATTAAGAAAACCGTGGCGAAACAGTAAAGTGTACCAGTAACTTGTTGATTATGGGCATTAGT
S1_262593956	1	262593956	G/A	0.336478	0.346831	0	CCAAGTGAACTGTATGTCATATTTTTCTCGATTAAGAAAACCGTGGCGAAACAGTAAAGTGTACCAGTAACTTGTTGATTATGGGCATTAGTTTTCCTTT[G/A]TAATATAAAATAAGCTGTATTCAATCCATGGTAAATGGTAAAAATGCAAACCTCGGCGAGAAGTGTGTCCCACACATAACAGTCACCATTGGAGTAACCA
S1_262593971	1	262593971	C/T	0.407757	0.366346	0	GTCATATTTTTCTCGATTAAGAAAACCGTGGCGAAACAGTAAAGTGTACCAGTAACTTGTTGATTATGGGCATTAGTTTTCCTTTGTAATATAAAATAAG[C/T]TGTATTCAATCCATGGTAAATGGTAAAAATGCAAACCTCGGCGAGAAGTGTGTCCCACACATAACAGTCACCATTGGAGTAACCAGCAAAAAGTAGCCTT
S1_262594012	1	262594012	G/A	0.391807	0.36302	0.00104822	AAGTGTACCAGTAACTTGTTGATTATGGGCATTAGTTTTCCTTTGTAATATAAAATAAGCTGTATTCAATCCATGGTAAATGGTAAAAATGCAAACCTCG[G/A]CGAGAAGTGTGTCCCACACATAACAGTCACCATTGGAGTAACCAGCAAAAAGTAGCCTTCCTGATATTGAAAATGCAATAGATGTAACAGTAGGTAGTTC
S1_262594171	1	262594171	T/G	0.401261	0.365061	0.00104822	TCCTGATATTGAAAATGCAATAGATGTAACAGTAGGTAGTTCATTACTATTTCTATCAGGCTCCCTACTGTACACCTGAAGTTGATGCCCTGTTCTCATA[T/G]CAAATAATCTACATGTGCCATCATCTGAGCCAGTACCAAACCTATGGCCATCAGGGAAAAACTTCACACTGTTAACATCATCCTCATGTCCATGGTAGGT
S1_262595578	1	262595578	C/T	0.401261	0.365061	0.00104822	CAATTAACTTTGAGGAGAGAAATCAGAAGCGCTACACATGGCACTAAAATATTCAGTCTTCAAAAAATCAGAAGCACTACCAATTACCTTTGAACATCAG[C/T]TGTATGCCCTGATGGGAATTCACCACCAAATATTGATATCCTCTGTCCAGTAGTAACATCCCAAAGAACACATGTTTGATCACCTGAACTAGTAATAAGA
S1_262595592	1	262595592	G/A	0.347689	0.350725	0.00104822	GAGAGAAATCAGAAGCGCTACACATGGCACTAAAATATTCAGTCTTCAAAAAATCAGAAGCACTACCAATTACCTTTGAACATCAGCTGTATGCCCTGAT[G/A]GGAATTCACCACCAAATATTGATATCCTCTGTCCAGTAGTAACATCCCAAAGAACACATGTTTGATCACCTGAACTAGTAATAAGACGTGTTTCCTGATC
S1_262595683	1	262595683	T/C	0.32563	0.342746	0.00104822	TGCCCTGATGGGAATTCACCACCAAATATTGATATCCTCTGTCCAGTAGTAACATCCCAAAGAACACATGTTTGATCACCTGAACTAGTAATAAGACGTG[T/C]TTCCTGATCTGGGACATATTGACATGATGAGACATAGCCCTTGTGTCCAGTAAGAATTCTTGATACTGGCATGTTCCCATCTCTGTCTGCTTGAGAATTG
S1_262595692	1	262595692	C/T	0.392034	0.363072	0	GGGAATTCACCACCAAATATTGATATCCTCTGTCCAGTAGTAACATCCCAAAGAACACATGTTTGATCACCTGAACTAGTAATAAGACGTGTTTCCTGAT[C/T]TGGGACATATTGACATGATGAGACATAGCCCTTGTGTCCAGTAAGAATTCTTGATACTGGCATGTTCCCATCTCTGTCTGCTTGAGAATTGAGATTGAAA
S1_262596603	1	262596603	C/T	0.495798	0.374982	0.00104822	GTACCTCTAGCTACCAATTATCGAATAATATTTCAGTGACAGATCCATGCAGCGCTAAGTATCTCTGCAACAGAATGTACATGCAGATAATCCTGTCCCA[C/T]AGCTCAAACATCAACCTCGCAACGGTATCATTTTCTTCTTCATTACTCTGGCAGTCTGGCTCCATGTAATTATCATATATTAATCATCTTTGAGGAAAAA
S1_262598178	1	262598178	G/T	0.297694	0.330722	0	AATAAAAAAAGGGTCCCAACCATCTCACACTTTCAATTGCACACGAGCAAACGGAAACTAAGGGAAAAGTCGCAAAAGTTGTGCCGAAATGGAGGTGAGA[G/T]ACCAAAGTCAACAACCTTTCCGCTATGGCCCTGCAGCGTGCGGCAGCAGACCAGATCCGTAGGGTTGAAGCTCACCGGCACCCTCCCCTGCGACTTGGAG
S1_262598296	1	262598296	G/A	0.420335	0.368573	0	TTCCGCTATGGCCCTGCAGCGTGCGGCAGCAGACCAGATCCGTAGGGTTGAAGCTCACCGGCACCCTCCCCTGCGACTTGGAGTACCTCGCCACTGCACC[G/A]CGCAGTCGAGCGCACACATAGAAGTCAGCAAATGCACGCGAATTCCCCGAACCTCACGAGAGGGTTCCCGACGAGGAGGGGGGAGGGATGCCTCACCGTC
S1_264228744	1	264228744	G/A	0.478992	0.374558	0.00104822	GAGCGAAGATGTAGGCATGTAGTACTATGGTGAACCACATCAGCACTATGCAGATGATATTTTAATACTTGGTGTCATTATGATTTGAATTGTTATTCTC[G/A]CAGCCTAGAATACTTATGGCCATGGCACGAGATGGCCTGTTGCCATCCTTCTTCTCTGATGTTAACAAGCAAACTCAAGTACCTGTTAAGAGCACAATTG
S1_264228929	1	264228929	T/C	0.437107	0.371013	0	GTTAAGAGCACAATTGTGACAGGCATCTGTGCAGCTGCTCTGGCTTTTACAATGGATGTCTCACAGTTAGCAGGAATGGTAAGGAACCAGCTATCTGTGA[T/C]TGTTTGTGTTGGTGGAGAAGACACAGGTTTGGGAGATTTTCTCTATTACTTAGGCCACACTAACCATGTCTGGTTATAGTTACATATATAGGACCAAGTG
S1_266472698	1	266472698	T/C	0.303983	0.333625	0	GGCGCGAGGCCGACGAGGAGGAGGCGGCGGCAGGAGCGTCGGTACGCGGCGGAGAGCCGGAGCTTGACGCAGTGCTTCACCAGCGGGTTCGCCACGCTCG[T/C]CACCTGCTTGCGCTTTTGCCCGCCCAGGGAGGAAGCCGCCGGCTTCGCCGTGGCAGTGGCCGTAGTAACGCCGGCACGGGAAGAGGACAGACCGCGAAGG
S1_266472749	1	266472749	T/C	0.469538	0.37407	0.00104822	GAGAGCCGGAGCTTGACGCAGTGCTTCACCAGCGGGTTCGCCACGCTCGTCACCTGCTTGCGCTTTTGCCCGCCCAGGGAGGAAGCCGCCGGCTTCGCCG[T/C]GGCAGTGGCCGTAGTAACGCCGGCACGGGAAGAGGACAGACCGCGAAGGCGAAGGGGGCGCTCCAGATCAGCCGGGAAATTGGCCGCCGCCGAGAGCGGC
S1_267909793	1	267909793	G/C	0.41195	0.367127	0	GCAATCCGATTATTTGTCCTCGCCGCTGGAGGATGGTCCAGCCACCGCTGCCTTGGGCACCCACACAAGCCCGTGCGGCTGTGCAGCCCTAATGCCGCGG[G/C]GGCGCCAGGGTTGAGCCGACCTCCTCGCAATCCGTGGATTCGGCCCGGTCACGGCCTGGACCTCCACCACCGGTTGCCGGCGCTGCCCTTCGACTAGGCC
S1_267909815	1	267909815	T/A	0.310273	0.336412	0	CCGCTGGAGGATGGTCCAGCCACCGCTGCCTTGGGCACCCACACAAGCCCGTGCGGCTGTGCAGCCCTAATGCCGCGGGGGCGCCAGGGTTGAGCCGACC[T/A]CCTCGCAATCCGTGGATTCGGCCCGGTCACGGCCTGGACCTCCACCACCGGTTGCCGGCGCTGCCCTTCGACTAGGCCCTCTGGCTTCGCCTCCATGGTC
S1_267909865	1	267909865	G/T	0.356092	0.353433	0.00104822	GTGCGGCTGTGCAGCCCTAATGCCGCGGGGGCGCCAGGGTTGAGCCGACCTCCTCGCAATCCGTGGATTCGGCCCGGTCACGGCCTGGACCTCCACCACC[G/T]GTTGCCGGCGCTGCCCTTCGACTAGGCCCTCTGGCTTCGCCTCCATGGTCTTGCGGAGCATGCCACCGCTCTTCGATTTGCTCCTGCCATCGGCGGGCGA
S1_267909925	1	267909925	A/T	0.421941	0.368833	0.00314465	CCGTGGATTCGGCCCGGTCACGGCCTGGACCTCCACCACCGGTTGCCGGCGCTGCCCTTCGACTAGGCCCTCTGGCTTCGCCTCCATGGTCTTGCGGAGC[A/T]TGCCACCGCTCTTCGATTTGCTCCTGCCATCGGCGGGCGAGGTGGAAGGGTTCAGAGCCGGGGCCGGGGCCGGGGACGGGGCCGGAGCCTTCCCATCAGG
S1_267909941	1	267909941	A/G	0.423158	0.369026	0.00209644	GTCACGGCCTGGACCTCCACCACCGGTTGCCGGCGCTGCCCTTCGACTAGGCCCTCTGGCTTCGCCTCCATGGTCTTGCGGAGCATGCCACCGCTCTTCG[A/G]TTTGCTCCTGCCATCGGCGGGCGAGGTGGAAGGGTTCAGAGCCGGGGCCGGGGCCGGGGACGGGGCCGGAGCCTTCCCATCAGGAGAATCGCTGCCTGTC
S1_267910067	1	267910067	C/T	0.453878	0.372864	0	GTGGAAGGGTTCAGAGCCGGGGCCGGGGCCGGGGACGGGGCCGGAGCCTTCCCATCAGGAGAATCGCTGCCTGTCCCGGCGTCTGCGAGCCTGGGCGCTG[C/T]AGGTTTCGGTTTCCCCGCGTTGCCCGACTTGACGCCTCGCGGCAGCGACGGACCGGCCGTCTTCACCTTCACCGGACCATCGCCCCGGCTCGTCTCTGCG
S1_267910144	1	267910144	C/G	0.404412	0.365696	0.00104822	GGCGTCTGCGAGCCTGGGCGCTGCAGGTTTCGGTTTCCCCGCGTTGCCCGACTTGACGCCTCGCGGCAGCGACGGACCGGCCGTCTTCACCTTCACCGGA[C/G]CATCGCCCCGGCTCGTCTCTGCGCTCCGGTTACCCGCGCCTTTCCCCTTCCTCCCCTTGCAGGTCAGGTGGCCCGGGGATGATGCCACGGCCGCCTTGGC
S1_267910177	1	267910177	C/G	0.287212	0.325621	0	TTTCCCCGCGTTGCCCGACTTGACGCCTCGCGGCAGCGACGGACCGGCCGTCTTCACCTTCACCGGACCATCGCCCCGGCTCGTCTCTGCGCTCCGGTTA[C/G]CCGCGCCTTTCCCCTTCCTCCCCTTGCAGGTCAGGTGGCCCGGGGATGATGCCACGGCCGCCTTGGCCGGATCGAGTGGCGCAACCGAGGCCTTCCCCAT
S1_268077557	1	268077557	G/A	0.371849	0.358038	0.00104822	GGAATCGATAGGCCGGCCTTTGAACGAACGGATCGGCGAGGGCAGAGAACCTACCGATCACCAGGCTCCCCTGAAGCGCCCATCAGCTTTTGCGAGTCGA[G/A]CACCATCACCTTGTCCTCGTCGGTCTTGTGGACGAGAATACTCTGCACGGCGGAGGTGTCGGCCGCCACCAGCGCGAAGTCGCGGCCAACCACGCCCAAT
S1_273087955	1	273087955	C/T	0.430085	0.370064	0.00524109	TAACTTGAATGTGAGACACATAGATGGTATCCACATCAAGTCCTTTCACCTGCAGCAGAGAAATTGACATAATTAGCATACATTATAGATGCAAAGATAG[C/T]TCTGACAGCGCAAAGAAGAATTGCAGACCTCAGCATTGCTCTCTGCATTCTTGAGAAGGTCTAGAATGAATCTAGCAGACTTGACAGGCCAGCGTCCCTG
S1_274058812	1	274058812	G/A	0.292017	0.328001	0.00104822	CACAAAGATTTAGCATCAGACTCATGATTTTTCCCAGAATGCAAAGGTGGAGGAAAAGAAAATCCTACATCAGCCGCTCCTGGTGGTAGATTGCCCTTCT[G/A]GATATCAGCAGCGTAAATGATTTGGTCATGTTTTACTCCTTTAGCACCTACTCTCTTCTTTTCAGTATCCTGATGAGGATGTCTTTTTCCACTAACGCTC
S1_274058860	1	274058860	C/A	0.310924	0.336694	0.00104822	GGAGGAAAAGAAAATCCTACATCAGCCGCTCCTGGTGGTAGATTGCCCTTCTGGATATCAGCAGCGTAAATGATTTGGTCATGTTTTACTCCTTTAGCAC[C/A]TACTCTCTTCTTTTCAGTATCCTGATGAGGATGTCTTTTTCCACTAACGCTCAAGCTGCTCTCATTGAAGTATTCAATATCCCCTTCACTGCTACCTCCA
S1_274058885	1	274058885	A/C	0.390756	0.362781	0.00104822	CCGCTCCTGGTGGTAGATTGCCCTTCTGGATATCAGCAGCGTAAATGATTTGGTCATGTTTTACTCCTTTAGCACCTACTCTCTTCTTTTCAGTATCCTG[A/C]TGAGGATGTCTTTTTCCACTAACGCTCAAGCTGCTCTCATTGAAGTATTCAATATCCCCTTCACTGCTACCTCCAATCAGACTTTCTCGCACCTCACTGC
S1_274058887	1	274058887	G/A	0.311975	0.337147	0.00104822	GCTCCTGGTGGTAGATTGCCCTTCTGGATATCAGCAGCGTAAATGATTTGGTCATGTTTTACTCCTTTAGCACCTACTCTCTTCTTTTCAGTATCCTGAT[G/A]AGGATGTCTTTTTCCACTAACGCTCAAGCTGCTCTCATTGAAGTATTCAATATCCCCTTCACTGCTACCTCCAATCAGACTTTCTCGCACCTCACTGCCA
S1_274059661	1	274059661	T/G	0.356237	0.353478	0.00419287	AAACCAGATACCAGATCGGAGGTATCTTCTGCAATACCTTGACTGACAGACAACCAACTACTGCCGATTGTACGTCTTCCACCTGAATATGTGAGTGCAA[T/G]GTCATTATTCTGGAGCCAAACAATATGACACAGAAAAATTAAAATAATCAGCATTAAGGACATGCGGAGTCATCACCTCACACTTCGGGGAAAAAAGAAG
S1_274059749	1	274059749	G/A	0.375527	0.359026	0.00314465	ATGTGAGTGCAATGTCATTATTCTGGAGCCAAACAATATGACACAGAAAAATTAAAATAATCAGCATTAAGGACATGCGGAGTCATCACCTCACACTTCG[G/A]GGAAAAAAGAAGATGAATGGAAAGCAAAACAACTATAGAAAGATGAAACGTCGGGGAAAGAAAGAAACCATTAAACACAGCAACTACAGAAACATAAAAT
S1_274886131	1	274886131	G/A	0.390985	0.362833	0	GTCCCCATCCCCGGCTGGTATCGCCGGGAGTAAGACGGGACCGTCGGGACGAAGCCACCGGCGCGACATGGAGGCCAAGCCGTCTTCAGCGGCACATGGT[G/A]ACGCGCCCGCGGTCGAGGCCCCCCGCCGCCGTGGCAGCGGCGGTAAGCGCAAGTCGGCCGGGTCCTCGTTCACGCCGTCGAAGCGGCAGGCCAAGGAGCG
S1_274886137	1	274886137	C/G	0.365828	0.35635	0	ATCCCCGGCTGGTATCGCCGGGAGTAAGACGGGACCGTCGGGACGAAGCCACCGGCGCGACATGGAGGCCAAGCCGTCTTCAGCGGCACATGGTGACGCG[C/G]CCGCGGTCGAGGCCCCCCGCCGCCGTGGCAGCGGCGGTAAGCGCAAGTCGGCCGGGTCCTCGTTCACGCCGTCGAAGCGGCAGGCCAAGGAGCGGAACGC
S1_274886167	1	274886167	A/G	0.369748	0.357459	0.00104822	GGGACCGTCGGGACGAAGCCACCGGCGCGACATGGAGGCCAAGCCGTCTTCAGCGGCACATGGTGACGCGCCCGCGGTCGAGGCCCCCCGCCGCCGTGGC[A/G]GCGGCGGTAAGCGCAAGTCGGCCGGGTCCTCGTTCACGCCGTCGAAGCGGCAGGCCAAGGAGCGGAACGCTGCCTTCCACGTGCCCCAGCATCTTCTTCA
S1_274886190	1	274886190	C/T	0.367647	0.356869	0.00104822	GGCGCGACATGGAGGCCAAGCCGTCTTCAGCGGCACATGGTGACGCGCCCGCGGTCGAGGCCCCCCGCCGCCGTGGCAGCGGCGGTAAGCGCAAGTCGGC[C/T]GGGTCCTCGTTCACGCCGTCGAAGCGGCAGGCCAAGGAGCGGAACGCTGCCTTCCACGTGCCCCAGCATCTTCTTCACAGCGGGCCGCTCACCCGCGCCG
S1_274886230	1	274886230	C/T	0.479036	0.37456	0	TGACGCGCCCGCGGTCGAGGCCCCCCGCCGCCGTGGCAGCGGCGGTAAGCGCAAGTCGGCCGGGTCCTCGTTCACGCCGTCGAAGCGGCAGGCCAAGGAG[C/T]GGAACGCTGCCTTCCACGTGCCCCAGCATCTTCTTCACAGCGGGCCGCTCACCCGCGCCGCGCGCCACTCGCCGCACAAGCTCGCGGGCACTCCGCCGGA
S1_274886288	1	274886288	C/T	0.48847	0.374867	0	GCCGGGTCCTCGTTCACGCCGTCGAAGCGGCAGGCCAAGGAGCGGAACGCTGCCTTCCACGTGCCCCAGCATCTTCTTCACAGCGGGCCGCTCACCCGCG[C/T]CGCGCGCCACTCGCCGCACAAGCTCGCGGGCACTCCGCCGGAGTCGGGGCCAGCGTCATCGTCGGCCGCAACTGGAGACGGGGTGAGCGGTGGGCAGGCG
S1_274886433	1	274886433	A/G	0.320755	0.340807	0	CGGGGCCAGCGTCATCGTCGGCCGCAACTGGAGACGGGGTGAGCGGTGGGCAGGCGGAGGTTGATGCGATCCGGCCCGAGACGGAGGAGACGCCGGCCCC[A/G]GAGCTGCCGCTGGTGGACGAGATGTTGGAGGCGGTCCGATCCCGTGGCCCTGGCGTCCATGTGGTCCCTACCTTTGCTGGTGAGTCCTTTGTGCCACGAA
S1_274886476	1	274886476	C/T	0.497904	0.374996	0	CGGTGGGCAGGCGGAGGTTGATGCGATCCGGCCCGAGACGGAGGAGACGCCGGCCCCAGAGCTGCCGCTGGTGGACGAGATGTTGGAGGCGGTCCGATCC[C/T]GTGGCCCTGGCGTCCATGTGGTCCCTACCTTTGCTGGTGAGTCCTTTGTGCCACGAAGACTGCTGTGATCTCTCGTTTGGGTTGTGAATTGGGGATGTTC
S1_274886488	1	274886488	G/A	0.496855	0.37499	0	GGAGGTTGATGCGATCCGGCCCGAGACGGAGGAGACGCCGGCCCCAGAGCTGCCGCTGGTGGACGAGATGTTGGAGGCGGTCCGATCCCGTGGCCCTGGC[G/A]TCCATGTGGTCCCTACCTTTGCTGGTGAGTCCTTTGTGCCACGAAGACTGCTGTGATCTCTCGTTTGGGTTGTGAATTGGGGATGTTCATCACTAGTTGG
S1_274886513	1	274886513	G/C	0.490566	0.374911	0	ACGGAGGAGACGCCGGCCCCAGAGCTGCCGCTGGTGGACGAGATGTTGGAGGCGGTCCGATCCCGTGGCCCTGGCGTCCATGTGGTCCCTACCTTTGCTG[G/C]TGAGTCCTTTGTGCCACGAAGACTGCTGTGATCTCTCGTTTGGGTTGTGAATTGGGGATGTTCATCACTAGTTGGGGATGTTCTGCAGAGGCGTTCTGTA
S1_275423231	1	275423231	T/C	0.358193	0.354082	0.00104822	CCTGAACTCAGGATTCACCTGTATGCTATTTCGAAATTTCAGAATACTTCATCCCATGAAGGGCAGATACGGTTCCTAGTATATACTTTGGAGAATGCAA[T/C]CTTCAGCCTGCCTGAAGGCCAAGAAAAAATGGTATGGCTGATTGATTTCACAGGATGGACAGTGTCCCATGCTTCGCCAATAAAGACTTGTAGAGAAACT
S1_275423316	1	275423316	G/T	0.353249	0.352537	0	CTTTGGAGAATGCAATCTTCAGCCTGCCTGAAGGCCAAGAAAAAATGGTATGGCTGATTGATTTCACAGGATGGACAGTGTCCCATGCTTCGCCAATAAA[G/T]ACTTGTAGAGAAACTGCAAATATACTGCAAAATCATTTTCCTGAAAGGCTGGCCATTGGATTTCTATTTAACCCCCCCAAAGTATTTGAAGCTTTTTATA
S1_275423344	1	275423344	C/T	0.356394	0.353527	0	TGAAGGCCAAGAAAAAATGGTATGGCTGATTGATTTCACAGGATGGACAGTGTCCCATGCTTCGCCAATAAAGACTTGTAGAGAAACTGCAAATATACTG[C/T]AAAATCATTTTCCTGAAAGGCTGGCCATTGGATTTCTATTTAACCCCCCCAAAGTATTTGAAGCTTTTTATAAGTTAAGTGCTCTCGACCTTTGCACATC
S1_275423426	1	275423426	C/A	0.455789	0.373038	0.00209644	GAAACTGCAAATATACTGCAAAATCATTTTCCTGAAAGGCTGGCCATTGGATTTCTATTTAACCCCCCCAAAGTATTTGAAGCTTTTTATAAGTTAAGTG[C/A]TCTCGACCTTTGCACATCTATCTGATTTTAATTTTAAAAAACTGAGAAACCAACATGTAGTGTTGATACAGACAAAAAATTTGCATTTTTCATTCTTTAC
S1_275855258	1	275855258	G/C	0.495807	0.374982	0	AAACATACTGCAGGAAAAAGGGAATCTTGTTTGTCGCTATTGATCAGAAACGCCCATTGTCTGATCAAGGTCCATTTGACATTGTTCTTCATAAGGTTAG[G/C]CAATCTGGAACATTCTATCAAGCCTGGAGAATTTTGAAATTTGCTGCACTGTTGCTAAGGTTTTCCATATTTTACTGAGCGCTACATTGCCGTTGTGTTT
S1_275855376	1	275855376	G/A	0.404612	0.365736	0	TCAAGCCTGGAGAATTTTGAAATTTGCTGCACTGTTGCTAAGGTTTTCCATATTTTACTGAGCGCTACATTGCCGTTGTGTTTTCTGCAGTTGACTGGAA[G/A]GGGGTGGCAGCAATTGCTGGAGGTGAGTAATTCAAAATGTTTTAAACTACCTTTTCATTTTTATCTTAGAGTAGAAGTGTCTAATATTGTTTTATAAAAA
S1_275858818	1	275858818	G/A	0.410338	0.366831	0.00314465	TCACCCCAGGATGGTTCTTAGAACCTTTCTAAAGGCTGATTTCATCATTATGGTGCAGTTCTCTTCTGCAGGTAAAGTACGTGTGCCTAAGCAGCTATTC[G/A]TTAATACTGATCCCTCATCAATACCAGCTGCAGTTAGGAGGGCAGGTCTCTCTCTCCCATTGGGTAAGTCTGCTCGTTAGCTGTTTGTGATGCTTTATTT
S1_275861928	1	275861928	A/C	0.295168	0.329523	0.00104822	TATGCTGCCTTTTTTCCTGACCAAACTTTTGTTGGTCGCAGGGTACGGCAAAATGCCTGGATACGAGCACGTGTTCACCGACTTCCTGCTGAGCCTTGCC[A/C]AGAAAGAGTACAAGAGACGACAAAGCTATAGCTCGCTAAGCTCAGGCGAATGGTGATAAGCGAGGAGACTACTCGGCGGGGCATGTATATGTCTATCATC
S1_275861950	1	275861950	A/C	0.360587	0.354809	0	AAACTTTTGTTGGTCGCAGGGTACGGCAAAATGCCTGGATACGAGCACGTGTTCACCGACTTCCTGCTGAGCCTTGCCAAGAAAGAGTACAAGAGACGAC[A/C]AAGCTATAGCTCGCTAAGCTCAGGCGAATGGTGATAAGCGAGGAGACTACTCGGCGGGGCATGTATATGTCTATCATCCACGATGCGTGCGTACAGATGT
S1_280703811	1	280703811	G/A	0.402311	0.365275	0.00104822	GCTCCAGAAGCCCTGCTTCCAACTTTCCAGTGCCATATGTCTCCATGACGTGGCCAATTTTCAGGAGCATAGGGCAAACCTTTACCGTATGAATAGGCAC[G/A]AACAGGTATGGCAACAATGCCATTATCAGTTCTGCACGATTCTGACAAATCAAGTTCCACATTTGTTTTTATCTCATCATGGATCTGGACAAAGAAAGTC
S1_280703891	1	280703891	T/G	0.449686	0.372456	0	TTTACCGTATGAATAGGCACGAACAGGTATGGCAACAATGCCATTATCAGTTCTGCACGATTCTGACAAATCAAGTTCCACATTTGTTTTTATCTCATCA[T/G]GGATCTGGACAAAGAAAGTCTCCATCAGAGCAAGGTTAAAATTACACTAAATTCAGACAACATGATGATACTTACTCCCATGATGTCAATATCTCGCTAA
S1_280704007	1	280704007	T/C	0.334034	0.345938	0.00104822	AAGTCTCCATCAGAGCAAGGTTAAAATTACACTAAATTCAGACAACATGATGATACTTACTCCCATGATGTCAATATCTCGCTAAAAATTCCTACACATA[T/C]AATAGCAGTCTAGATAAAAGGAAACTTATCCCGGTCAGCAAGTGAACCCTAACAGCGTGTTTTGCTCAAGGAACCATCTAGTGCGGAATGAGTTGATCCC
S1_280704040	1	280704040	G/A	0.445493	0.372011	0	AAATTCAGACAACATGATGATACTTACTCCCATGATGTCAATATCTCGCTAAAAATTCCTACACATATAATAGCAGTCTAGATAAAAGGAAACTTATCCC[G/A]GTCAGCAAGTGAACCCTAACAGCGTGTTTTGCTCAAGGAACCATCTAGTGCGGAATGAGTTGATCCCTCATGGATTCACCTAAGGATTGGACAGACCTTT
S1_281348563	1	281348563	C/G	0.40021	0.364844	0.00104822	TAAAAGGAAAGAGGCACAATCTTGTCGGATGCGGCGGCCCTGCCCTGCCCTGGGAAGGAAAGGGCACCGGGAGCTCATCGCTATTCGGACACGGCCTCCT[C/G]TTCGTCTTCGTCCTCGTACTCCTCGTCAGCGGTGGCGTCCTGGTACTGCTGGTACTCTGCGACCAGGTCGTTCATGTTGCTCTCGGCCTCGGTGAACTCC
S1_281351102	1	281351102	G/A	0.320513	0.340709	0.00943396	GAGGATCTCCCTCATGGCTGACGCCTGCCTGCCTGCCTGCTGGGGTCGGGCGCGGGCGGGGGAAGGAAGAAGACGGGGGCGGGAGCGGCGCACGGGTCTC[G/A]TCTACGTGAGGACGGATTTGAAATGCTGCTTTATGCTCTGTTGCCGTCTTGCCGAGGTGGGGCTTCGTTCGAGCTGGAGGTGCTGTGGACCTGGCCTTGT
S1_281617448	1	281617448	A/C	0.404211	0.365656	0.00209644	GAGTTTAGTTGGAATTTTAATGGACTTCTATTGTTACTTCAAAAATAACAGGTTGCAGTCATTTGTTGATGAAGGTGAACGAGAAATGATGCATGAGCAA[A/C]TCATTGTTTTACAAGATAAGGTATTGCATTGCAAACTCATCTGGATTCATTGAAGTTGTGAGCTTACTTAATAATTTGATTTGCAGCTGCTTGAGGCACT
S1_285307806	1	285307806	A/C	0.359244	0.354403	0.00104822	GATTTTAGATACAAATGTATTAACATATATACAAACCAGGTTGTTCACTAGAGAAAATTTTAATCGCTTTCATCTGGTGTTCTTATTATAGGATCCCATA[A/C]CCAGATGGACAGCCACAAAGAAAAGGTACATGCATTATTCCTAAGAAACTAGGACTGCTTAGGGTCGGAGTGAGGAGGTTTGTCTCAACTAGATCTCATT
S1_287157544	1	287157544	T/C	0.380503	0.360313	0	CATCATTGCCATATGCATAAAGTATACATAACAAAAAAAAGTAAAAAGAAATTCATTAATAATAATCATAATAACGAAGAATGAATATGATCACTGAAAC[T/C]GGCTCCATGGACAGACGTAGAAGCCATGCCCATGTTCCTATCAACATGTAAAACAACTTTGTATTAGTCATAGCATCTCTAGTCAAAGCTTGTCATAGCA
S1_287157611	1	287157611	G/A	0.386792	0.361855	0	ATAATAACGAAGAATGAATATGATCACTGAAACTGGCTCCATGGACAGACGTAGAAGCCATGCCCATGTTCCTATCAACATGTAAAACAACTTTGTATTA[G/A]TCATAGCATCTCTAGTCAAAGCTTGTCATAGCATCTCTAGTCAAAGCTTGTAGGCTTGTAGCTACTAGCGATGTGGCATCAGACCAAAACTTCTTCAGTA
S1_287157667	1	287157667	T/C	0.299578	0.331604	0.00314465	GCCATGCCCATGTTCCTATCAACATGTAAAACAACTTTGTATTAGTCATAGCATCTCTAGTCAAAGCTTGTCATAGCATCTCTAGTCAAAGCTTGTAGGC[T/C]TGTAGCTACTAGCGATGTGGCATCAGACCAAAACTTCTTCAGTAATGACATCAAGATCGACAGACCAAACACATAGGATTAAAATGTAGTGGTAGTTTGG
S1_287536714	1	287536714	T/C	0.301471	0.332479	0.00104822	GCGGGTACGCTGGCTTGCTGCACCAGACAAACAGTTCATCCTGAGATCCACTACACCATCGGTTCCATTCTGAAACCCAGTTCCAAGCACCTGATCGAAG[T/C]AATTGTCAGAGACATCAACAACCCAGAACCTCTTCCTGAGGGAGCCAGTGGCATCGCCGACGGCGCCGTACAAGGCATTACCAGAGGCGTTGAACAAGAC
S1_287536918	1	287536918	A/G	0.320755	0.340807	0	AGCTCCACCACTGCCAGAGAACGACACGTTCGGCAGCGGGCCGGTGAGATTGTTGGCGGAGAGGTCGAGAACGCGGAGACCAGCGATTGAGAGGAGCGAC[A/G]GCGGGATAGGGCCGGACAGGTTGTTACCGGAGAGAACAAGGGTGGTGAGGTTCCCGGACATGCCGAGATCGACCGGGAGCTCGCCATTGACGCGTGCGGA
S1_287536990	1	287536990	A/G	0.34979	0.351419	0.00104822	GCGGAGACCAGCGATTGAGAGGAGCGACAGCGGGATAGGGCCGGACAGGTTGTTACCGGAGAGAACAAGGGTGGTGAGGTTCCCGGACATGCCGAGATCG[A/G]CCGGGAGCTCGCCATTGACGCGTGCGGAGCGGAGGTCAACGACGGCGAGCGACGGCGGCAGGCCGCGGCCGAACCAGGACGGGATCCGGCCGGGGAGCGG
S1_287536998	1	287536998	C/G	0.348739	0.351073	0.00104822	CAGCGATTGAGAGGAGCGACAGCGGGATAGGGCCGGACAGGTTGTTACCGGAGAGAACAAGGGTGGTGAGGTTCCCGGACATGCCGAGATCGACCGGGAG[C/G]TCGCCATTGACGCGTGCGGAGCGGAGGTCAACGACGGCGAGCGACGGCGGCAGGCCGCGGCCGAACCAGGACGGGATCCGGCCGGGGAGCGGGAACCCGG
S1_288031460	1	288031460	G/A	0.310273	0.336412	0	GCTTTTGAGGCTGCGAGGAAGATTATCATGCACCCGCTTTATACGCCAAGGTCTTCTCCGTGGCTTGACTTGAAGGTGTTCTATGTTAGGGTAAGCAACT[G/A]TGTGGTGGATGAGTCTACACCGGACCATCTCACGCTGAACCACATCCCTCTGTCACCTGATACAGTTATCGAGGTGAATGGCCAGCGGAGCAGCTTGCAT
S1_288031682	1	288031682	A/T	0.329474	0.34423	0.00209644	CTGAGGAGGGACAGGGTTGACAAAAAGACAGAGGAAGCTACATTTGTCAGCACAGATAATATACGGATGACAGGGAGTGCGAGGTTCCAAGTGTTTGATA[A/T]GAATGATCTCTTGCTCACAGGAGACCTAGATTTATGCAATGCCAATGGAGTCGTTGGGGAATCGAAGAACAGCAGCAAGAAATGGAATATGAAGTGTCAG
S1_288031735	1	288031735	G/A	0.422269	0.368885	0.00104822	AGATAATATACGGATGACAGGGAGTGCGAGGTTCCAAGTGTTTGATAAGAATGATCTCTTGCTCACAGGAGACCTAGATTTATGCAATGCCAATGGAGTC[G/A]TTGGGGAATCGAAGAACAGCAGCAAGAAATGGAATATGAAGTGTCAGTCATCCACATCATGCAATGGCTTCTTGAAGGGAAAGCTGTCCAATGGCTCGGA
S1_288491684	1	288491684	C/A	0.471698	0.374198	0	TTGGCGGAGTGTATAGTGGACACCGTCAAAAATGGAGTCATAGCCATAGTCAAAGTTGTCCATTGCAATTCTGAAACAAGTGCGAAGGTTCAGCACATAG[C/A]AACGACAGAGGCACAATTTTTATTCCAAAAGCCAAGAACAGACACATAGTTCGCATGGATCCCCTACAAATAACTCGAAAGGGTACTTCACTACATCCAT
S1_288491700	1	288491700	A/T	0.484277	0.374753	0	TGGACACCGTCAAAAATGGAGTCATAGCCATAGTCAAAGTTGTCCATTGCAATTCTGAAACAAGTGCGAAGGTTCAGCACATAGCAACGACAGAGGCACA[A/T]TTTTTATTCCAAAAGCCAAGAACAGACACATAGTTCGCATGGATCCCCTACAAATAACTCGAAAGGGTACTTCACTACATCCATGACTGACAAAATACTA
S1_288491702	1	288491702	T/A	0.48847	0.374867	0	GACACCGTCAAAAATGGAGTCATAGCCATAGTCAAAGTTGTCCATTGCAATTCTGAAACAAGTGCGAAGGTTCAGCACATAGCAACGACAGAGGCACAAT[T/A]TTTATTCCAAAAGCCAAGAACAGACACATAGTTCGCATGGATCCCCTACAAATAACTCGAAAGGGTACTTCACTACATCCATGACTGACAAAATACTACC
S1_288491707	1	288491707	T/G	0.489518	0.37489	0	CGTCAAAAATGGAGTCATAGCCATAGTCAAAGTTGTCCATTGCAATTCTGAAACAAGTGCGAAGGTTCAGCACATAGCAACGACAGAGGCACAATTTTTA[T/G]TCCAAAAGCCAAGAACAGACACATAGTTCGCATGGATCCCCTACAAATAACTCGAAAGGGTACTTCACTACATCCATGACTGACAAAATACTACCATGAA
S1_288491751	1	288491751	C/G	0.48847	0.374867	0	ATTCTGAAACAAGTGCGAAGGTTCAGCACATAGCAACGACAGAGGCACAATTTTTATTCCAAAAGCCAAGAACAGACACATAGTTCGCATGGATCCCCTA[C/G]AAATAACTCGAAAGGGTACTTCACTACATCCATGACTGACAAAATACTACCATGAACCGACTACATTTAACTAAAAACCTAGCTAGCTGATGCCTCTAGC
S1_288491764	1	288491764	A/T	0.484277	0.374753	0	TGCGAAGGTTCAGCACATAGCAACGACAGAGGCACAATTTTTATTCCAAAAGCCAAGAACAGACACATAGTTCGCATGGATCCCCTACAAATAACTCGAA[A/T]GGGTACTTCACTACATCCATGACTGACAAAATACTACCATGAACCGACTACATTTAACTAAAAACCTAGCTAGCTGATGCCTCTAGCCTGATCGCTGTCG
S1_288491770	1	288491770	C/G	0.478992	0.374558	0.00104822	GGTTCAGCACATAGCAACGACAGAGGCACAATTTTTATTCCAAAAGCCAAGAACAGACACATAGTTCGCATGGATCCCCTACAAATAACTCGAAAGGGTA[C/G]TTCACTACATCCATGACTGACAAAATACTACCATGAACCGACTACATTTAACTAAAAACCTAGCTAGCTGATGCCTCTAGCCTGATCGCTGTCGTAGTTC
S1_288491776	1	288491776	T/G	0.480084	0.374603	0	GCACATAGCAACGACAGAGGCACAATTTTTATTCCAAAAGCCAAGAACAGACACATAGTTCGCATGGATCCCCTACAAATAACTCGAAAGGGTACTTCAC[T/G]ACATCCATGACTGACAAAATACTACCATGAACCGACTACATTTAACTAAAAACCTAGCTAGCTGATGCCTCTAGCCTGATCGCTGTCGTAGTTCATGCTC
S1_288492029	1	288492029	A/G	0.495807	0.374982	0	CCATATCAGCGACAACTCATTCGTCTTCGATTGTGACGCCTGTGTCTGGAGGGTTGGGGTTGTACTTGGCAAGAATGGTGGTGCACTGAATAGAGACCTT[A/G]TGGATCCAATCAGCCAAGTAAAGGATCTAAGCAAGGAGCTCTGGCACATGGTGGCACTGAACTCGTTCGTCAGTAGGATTCGGCACCAGTTGCCGAATGG
S1_288492044	1	288492044	C/T	0.314465	0.338207	0	CTCATTCGTCTTCGATTGTGACGCCTGTGTCTGGAGGGTTGGGGTTGTACTTGGCAAGAATGGTGGTGCACTGAATAGAGACCTTATGGATCCAATCAGC[C/T]AAGTAAAGGATCTAAGCAAGGAGCTCTGGCACATGGTGGCACTGAACTCGTTCGTCAGTAGGATTCGGCACCAGTTGCCGAATGGTCGTAGCGAGGTCTT
S1_288492111	1	288492111	G/A	0.457023	0.373146	0	GCACTGAATAGAGACCTTATGGATCCAATCAGCCAAGTAAAGGATCTAAGCAAGGAGCTCTGGCACATGGTGGCACTGAACTCGTTCGTCAGTAGGATTC[G/A]GCACCAGTTGCCGAATGGTCGTAGCGAGGTCTTCCATCTCCTTGATAGCCATTTGAGGGTATCTTACGGAGTGTTCGATATTGTAGCTGGTGCCATAGAA
S1_289181998	1	289181998	G/A	0.327731	0.343562	0.00104822	GGCAAGGAAGGTTGCTGCTTCCTCAAAGTCGAAGGCGGCGGAGGCTGAGCGCGGCGTCGGTCGCATGTACTCCGAGACAGAGACGGGAACCTCGCGGGAG[G/A]CAGCATCGGCCGCGACAGCGACGCCGACGAGCCTGGAGAGCGAATCTCCGCGCTCGGTGACGAGGGCGTACTCGGTGCCAGCGAAATCGTTGAGCGTCGG
S1_290905020	1	290905020	G/C	0.373166	0.358396	0	TAGATCTCGTTGCCGCATGCAAACTTCCTCAGCTGTCAACAAGCTTTACTCGATACTGAATTGCTGAGCTTGTTTATTTCAGATAAAGGACTTCATGCAA[G/C]ATTTTGTTTCAAACCATATCATCCCCTACATGGAACAAAAGATCCGTGTCCTCAATCAGCAGGTACACAGTTGAGAGTTTGGTATATCATTATGTTCATC
S1_290905090	1	290905090	G/A	0.321429	0.341079	0.00104822	TGTTTATTTCAGATAAAGGACTTCATGCAAGATTTTGTTTCAAACCATATCATCCCCTACATGGAACAAAAGATCCGTGTCCTCAATCAGCAGGTACACA[G/A]TTGAGAGTTTGGTATATCATTATGTTCATCTTATCATTTCCCAACAAGATTCAGTACCGTTTTAGGTAGCCACAACAAGAAAGGGTTTTAGAAATCAGAT
S1_291109755	1	291109755	C/T	0.365546	0.356269	0.00104822	CCTTACTACGTGGCACCAGAGGTGCTGAAGAAGAAGTACGGTCCAGAGGCAGACGTCTGGAGCGCCGGTGTGATCATCTACATCCTGCTGTCCGGAGTGC[C/T]GCCATTCTGGGCAGGTGAAGTGTGGCACACCTTTAAGCAGTGCATTGATCGACGAGACTGATACGGCATTATCATGTAAAATTCCACGGCCGATCTCTTG
S1_292044226	1	292044226	G/A	0.356394	0.353527	0	GTTGGACGCGAGCACGAGCGACCGCAGCGAGGGTGCGCTTCCCAGGGACTCCGGCACGGCTCCCTGGAACGTGTTGTTCCGCAGGCTCAGGACGGCCAGC[G/A]ACGGCAGGGCGCCGATCCAGGCCGGCACCTCGCCGCCCAGCATGTTGTCGTCGAGGACCAGCGTCTGGAGGCCGGCGAGGCGCGACACGCCCCGCGGGAC
S1_292044230	1	292044230	G/A	0.355346	0.3532	0	GACGCGAGCACGAGCGACCGCAGCGAGGGTGCGCTTCCCAGGGACTCCGGCACGGCTCCCTGGAACGTGTTGTTCCGCAGGCTCAGGACGGCCAGCGACG[G/A]CAGGGCGCCGATCCAGGCCGGCACCTCGCCGCCCAGCATGTTGTCGTCGAGGACCAGCGTCTGGAGGCCGGCGAGGCGCGACACGCCCCGCGGGACCTCG
S1_292044320	1	292044320	G/A	0.34	0.348089	0.00209644	GCCAGCGACGGCAGGGCGCCGATCCAGGCCGGCACCTCGCCGCCCAGCATGTTGTCGTCGAGGACCAGCGTCTGGAGGCCGGCGAGGCGCGACACGCCCC[G/A]CGGGACCTCGCCGAAGAGGTAGTTGCCGCTCATGTTGACGATCTCCAGCGACGCGAGGCGGCCGAGCTTGCCCGGCAGGGGGCCCCAGAGGCCGAGCCCG
S1_292044425	1	292044425	G/A	0.309224	0.335955	0	ACCTCGCCGAAGAGGTAGTTGCCGCTCATGTTGACGATCTCCAGCGACGCGAGGCGGCCGAGCTTGCCCGGCAGGGGGCCCCAGAGGCCGAGCCCGGACA[G/A]CGTGAGCACCTTGAGGTCGGGGAGCCTGGACAGCGTCGTGACCACGGCCCCGATGGAGAAGTTCCTGGGCAGAGGCGGCGCGCCCGCGCCCGCGATGTGG
S1_292044444	1	292044444	G/A	0.322851	0.341649	0	TGCCGCTCATGTTGACGATCTCCAGCGACGCGAGGCGGCCGAGCTTGCCCGGCAGGGGGCCCCAGAGGCCGAGCCCGGACAGCGTGAGCACCTTGAGGTC[G/A]GGGAGCCTGGACAGCGTCGTGACCACGGCCCCGATGGAGAAGTTCCTGGGCAGAGGCGGCGCGCCCGCGCCCGCGATGTGGAGCTGCGTCACGGTGTCCC
S1_292373882	1	292373882	G/A	0.387841	0.362104	0	GTACCACCACGGCAAACGAAGCTCGACGCGCGACGAGCTGCTGCTATAAGATAGGCGCCCAGTGTAACGCAGCTCCATACTTACCTGGACGGGGTCGACG[G/A]GCGATCACCAAGGCTCGTGGCCTAGGCCAATGGCCCACATTGCACTTGGTGGGTGCGTTGGCTTACCATCTCCCCAAGTGGGAGAGTGGACGTCATAATT
S1_292373910	1	292373910	C/T	0.373166	0.358396	0	CGCGACGAGCTGCTGCTATAAGATAGGCGCCCAGTGTAACGCAGCTCCATACTTACCTGGACGGGGTCGACGGGCGATCACCAAGGCTCGTGGCCTAGGC[C/T]AATGGCCCACATTGCACTTGGTGGGTGCGTTGGCTTACCATCTCCCCAAGTGGGAGAGTGGACGTCATAATTTGTGGTAGAGGGGGTACGCGTTCGCGCG
S1_292373929	1	292373929	T/C	0.476939	0.374468	0	AAGATAGGCGCCCAGTGTAACGCAGCTCCATACTTACCTGGACGGGGTCGACGGGCGATCACCAAGGCTCGTGGCCTAGGCCAATGGCCCACATTGCACT[T/C]GGTGGGTGCGTTGGCTTACCATCTCCCCAAGTGGGAGAGTGGACGTCATAATTTGTGGTAGAGGGGGTACGCGTTCGCGCGGCCCCTGCCAAATCTGAAA
S1_293223611	1	293223611	C/G	0.297269	0.330522	0.00104822	CCCCACAAGCCGTGGCGACAGCAACGCTGCTGCGCCCTCCGCGCCGAGCTTGGTCGCGCAACCAGGCTGCGGGCAGCGCGGGGCCAGCCCGCCGAGTAGC[C/G]TCATTTTCATGTGCGTCTTCATGCAGACGAGGCAAAAGCGGTGCGCGCAGCCTTCCACCGCGTGCATCTTCCTGCTGTCCACGTCCTCCAGGCAGATCCT
S1_295685830	1	295685830	G/A	0.446429	0.372114	0.00104822	CGTCGACGACCTGTCGTCCGGCCACTGCCTGTGCAAGGCGGACATCAAGCCGTGGCTCTTCTCCAAGAAGAAGGGGTCCAGGAGCCTCGACGTCGAGGAC[G/A]GCAAGGTCGAGATCTTCTGGGACCTGTCGGGCGCCAGGTTCGGCGCCGGGCCAGAGCCCGTGGAGGGGTTCTATGTCGCAGTGGTGTTCGACCTCGAGCT
S1_295685839	1	295685839	G/A	0.448637	0.372348	0	CCTGTCGTCCGGCCACTGCCTGTGCAAGGCGGACATCAAGCCGTGGCTCTTCTCCAAGAAGAAGGGGTCCAGGAGCCTCGACGTCGAGGACGGCAAGGTC[G/A]AGATCTTCTGGGACCTGTCGGGCGCCAGGTTCGGCGCCGGGCCAGAGCCCGTGGAGGGGTTCTATGTCGCAGTGGTGTTCGACCTCGAGCTCGCGCTCCT
S1_295685841	1	295685841	G/T	0.297694	0.330722	0	TGTCGTCCGGCCACTGCCTGTGCAAGGCGGACATCAAGCCGTGGCTCTTCTCCAAGAAGAAGGGGTCCAGGAGCCTCGACGTCGAGGACGGCAAGGTCGA[G/T]ATCTTCTGGGACCTGTCGGGCGCCAGGTTCGGCGCCGGGCCAGAGCCCGTGGAGGGGTTCTATGTCGCAGTGGTGTTCGACCTCGAGCTCGCGCTCCTGC
S1_295685849	1	295685849	G/A	0.448637	0.372348	0	GGCCACTGCCTGTGCAAGGCGGACATCAAGCCGTGGCTCTTCTCCAAGAAGAAGGGGTCCAGGAGCCTCGACGTCGAGGACGGCAAGGTCGAGATCTTCT[G/A]GGACCTGTCGGGCGCCAGGTTCGGCGCCGGGCCAGAGCCCGTGGAGGGGTTCTATGTCGCAGTGGTGTTCGACCTCGAGCTCGCGCTCCTGCTCGGCGAC
S1_295685869	1	295685869	T/A	0.459119	0.373323	0	GGACATCAAGCCGTGGCTCTTCTCCAAGAAGAAGGGGTCCAGGAGCCTCGACGTCGAGGACGGCAAGGTCGAGATCTTCTGGGACCTGTCGGGCGCCAGG[T/A]TCGGCGCCGGGCCAGAGCCCGTGGAGGGGTTCTATGTCGCAGTGGTGTTCGACCTCGAGCTCGCGCTCCTGCTCGGCGACATGAAGAAGGATGCCTACAG
S1_295685872	1	295685872	G/A	0.463312	0.37365	0	CATCAAGCCGTGGCTCTTCTCCAAGAAGAAGGGGTCCAGGAGCCTCGACGTCGAGGACGGCAAGGTCGAGATCTTCTGGGACCTGTCGGGCGCCAGGTTC[G/A]GCGCCGGGCCAGAGCCCGTGGAGGGGTTCTATGTCGCAGTGGTGTTCGACCTCGAGCTCGCGCTCCTGCTCGGCGACATGAAGAAGGATGCCTACAGGAA
S1_295685879	1	295685879	G/A	0.467505	0.373942	0	CCGTGGCTCTTCTCCAAGAAGAAGGGGTCCAGGAGCCTCGACGTCGAGGACGGCAAGGTCGAGATCTTCTGGGACCTGTCGGGCGCCAGGTTCGGCGCCG[G/A]GCCAGAGCCCGTGGAGGGGTTCTATGTCGCAGTGGTGTTCGACCTCGAGCTCGCGCTCCTGCTCGGCGACATGAAGAAGGATGCCTACAGGAAGACCGGA
S1_295685890	1	295685890	G/A	0.467505	0.373942	0	CTCCAAGAAGAAGGGGTCCAGGAGCCTCGACGTCGAGGACGGCAAGGTCGAGATCTTCTGGGACCTGTCGGGCGCCAGGTTCGGCGCCGGGCCAGAGCCC[G/A]TGGAGGGGTTCTATGTCGCAGTGGTGTTCGACCTCGAGCTCGCGCTCCTGCTCGGCGACATGAAGAAGGATGCCTACAGGAAGACCGGAGCCAGCCAGTC
S1_295685896	1	295685896	G/A	0.471698	0.374198	0	GAAGAAGGGGTCCAGGAGCCTCGACGTCGAGGACGGCAAGGTCGAGATCTTCTGGGACCTGTCGGGCGCCAGGTTCGGCGCCGGGCCAGAGCCCGTGGAG[G/A]GGTTCTATGTCGCAGTGGTGTTCGACCTCGAGCTCGCGCTCCTGCTCGGCGACATGAAGAAGGATGCCTACAGGAAGACCGGAGCCAGCCAGTCGACGCT
S1_295685933	1	295685933	C/T	0.473795	0.374312	0	AAGGTCGAGATCTTCTGGGACCTGTCGGGCGCCAGGTTCGGCGCCGGGCCAGAGCCCGTGGAGGGGTTCTATGTCGCAGTGGTGTTCGACCTCGAGCTCG[C/T]GCTCCTGCTCGGCGACATGAAGAAGGATGCCTACAGGAAGACCGGAGCCAGCCAGTCGACGCTGAATGCCGCCGCGTTCGTGGCGAGGAGGGAGCACATA
S1_295685977	1	295685977	G/A	0.465263	0.37379	0.00209644	CGGGCCAGAGCCCGTGGAGGGGTTCTATGTCGCAGTGGTGTTCGACCTCGAGCTCGCGCTCCTGCTCGGCGACATGAAGAAGGATGCCTACAGGAAGACC[G/A]GAGCCAGCCAGTCGACGCTGAATGCCGCCGCGTTCGTGGCGAGGAGGGAGCACATATATGGCAAGAAGATCTACTCTGCCAAGGCGCAGTTCTGCGACAA
S1_295685995	1	295685995	C/A	0.463235	0.373645	0.00104822	GGGGTTCTATGTCGCAGTGGTGTTCGACCTCGAGCTCGCGCTCCTGCTCGGCGACATGAAGAAGGATGCCTACAGGAAGACCGGAGCCAGCCAGTCGACG[C/A]TGAATGCCGCCGCGTTCGTGGCGAGGAGGGAGCACATATATGGCAAGAAGATCTACTCTGCCAAGGCGCAGTTCTGCGACAACGGCCAGTTCCACGACAT
S1_295686053	1	295686053	C/T	0.432773	0.37044	0.00104822	AAGAAGGATGCCTACAGGAAGACCGGAGCCAGCCAGTCGACGCTGAATGCCGCCGCGTTCGTGGCGAGGAGGGAGCACATATATGGCAAGAAGATCTACT[C/T]TGCCAAGGCGCAGTTCTGCGACAACGGCCAGTTCCACGACATCGCCATAGAGTGCGATACCGTCGGCTTCAAGGATCCGTGTCTCGAGATACGAGTCGAT
S1_295686055	1	295686055	G/T	0.436842	0.370979	0.00209644	GAAGGATGCCTACAGGAAGACCGGAGCCAGCCAGTCGACGCTGAATGCCGCCGCGTTCGTGGCGAGGAGGGAGCACATATATGGCAAGAAGATCTACTCT[G/T]CCAAGGCGCAGTTCTGCGACAACGGCCAGTTCCACGACATCGCCATAGAGTGCGATACCGTCGGCTTCAAGGATCCGTGTCTCGAGATACGAGTCGATAA
S1_295686091	1	295686091	G/C	0.409474	0.366671	0.00209644	GACGCTGAATGCCGCCGCGTTCGTGGCGAGGAGGGAGCACATATATGGCAAGAAGATCTACTCTGCCAAGGCGCAGTTCTGCGACAACGGCCAGTTCCAC[G/C]ACATCGCCATAGAGTGCGATACCGTCGGCTTCAAGGATCCGTGTCTCGAGATACGAGTCGATAAGAAGCCCGTGATGCAGGTGAAGCGCCTGGCGTGGAA
S1_295686097	1	295686097	G/T	0.404211	0.365656	0.00209644	GAATGCCGCCGCGTTCGTGGCGAGGAGGGAGCACATATATGGCAAGAAGATCTACTCTGCCAAGGCGCAGTTCTGCGACAACGGCCAGTTCCACGACATC[G/T]CCATAGAGTGCGATACCGTCGGCTTCAAGGATCCGTGTCTCGAGATACGAGTCGATAAGAAGCCCGTGATGCAGGTGAAGCGCCTGGCGTGGAAGTTCAG
S1_295686103	1	295686103	G/T	0.398109	0.364403	0.00104822	CGCCGCGTTCGTGGCGAGGAGGGAGCACATATATGGCAAGAAGATCTACTCTGCCAAGGCGCAGTTCTGCGACAACGGCCAGTTCCACGACATCGCCATA[G/T]AGTGCGATACCGTCGGCTTCAAGGATCCGTGTCTCGAGATACGAGTCGATAAGAAGCCCGTGATGCAGGTGAAGCGCCTGGCGTGGAAGTTCAGGGGAAA
S1_295686119	1	295686119	G/C	0.408805	0.366545	0	AGGAGGGAGCACATATATGGCAAGAAGATCTACTCTGCCAAGGCGCAGTTCTGCGACAACGGCCAGTTCCACGACATCGCCATAGAGTGCGATACCGTCG[G/C]CTTCAAGGATCCGTGTCTCGAGATACGAGTCGATAAGAAGCCCGTGATGCAGGTGAAGCGCCTGGCGTGGAAGTTCAGGGGAAACCAGGCGATTCTCGTG
S1_295686121	1	295686121	T/G	0.40566	0.365942	0	GAGGGAGCACATATATGGCAAGAAGATCTACTCTGCCAAGGCGCAGTTCTGCGACAACGGCCAGTTCCACGACATCGCCATAGAGTGCGATACCGTCGGC[T/G]TCAAGGATCCGTGTCTCGAGATACGAGTCGATAAGAAGCCCGTGATGCAGGTGAAGCGCCTGGCGTGGAAGTTCAGGGGAAACCAGGCGATTCTCGTGGA
S1_295686122	1	295686122	T/C	0.408613	0.366509	0.00104822	AGGGAGCACATATATGGCAAGAAGATCTACTCTGCCAAGGCGCAGTTCTGCGACAACGGCCAGTTCCACGACATCGCCATAGAGTGCGATACCGTCGGCT[T/C]CAAGGATCCGTGTCTCGAGATACGAGTCGATAAGAAGCCCGTGATGCAGGTGAAGCGCCTGGCGTGGAAGTTCAGGGGAAACCAGGCGATTCTCGTGGAT
S1_295686139	1	295686139	G/A	0.400419	0.364887	0	CAAGAAGATCTACTCTGCCAAGGCGCAGTTCTGCGACAACGGCCAGTTCCACGACATCGCCATAGAGTGCGATACCGTCGGCTTCAAGGATCCGTGTCTC[G/A]AGATACGAGTCGATAAGAAGCCCGTGATGCAGGTGAAGCGCCTGGCGTGGAAGTTCAGGGGAAACCAGGCGATTCTCGTGGATGGCTTGCCCGTGGAGGT
S1_296489965	1	296489965	T/C	0.420335	0.368573	0	TTGGATGTTGGAACATGCCTTGGACATCAGGGCTAGTCATTCCCGAAAATAAAACAATAACACAATAACAATCACTTCGTCATGGATTCCATGAAGGCGT[T/C]GATGTTCTTCAAAGATTTGCCCTCAGGCCCCATGCTCCTCTCTGCCAATTCCTTCAATCTTTTCACCCTTTCCTTCACACCACTGTCACCCATTAGGCTC
S1_296490156	1	296490156	T/C	0.418947	0.368344	0.00209644	CATTAGGCTCGTCAACCTCTCCATGATCCTTTCCTTGGCGACAATGCCATCACCGCCGTCGGGCACCACCCTTAACCCCACCTTCCAGATATCACAAATG[T/C]ATGCCTGGTTCGTGAACTGGTCGGTGAAGTAGGGCCAGCAAAGCAAAGGCACGCCATGGCGGACGCCCTCCAGCGTCGAGTTCCACCCGCAATGCGTCAG
S1_296490181	1	296490181	T/C	0.413684	0.367439	0.00209644	ATCCTTTCCTTGGCGACAATGCCATCACCGCCGTCGGGCACCACCCTTAACCCCACCTTCCAGATATCACAAATGTATGCCTGGTTCGTGAACTGGTCGG[T/C]GAAGTAGGGCCAGCAAAGCAAAGGCACGCCATGGCGGACGCCCTCCAGCGTCGAGTTCCACCCGCAATGCGTCAGGAAGCAGCCGACAGCAGGGTGCGCG
S1_296490220	1	296490220	C/T	0.321803	0.341229	0	ACCACCCTTAACCCCACCTTCCAGATATCACAAATGTATGCCTGGTTCGTGAACTGGTCGGTGAAGTAGGGCCAGCAAAGCAAAGGCACGCCATGGCGGA[C/T]GCCCTCCAGCGTCGAGTTCCACCCGCAATGCGTCAGGAAGCAGCCGACAGCAGGGTGCGCGAGCACTTTCTCCTGCGGCGCCCACTCCACCACCTTGCCC
S1_296490357	1	296490357	G/T	0.302935	0.333149	0	GAAGCAGCCGACAGCAGGGTGCGCGAGCACTTTCTCCTGCGGCGCCCACTCCACCACCTTGCCCCTCGCATGGCGTGGCAGGAGATCCGTGAACGCGGGC[G/T]GGAGCTCGGCCGCCAGCCCCGGCCGGAACACCCACAGGAAGGGGCGGGCGGAGGCCAGCAGGGCCAGCGCGAGCTCCTGGAGCTGCGCGGGGCTCATGAC
S1_296490366	1	296490366	G/A	0.39916	0.364624	0.00104822	GACAGCAGGGTGCGCGAGCACTTTCTCCTGCGGCGCCCACTCCACCACCTTGCCCCTCGCATGGCGTGGCAGGAGATCCGTGAACGCGGGCGGGAGCTCG[G/A]CCGCCAGCCCCGGCCGGAACACCCACAGGAAGGGGCGGGCGGAGGCCAGCAGGGCCAGCGCGAGCTCCTGGAGCTGCGCGGGGCTCATGACCGTCAGGCT
S1_296490610	1	296490610	T/C	0.305672	0.334384	0.00104822	AGGAAGGACGCGCAGGCCTCGTCGTCGGCGCGCCAAAAGTGCCCGGCCGGCGCCTCGCTCGTCCGGCGCTGGCAGGTGCGCAGCGGGCCGATCGGGAGGA[T/C]GGAGGCGGCCGCCGGGGAGTGGGCGCCGAAGATGTCCGGCTCGAGGTCCTCGAAGGTGTTGCAGAGGACGACGTCCGCCTTAGCCACGGCGGCCCACGCG
S1_296490712	1	296490712	T/C	0.438155	0.371146	0	GAGGCGGCCGCCGGGGAGTGGGCGCCGAAGATGTCCGGCTCGAGGTCCTCGAAGGTGTTGCAGAGGACGACGTCCGCCTTAGCCACGGCGGCCCACGCGG[T/C]GGTGGTCAGGTAGTGGAAGACCATGCGCTCGACGTCGCGGTTGCCCATGTAGTTCCACGCCAGGAAGACGGCGTCCATGGGGGGCATCGACTCGGCCAGC
S1_296490831	1	296490831	T/A	0.360587	0.354809	0	GACCATGCGCTCGACGTCGCGGTTGCCCATGTAGTTCCACGCCAGGAAGACGGCGTCCATGGGGGGCATCGACTCGGCCAGCCGGAACGAGTGGTTCTCC[T/A]GCTTCACTGGAGCTCCTGCACGCACGCGCACCATTCTTCAGCTTTGGCCTTTGGGCCTTTGGCCATTGGTTCCCAGCCCAAGAACGCAGCCATCGACGAC
S1_297171975	1	297171975	G/C	0.494759	0.374973	0	GATGGGCCTGTCAGCAGTTAGGCCGGGTCACAGTTTGTGCCGCCGCCGCCTCTGCTCCACTTGTCGTGCCAGTCAGAGAAGCCTGTCAGCAAGGCCTCTT[G/C]CATCCACTGGTATCGGCAACTTGATGCAGCTTCAGGGACCGTGAGCCAGGTCCTCTGTCGGGTGCTCTGCTCAGGCCATGAGGCCAGCTCTTCCTTTACA
S1_297171994	1	297171994	A/C	0.495807	0.374982	0	AGGCCGGGTCACAGTTTGTGCCGCCGCCGCCTCTGCTCCACTTGTCGTGCCAGTCAGAGAAGCCTGTCAGCAAGGCCTCTTGCATCCACTGGTATCGGCA[A/C]CTTGATGCAGCTTCAGGGACCGTGAGCCAGGTCCTCTGTCGGGTGCTCTGCTCAGGCCATGAGGCCAGCTCTTCCTTTACATGCAGCGCAAACACTGCAG
S1_297172058	1	297172058	G/T	0.498952	0.374999	0	TGTCAGCAAGGCCTCTTGCATCCACTGGTATCGGCAACTTGATGCAGCTTCAGGGACCGTGAGCCAGGTCCTCTGTCGGGTGCTCTGCTCAGGCCATGAG[G/T]CCAGCTCTTCCTTTACATGCAGCGCAAACACTGCAGCTCTGCACATACCCTCAGGGCAGCACGCATCTTGATGCGTCTTGCTTTTGAAGTCATAGAGCCC
S1_297172059	1	297172059	C/T	0.498952	0.374999	0	GTCAGCAAGGCCTCTTGCATCCACTGGTATCGGCAACTTGATGCAGCTTCAGGGACCGTGAGCCAGGTCCTCTGTCGGGTGCTCTGCTCAGGCCATGAGG[C/T]CAGCTCTTCCTTTACATGCAGCGCAAACACTGCAGCTCTGCACATACCCTCAGGGCAGCACGCATCTTGATGCGTCTTGCTTTTGAAGTCATAGAGCCCC
S1_297172154	1	297172154	A/G	0.388655	0.362295	0.00104822	TGAGGCCAGCTCTTCCTTTACATGCAGCGCAAACACTGCAGCTCTGCACATACCCTCAGGGCAGCACGCATCTTGATGCGTCTTGCTTTTGAAGTCATAG[A/G]GCCCCAGAAAATGCTGGTTCAGAAAGCAAATGGCATTATATAAGCAACAATGATGGCAATGTGTTGCAATAGACACTTTACGAAATTGAATGACAGACAA
S1_297172155	1	297172155	G/A	0.387605	0.362048	0.00104822	GAGGCCAGCTCTTCCTTTACATGCAGCGCAAACACTGCAGCTCTGCACATACCCTCAGGGCAGCACGCATCTTGATGCGTCTTGCTTTTGAAGTCATAGA[G/A]CCCCAGAAAATGCTGGTTCAGAAAGCAAATGGCATTATATAAGCAACAATGATGGCAATGTGTTGCAATAGACACTTTACGAAATTGAATGACAGACAAA
S1_297185896	1	297185896	G/A	0.340671	0.348325	0	GAGATGTTTACAGTACATTACCTTTGGAAACAAAAGACCAGGTCCGCTTTGGGAATTTATCATGAGAACTTCCACGAGTTTCTTAGTTTTGTCACCAGAG[G/A]TTTCATCATTGTTAGCTCTATACCTAAATGGTATGCATCTGCAGAGAAAATGAAATGGTTCAGAAATACATATTCTGGTATTGCTATTATTCCTACACGT
S1_297187981	1	297187981	G/A	0.490546	0.374911	0.00104822	CATCGGCCCCAACCCAATCGAATCCAATCGGTGAGGGAACCTCGAAGCACTAGGAGCAATAATTGGAAAGGGAATCAGTCAGTCAGTCAGAGTCAGCCCA[G/A]CGCGTACCCGGCCACTAGCCGACGGCCATCCTCGTACCGCTGCTGATGCCGGCCCGTGCGGGCCACTAGGTCGCACATGAAGCCCGCTCCTCCCGCAGCC
S1_297188061	1	297188061	A/C	0.495807	0.374982	0	AGTCAGTCAGAGTCAGCCCAGCGCGTACCCGGCCACTAGCCGACGGCCATCCTCGTACCGCTGCTGATGCCGGCCCGTGCGGGCCACTAGGTCGCACATG[A/C]AGCCCGCTCCTCCCGCAGCCGCGCCGCTCCTCCTCCTCTCTATCCGGCGGGGGCCGGGCGGCGGGCAATGCGGCGAGGGCGAGAGGGGGAGGAGAGATTT
S1_297188133	1	297188133	G/A	0.493711	0.37496	0	GCCCGTGCGGGCCACTAGGTCGCACATGAAGCCCGCTCCTCCCGCAGCCGCGCCGCTCCTCCTCCTCTCTATCCGGCGGGGGCCGGGCGGCGGGCAATGC[G/A]GCGAGGGCGAGAGGGGGAGGAGAGATTTGTGCGGGGCTAGAGAGAGAGGGGCGATAGGAGGTGGGGAGTTCGCCGTGAGGGCGCCCTGTTTTTTTTTCGT
S1_297747813	1	297747813	G/C	0.368421	0.357087	0.00209644	TTTTTCAAACCTTCTCCCACAAAACAAAACAAAAAGCAGCTTTCTTGTCAGAAGTCAGCAAAAAAAAACTAAATTCCAGACCGAACGCGATTTCTTACCT[G/C]AAAACTCGGGGCAAATAGCCGACAGCCCAAACGCTTCAGAGAGCCCACGCGGCCGGACGAAAATAACCGATTTCCCCAAACGAGCCGAGCGGGAAACTGC
S1_297747904	1	297747904	G/A	0.359244	0.354403	0.00104822	TTCTTACCTGAAAACTCGGGGCAAATAGCCGACAGCCCAAACGCTTCAGAGAGCCCACGCGGCCGGACGAAAATAACCGATTTCCCCAAACGAGCCGAGC[G/A]GGAAACTGCGATTCTCGACTCAGGAGATGAGAGATTTCGCAACGGAATTCACAGGTGCGGGCAGAACCCTAACCCTAAAGGATGCGGGGTGAGATTTGGT
S1_297747958	1	297747958	G/A	0.358491	0.354173	0	CCACGCGGCCGGACGAAAATAACCGATTTCCCCAAACGAGCCGAGCGGGAAACTGCGATTCTCGACTCAGGAGATGAGAGATTTCGCAACGGAATTCACA[G/A]GTGCGGGCAGAACCCTAACCCTAAAGGATGCGGGGTGAGATTTGGTGCGGCTCCGCGGCGTGGGGTTGGGGGATGGTCGTCGTCACTCGTCGTGCGAGGA
S1_297747990	1	297747990	G/A	0.365263	0.356187	0.00209644	CAAACGAGCCGAGCGGGAAACTGCGATTCTCGACTCAGGAGATGAGAGATTTCGCAACGGAATTCACAGGTGCGGGCAGAACCCTAACCCTAAAGGATGC[G/A]GGGTGAGATTTGGTGCGGCTCCGCGGCGTGGGGTTGGGGGATGGTCGTCGTCACTCGTCGTGCGAGGAAGGGAAGGAAAAGTCGGGGAGAGAAGGTATCG
S1_297936353	1	297936353	A/C	0.323529	0.341918	0.00104822	CAAAGTTTGTAAAAAGATCAAGGTTTTTATCTGGCTTGTCTTCAGAGACAGAATCATCTCGAAAAACTTGCTCAAGAGGAAAGGCTTTATGAATGCAGCT[A/C]GCGATCCGCACAGTGTGCTTTGTGATTCCAACTACAAGGAGACAAACTTCCATCTGCTGTTTGAGTCCCCCTTCAGCTGGAACTGCTGGCAATACGTGGG
S1_297937807	1	297937807	G/A	0.33543	0.34645	0	TCGCGACTGCTCGACAGAGGTCACGGGGCACCGGACAGTGGGGGCGTGACAGAGGGCGCTCGACGGAGGCGAGGCAATGCCACAACGGTGGTCACTCGAC[G/A]GAGGGTGCAGGCAGCGAGACGACGGCCACTCGATGACTGATGCAAGGAACAACCGAATAGGACGTTGGCCGCTCGACGGAGTATGGAGGGCAAGGAACGA
S1_297937865	1	297937865	T/C	0.367647	0.356869	0.00104822	CTCGACGGAGGCGAGGCAATGCCACAACGGTGGTCACTCGACGGAGGGTGCAGGCAGCGAGACGACGGCCACTCGATGACTGATGCAAGGAACAACCGAA[T/C]AGGACGTTGGCCGCTCGACGGAGTATGGAGGGCAAGGAACGACGACCGCTCGCGCTAGGCAGCGCCAACCGGTCGTACGACGGTGGCTCGATGTGATTTA
S1_297937955	1	297937955	G/A	0.366876	0.35665	0	AACAACCGAATAGGACGTTGGCCGCTCGACGGAGTATGGAGGGCAAGGAACGACGACCGCTCGCGCTAGGCAGCGCCAACCGGTCGTACGACGGTGGCTC[G/A]ATGTGATTTAGGGCGGCTAGCACACGGCTACTAGGGTAAACGAGTGAGTGATCGACGAGTCCGTTTGTGATCTGTTTGTGACTCCGTGTGGTAGTGACGT
S1_297937964	1	297937964	T/C	0.365828	0.35635	0	ATAGGACGTTGGCCGCTCGACGGAGTATGGAGGGCAAGGAACGACGACCGCTCGCGCTAGGCAGCGCCAACCGGTCGTACGACGGTGGCTCGATGTGATT[T/C]AGGGCGGCTAGCACACGGCTACTAGGGTAAACGAGTGAGTGATCGACGAGTCCGTTTGTGATCTGTTTGTGACTCCGTGTGGTAGTGACGTAGTGGTGGT
S1_297938884	1	297938884	T/C	0.368697	0.357165	0.00104822	GGATCAACTCCATTAATCGGGCATGGCTGGTGTGGTTGGTTCCCTGGTCCGGTTGATTTCCTTGGAGCGGTTAATTAGTTCCTTGGTTAACCTTGTCACC[T/C]CCCAAGGCATCGCCAGTCTGTTGTAAGCATATCCTGTGAAACTGGCATGGTGACAGTGTAAAGGTATACTTGGACAAGGCGCTGGCTAAGGATCAACAAA
S1_298682976	1	298682976	A/G	0.314465	0.338207	0	CTCCGAAAAGCCCCCCAGCGGCCTCCCCTCCGCCCCGCAGCCATGGCCGCCACCGGCGTGGTCGCCGAGCCGAAGACCAAGTACGATCGCCAGCTCAGGT[A/G]ACCCTTTGGCGCGCGTCTGCGCTCTCCCTCCCGCCTCCACCTCCTCGCCTCCGCGTGCTCGATGCGAGCGCTTAGCGTCGGTTGATTCTAGGGTTTAGGG
S1_299113110	1	299113110	G/A	0.437107	0.371013	0	AAAAGATTACCAGTATAGATTGCAATGCGCAGTTCAAAGTTCAACTATAAACATAGCATTTGAGCAACAGGAGTAGCAAATGCCTTACTTGAGTGTTTCT[G/A]TAAGAGCCTCGGGGAGTCGATACTCCTCATTGTAGGCAGGAACTATCAACGAAATATATTTCTCAGGAGGATCCAAAACCGACGGGCAGGGCACCTATAT
S1_299113116	1	299113116	G/A	0.43501	0.370741	0	TTACCAGTATAGATTGCAATGCGCAGTTCAAAGTTCAACTATAAACATAGCATTTGAGCAACAGGAGTAGCAAATGCCTTACTTGAGTGTTTCTGTAAGA[G/A]CCTCGGGGAGTCGATACTCCTCATTGTAGGCAGGAACTATCAACGAAATATATTTCTCAGGAGGATCCAAAACCGACGGGCAGGGCACCTATATAACAGT
S1_299113132	1	299113132	A/G	0.445493	0.372011	0	CAATGCGCAGTTCAAAGTTCAACTATAAACATAGCATTTGAGCAACAGGAGTAGCAAATGCCTTACTTGAGTGTTTCTGTAAGAGCCTCGGGGAGTCGAT[A/G]CTCCTCATTGTAGGCAGGAACTATCAACGAAATATATTTCTCAGGAGGATCCAAAACCGACGGGCAGGGCACCTATATAACAGTCAGTTCAGACAATCAA
S1_300507727	1	300507727	C/T	0.345912	0.350129	0	CCTAAATGAATGTCAGGAAGGTTCCTATCGTCATGTGGTGCCTTACTGAAAGGAAGCTTCTTTGTTTCAACATAACGCACTGTATCATATGAGAAGAATC[C/T]AACCCATCCTCCTACAAAATATCATACAAATATTGTGACTGTAATTGATACATAACAAAGAACTATCCCCATGTCCTCCATAAGGAGCATTCTAGATATC
S1_300508034	1	300508034	G/A	0.330189	0.344501	0	ATATGAAACTTGTATCAATAGACTTATACCCAAAGTGTCCTCTAATTTTAGATTGATTTATTAGCAAATAACAACATGCAGTGAGAAAAAAATAACGGCC[G/A]GAGTCTATTTTGTTAGACTTTTTCCTCATTAAAATACTACTATCATTTTGAGATGGAGGGGGTACCAGCAACATGTGCATGGAGAGAGAACATGACAAGT
S1_300508084	1	300508084	G/C	0.450734	0.372561	0	GATTGATTTATTAGCAAATAACAACATGCAGTGAGAAAAAAATAACGGCCGGAGTCTATTTTGTTAGACTTTTTCCTCATTAAAATACTACTATCATTTT[G/C]AGATGGAGGGGGTACCAGCAACATGTGCATGGAGAGAGAACATGACAAGTATGGAATCATGTGCTGCTGTAGAAAGTATAGACCCATACCATGAGTAGAA
S1_300508255	1	300508255	A/T	0.352941	0.352438	0.00104822	AGAAAGTATAGACCCATACCATGAGTAGAAATGGCATTGTTTCACCCTCACCCCAAGTATGTAAAGCAAGAGGCAGCAGAGGATGTTTTTACCTCAAGCA[A/T]TTCCACAGATCTATGGCAAGTGACACTATGACAACAATTTAAGATGCTTCGCATTCTAAAACAAGGTACCAGGAAGAGGGCGGGGGCAAAACTGTACCAC
S1_300508347	1	300508347	C/G	0.341719	0.348692	0	CTCAAGCAATTCCACAGATCTATGGCAAGTGACACTATGACAACAATTTAAGATGCTTCGCATTCTAAAACAAGGTACCAGGAAGAGGGCGGGGGCAAAA[C/G]TGTACCACAAAATGCATCAGGGAGGCTGTCAGCAATCTGCGGGTTCCACTGCTCCATGATTGTCCTGGGGATCCTCATGGGATCAGGCACGAAGTGCTCC
S1_300508365	1	300508365	C/T	0.313417	0.337763	0	TCTATGGCAAGTGACACTATGACAACAATTTAAGATGCTTCGCATTCTAAAACAAGGTACCAGGAAGAGGGCGGGGGCAAAACTGTACCACAAAATGCAT[C/T]AGGGAGGCTGTCAGCAATCTGCGGGTTCCACTGCTCCATGATTGTCCTGGGGATCCTCATGGGATCAGGCACGAAGTGCTCCCTCCTCGACTTCATCTCA
S1_300508389	1	300508389	G/A	0.296646	0.330227	0	ACAATTTAAGATGCTTCGCATTCTAAAACAAGGTACCAGGAAGAGGGCGGGGGCAAAACTGTACCACAAAATGCATCAGGGAGGCTGTCAGCAATCTGCG[G/A]GTTCCACTGCTCCATGATTGTCCTGGGGATCCTCATGGGATCAGGCACGAAGTGCTCCCTCCTCGACTTCATCTCATGGTCCATGACCGTCACATGGTTA
S1_300508413	1	300508413	T/C	0.30608	0.334567	0	AAAACAAGGTACCAGGAAGAGGGCGGGGGCAAAACTGTACCACAAAATGCATCAGGGAGGCTGTCAGCAATCTGCGGGTTCCACTGCTCCATGATTGTCC[T/C]GGGGATCCTCATGGGATCAGGCACGAAGTGCTCCCTCCTCGACTTCATCTCATGGTCCATGACCGTCACATGGTTAGCCTTGGCCACGACCTCCATAGAA
S1_300508439	1	300508439	A/G	0.34979	0.351419	0.00104822	GGGCAAAACTGTACCACAAAATGCATCAGGGAGGCTGTCAGCAATCTGCGGGTTCCACTGCTCCATGATTGTCCTGGGGATCCTCATGGGATCAGGCACG[A/G]AGTGCTCCCTCCTCGACTTCATCTCATGGTCCATGACCGTCACATGGTTAGCCTTGGCCACGACCTCCATAGAAGGCTGCGCCCCGACCACGCTGTACCT
S1_300508446	1	300508446	C/A	0.303571	0.333438	0.00104822	ACTGTACCACAAAATGCATCAGGGAGGCTGTCAGCAATCTGCGGGTTCCACTGCTCCATGATTGTCCTGGGGATCCTCATGGGATCAGGCACGAAGTGCT[C/A]CCTCCTCGACTTCATCTCATGGTCCATGACCGTCACATGGTTAGCCTTGGCCACGACCTCCATAGAAGGCTGCGCCCCGACCACGCTGTACCTCCCCTGC
S1_300508478	1	300508478	G/T	0.320378	0.340654	0.00104822	AGCAATCTGCGGGTTCCACTGCTCCATGATTGTCCTGGGGATCCTCATGGGATCAGGCACGAAGTGCTCCCTCCTCGACTTCATCTCATGGTCCATGACC[G/T]TCACATGGTTAGCCTTGGCCACGACCTCCATAGAAGGCTGCGCCCCGACCACGCTGTACCTCCCCTGCAAATCACATGCTCGGTGAAATGCCTGGAGCAT
S1_300508512	1	300508512	A/C	0.395178	0.363771	0	CTGGGGATCCTCATGGGATCAGGCACGAAGTGCTCCCTCCTCGACTTCATCTCATGGTCCATGACCGTCACATGGTTAGCCTTGGCCACGACCTCCATAG[A/C]AGGCTGCGCCCCGACCACGCTGTACCTCCCCTGCAAATCACATGCTCGGTGAAATGCCTGGAGCATCAGACCATAGGACGACAGTCAGGCGGGTGTCACG
S1_300508525	1	300508525	G/A	0.393082	0.363307	0	TGGGATCAGGCACGAAGTGCTCCCTCCTCGACTTCATCTCATGGTCCATGACCGTCACATGGTTAGCCTTGGCCACGACCTCCATAGAAGGCTGCGCCCC[G/A]ACCACGCTGTACCTCCCCTGCAAATCACATGCTCGGTGAAATGCCTGGAGCATCAGACCATAGGACGACAGTCAGGCGGGTGTCACGGGTGGCGAATCCA
S1_300508532	1	300508532	C/T	0.425577	0.3694	0	AGGCACGAAGTGCTCCCTCCTCGACTTCATCTCATGGTCCATGACCGTCACATGGTTAGCCTTGGCCACGACCTCCATAGAAGGCTGCGCCCCGACCACG[C/T]TGTACCTCCCCTGCAAATCACATGCTCGGTGAAATGCCTGGAGCATCAGACCATAGGACGACAGTCAGGCGGGTGTCACGGGTGGCGAATCCACTACTCA
S1_300508661	1	300508661	G/A	0.404612	0.365736	0	GTGAAATGCCTGGAGCATCAGACCATAGGACGACAGTCAGGCGGGTGTCACGGGTGGCGAATCCACTACTCACCACATTGGTGCCCTCGGACCCCTGCTC[G/A]ACAGACTCGAAGAGAAAGCTGGGCGCATCGCGTTCGTCCTCCTTAACGAGACAGCGGTACGCTAGCACGGGCGTGAGGTGATCGGAGAAGATGCACCTCG
S1_300508775	1	300508775	G/T	0.440252	0.371405	0	GAAAGCTGGGCGCATCGCGTTCGTCCTCCTTAACGAGACAGCGGTACGCTAGCACGGGCGTGAGGTGATCGGAGAAGATGCACCTCGTGAGCGGCAGCAG[G/T]TTGCGGCCCTCCGCCGCCGCCGTCCGGAACCTGGACTCCTCCTCCCTCACCGCTGCGCGCGCGCACACGAGAAACGAGACCGTACCTCGACGGCATTAAT
S1_300508789	1	300508789	C/T	0.334382	0.346066	0	TCGCGTTCGTCCTCCTTAACGAGACAGCGGTACGCTAGCACGGGCGTGAGGTGATCGGAGAAGATGCACCTCGTGAGCGGCAGCAGGTTGCGGCCCTCCG[C/T]CGCCGCCGTCCGGAACCTGGACTCCTCCTCCCTCACCGCTGCGCGCGCGCACACGAGAAACGAGACCGTACCTCGACGGCATTAATAGTTAACCAAAACT
S1_301675014	1	301675014	G/A	0.337185	0.347086	0.00104822	TTCTTTACGCGTAGTAGGTAGTAGATCTCTCTTTGCTCGATCTGTTTTCGTTTTGTAAGATTCATTCACGTCTGCGCTGTGGCTCTATTCAGATTTGGTC[G/A]TGATTTCTGGGTTTGACCAGCGTAAGCATCGGCCCCGATCTGGATTCTGGAGCTTGACTATATCTCCTTTTATTTTTTTTTTATTTTGTACTATCTAACA
S1_302479256	1	302479256	G/A	0.322479	0.3415	0.00104822	TAATCCTAACTGACAGGATCAAGAAAAAAATATAACATATACATATTATGTTTTCCATAAGAGGCGTATAATACTTACATTATGTATCTCCAAATGAGCA[G/A]GCCATGACGATAGCTTTTTCTTGCCAGGCCTCACAGTTTTCATGACTCGATCACACCTTATCACAAGGTTCTTGGTCAGCAAAGTGTTAACAATGTCTTC
S1_302479292	1	302479292	G/A	0.32458	0.342334	0.00104822	ATATACATATTATGTTTTCCATAAGAGGCGTATAATACTTACATTATGTATCTCCAAATGAGCAGGCCATGACGATAGCTTTTTCTTGCCAGGCCTCACA[G/A]TTTTCATGACTCGATCACACCTTATCACAAGGTTCTTGGTCAGCAAAGTGTTAACAATGTCTTCCACCTCTAAATCCTTATCTGGCCCCAAAATTTCCCT
S1_302479312	1	302479312	C/G	0.329474	0.34423	0.00209644	ATAAGAGGCGTATAATACTTACATTATGTATCTCCAAATGAGCAGGCCATGACGATAGCTTTTTCTTGCCAGGCCTCACAGTTTTCATGACTCGATCACA[C/G]CTTATCACAAGGTTCTTGGTCAGCAAAGTGTTAACAATGTCTTCCACCTCTAAATCCTTATCTGGCCCCAAAATTTCCCTGACTTCTGGATGATTTTTGA
S1_302479352	1	302479352	T/C	0.331579	0.345025	0.00209644	AGCAGGCCATGACGATAGCTTTTTCTTGCCAGGCCTCACAGTTTTCATGACTCGATCACACCTTATCACAAGGTTCTTGGTCAGCAAAGTGTTAACAATG[T/C]CTTCCACCTCTAAATCCTTATCTGGCCCCAAAATTTCCCTGACTTCTGGATGATTTTTGACGAAGGTATTGAAATCTTTTCCACGGAAATACTCCACGCG
S1_302479382	1	302479382	A/T	0.338608	0.347596	0.00314465	AGGCCTCACAGTTTTCATGACTCGATCACACCTTATCACAAGGTTCTTGGTCAGCAAAGTGTTAACAATGTCTTCCACCTCTAAATCCTTATCTGGCCCC[A/T]AAATTTCCCTGACTTCTGGATGATTTTTGACGAAGGTATTGAAATCTTTTCCACGGAAATACTCCACGCGGGTTTCTTGCATGATCGCCCATCTTGATTC
S1_302664888	1	302664888	T/C	0.305907	0.33449	0.00314465	GAGTGGCAGCCACGTCGATTACTTGGGGATGAGCGACGAGGAGCTCATGGAGCAGTGCGATATGGGCACGTTCAAGGCGTCCGGCCCCGGCGGCCAGCAC[T/C]GCAACAAGCGCGAGTCCGCCGTCCGGCTGAAACACCTTCCCATCGGCATCATCGCCCAGGTCGGTAGCCTTGCTGAATTAGCTTAAATTCTCAGTTACCT
S1_303359334	1	303359334	G/A	0.440126	0.371389	0.00104822	TCCTTGCTACATCTAGCATGTTTTTTACTATATTTTTGTATAAATTAAAGGAAGAGAAAAAAAGGCTAATTCACCATGCTATTCCCTAAGGCACACATTG[G/A]TGAGATGATGATTTGTGATGGTTAACACGAGAACGACATTAAATGTACTAATTTTTTGGTGTATGTTGTATTATATTAGCCAATTAGTTCACCTATGTTT
S1_303819955	1	303819955	C/T	0.469565	0.374072	0.0178197	CAGCCACGACTTTCGGTACCGCAAGTACCACATCAACGAGATCGAGATGGCCACAAAGCGCTTCTCCGACGACCTCCAGTTCGGCGAGGGCGAATACGAC[C/T]CCGTCTACTGCGCCTCCATGGGCCACACCCCTATCGCCATCAAGGGGCTCCGGCCCGACGCGCGCTCGCCAAGCGCATCTGGCGCAACACCACAACGTAC
S1_304584780	1	304584780	C/T	0.345912	0.350129	0	ATGTTGTCTTGCAAGGCTTTATTTGCAACATCCGCTTGCTGAGCGATGGACAAGAACTCTGCAGTTCCAGATGCAAAAACTGATGCCGCAGGCACAACAC[C/T]GCTAAGGGAGGGCTGGTAATGGGTACTCACTGGGTATCCAAATGGCTGTGGCTGGACCTGCATAGCAGCTGGTACCCCATTTGCTGACCTCTGAGTAGAA
S1_306907637	1	306907637	G/A	0.344864	0.349774	0	GCTCTGCATGCCTTGATGAGCAACCATGAATATTTGCTTTGATCTAGACAGTGATGAGACAGAGCCATCTCTCTATACACATATTCGAAGTATTCCCACT[G/A]TTGGGCAGAGGCAGATGCTTCAAGCATAGAGTTGTATGTATATGTGTCTGCTTTGAATGACGAATGCTCGTGGATATATGTCTGAGAATTTAAGAAACAA
S1_306910064	1	306910064	A/G	0.339623	0.347956	0	TTGAAAGACAGTGATGCATAATGTGTAGTCTGACAAATGAAGGTGTAACATGCGTAGCTACAAACCTGTAACATAGCATCTCTCCACCTTCCATTATTGC[A/G]GAGACAGCAAGCTAATTCATAGTAAACACTTGCTGCTCCAACAACTCCTCTTTGTTCCATGTCATTGACTGCTTCAACAGCTTCATTAATTTTATCCTGC
S1_306910100	1	306910100	C/A	0.334034	0.345938	0.00104822	ATGAAGGTGTAACATGCGTAGCTACAAACCTGTAACATAGCATCTCTCCACCTTCCATTATTGCAGAGACAGCAAGCTAATTCATAGTAAACACTTGCTG[C/A]TCCAACAACTCCTCTTTGTTCCATGTCATTGACTGCTTCAACAGCTTCATTAATTTTATCCTGCTCCCAAAAAGATCTTACAAGCACTGCATGAAAACAA
S1_306910153	1	306910153	A/G	0.319706	0.340381	0	TCCATTATTGCAGAGACAGCAAGCTAATTCATAGTAAACACTTGCTGCTCCAACAACTCCTCTTTGTTCCATGTCATTGACTGCTTCAACAGCTTCATTA[A/G]TTTTATCCTGCTCCCAAAAAGATCTTACAAGCACTGCATGAAAACAATTATGCTTTCTATCAGTTTCAATGTAAAAAATTATAGCACGGTACATAATATC
S1_306910160	1	306910160	C/T	0.306723	0.334853	0.00104822	TTGCAGAGACAGCAAGCTAATTCATAGTAAACACTTGCTGCTCCAACAACTCCTCTTTGTTCCATGTCATTGACTGCTTCAACAGCTTCATTAATTTTAT[C/T]CTGCTCCCAAAAAGATCTTACAAGCACTGCATGAAAACAATTATGCTTTCTATCAGTTTCAATGTAAAAAATTATAGCACGGTACATAATATCCGTTCGG
S1_306910161	1	306910161	C/A	0.340336	0.348208	0.00104822	TGCAGAGACAGCAAGCTAATTCATAGTAAACACTTGCTGCTCCAACAACTCCTCTTTGTTCCATGTCATTGACTGCTTCAACAGCTTCATTAATTTTATC[C/A]TGCTCCCAAAAAGATCTTACAAGCACTGCATGAAAACAATTATGCTTTCTATCAGTTTCAATGTAAAAAATTATAGCACGGTACATAATATCCGTTCGGT
S1_306910175	1	306910175	A/C	0.303571	0.333438	0.00104822	GCTAATTCATAGTAAACACTTGCTGCTCCAACAACTCCTCTTTGTTCCATGTCATTGACTGCTTCAACAGCTTCATTAATTTTATCCTGCTCCCAAAAAG[A/C]TCTTACAAGCACTGCATGAAAACAATTATGCTTTCTATCAGTTTCAATGTAAAAAATTATAGCACGGTACATAATATCCGTTCGGTTCCAAAATATATGT
S1_306910177	1	306910177	C/T	0.340336	0.348208	0.00104822	TAATTCATAGTAAACACTTGCTGCTCCAACAACTCCTCTTTGTTCCATGTCATTGACTGCTTCAACAGCTTCATTAATTTTATCCTGCTCCCAAAAAGAT[C/T]TTACAAGCACTGCATGAAAACAATTATGCTTTCTATCAGTTTCAATGTAAAAAATTATAGCACGGTACATAATATCCGTTCGGTTCCAAAATATATGTTG
S1_306913076	1	306913076	G/A	0.40678	0.366159	0.00524109	AATACTCGACGAAAAGGGTGCAAATGTAGCCACTCTGTGCCCATCTCCTTATAATCAGGACCCAACATTTCTAGGCATGGCTACAATGAGTCACTGTGAC[G/A]GCATGGGCAATGTACTCCACAACCGGCCATGTGTCCTGTAGGTTGTAGTGCCATGGGCAACATGCATAACACCATACCACATTCTTTAGACTTCTGGAAC
S1_306914074	1	306914074	G/A	0.342437	0.348941	0.00104822	CGTCGTGGTGGCGACTGTGATGGGGTTGTATCCCCGCCACCGACAACATCGCACGCCACCATGGAGGCGGATGCGACCTCCGTTGCCGATCGGGTTACCC[G/A]GTGATGTACCAGATATGTTGTTGCTGTGTATTTCTGTTTTTTTCCTGGTCAGAGATCGGGTTTGCATCTCCATCGCCCGTTGTCCGTCGACTCGCGCATC
S2_893521	2	893521	G/A	0.426471	0.369535	0.00104822	TGATATTCTTATAGAAGGCTTCAGCTTGCAACTTCTGGAAGCAGTAACTATACCAGTAATCACAAAAACAACCAGAAGAACACCAGTTGCGATTTCTAAA[G/A]CAAGAAGCCAAATTGGTTGCTCCATTTTTTCATGTTTATGGCCAGGATGTTTGGATCCGTATATGACACCTTGCTGGCCAGTAGAACCACCTATGACAAA
S2_893543	2	893543	C/G	0.439203	0.371276	0	AGCTTGCAACTTCTGGAAGCAGTAACTATACCAGTAATCACAAAAACAACCAGAAGAACACCAGTTGCGATTTCTAAAGCAAGAAGCCAAATTGGTTGCT[C/G]CATTTTTTCATGTTTATGGCCAGGATGTTTGGATCCGTATATGACACCTTGCTGGCCAGTAGAACCACCTATGACAAAGAGTGAATTCACGCTCAACAGG
S2_938555	2	938555	C/T	0.383648	0.361096	0	GTTTTCATGGAAGTTTTTGTGACCTTCTGCAAATAAATTTTACCTTGATATCTTAGGCAGTCCTGTTCTTGGATATCTTGCTGCTGGTGTCCTCATTGGT[C/T]CATATGGGCTCTCCATCATCCGTAATGTGCATGGGACAAAGGCAATTGCGGAATTCGGAGTCGTGTTCTTACTGTTTAACATTGGACTTGAGGTACACAA
S2_938577	2	938577	G/A	0.402516	0.365316	0	CCTTCTGCAAATAAATTTTACCTTGATATCTTAGGCAGTCCTGTTCTTGGATATCTTGCTGCTGGTGTCCTCATTGGTCCATATGGGCTCTCCATCATCC[G/A]TAATGTGCATGGGACAAAGGCAATTGCGGAATTCGGAGTCGTGTTCTTACTGTTTAACATTGGACTTGAGGTACACAACTAAGTGCCTTTGGATACTATT
S2_938603	2	938603	G/A	0.414916	0.367656	0.00104822	TATCTTAGGCAGTCCTGTTCTTGGATATCTTGCTGCTGGTGTCCTCATTGGTCCATATGGGCTCTCCATCATCCGTAATGTGCATGGGACAAAGGCAATT[G/A]CGGAATTCGGAGTCGTGTTCTTACTGTTTAACATTGGACTTGAGGTACACAACTAAGTGCCTTTGGATACTATTTCTACTTTCAGCAAATACTGGCTTAA
S2_938605	2	938605	G/C	0.375	0.358887	0.00104822	TCTTAGGCAGTCCTGTTCTTGGATATCTTGCTGCTGGTGTCCTCATTGGTCCATATGGGCTCTCCATCATCCGTAATGTGCATGGGACAAAGGCAATTGC[G/C]GAATTCGGAGTCGTGTTCTTACTGTTTAACATTGGACTTGAGGTACACAACTAAGTGCCTTTGGATACTATTTCTACTTTCAGCAAATACTGGCTTAATA
S2_938612	2	938612	G/A	0.409853	0.366741	0	CAGTCCTGTTCTTGGATATCTTGCTGCTGGTGTCCTCATTGGTCCATATGGGCTCTCCATCATCCGTAATGTGCATGGGACAAAGGCAATTGCGGAATTC[G/A]GAGTCGTGTTCTTACTGTTTAACATTGGACTTGAGGTACACAACTAAGTGCCTTTGGATACTATTTCTACTTTCAGCAAATACTGGCTTAATATCCTACA
S2_938616	2	938616	T/C	0.410901	0.366935	0	CCTGTTCTTGGATATCTTGCTGCTGGTGTCCTCATTGGTCCATATGGGCTCTCCATCATCCGTAATGTGCATGGGACAAAGGCAATTGCGGAATTCGGAG[T/C]CGTGTTCTTACTGTTTAACATTGGACTTGAGGTACACAACTAAGTGCCTTTGGATACTATTTCTACTTTCAGCAAATACTGGCTTAATATCCTACACCTG
S2_938629	2	938629	G/A	0.426625	0.369558	0	ATCTTGCTGCTGGTGTCCTCATTGGTCCATATGGGCTCTCCATCATCCGTAATGTGCATGGGACAAAGGCAATTGCGGAATTCGGAGTCGTGTTCTTACT[G/A]TTTAACATTGGACTTGAGGTACACAACTAAGTGCCTTTGGATACTATTTCTACTTTCAGCAAATACTGGCTTAATATCCTACACCTGCAGCTTTCTGTGG
S2_938710	2	938710	A/G	0.352201	0.352201	0	TCGGAGTCGTGTTCTTACTGTTTAACATTGGACTTGAGGTACACAACTAAGTGCCTTTGGATACTATTTCTACTTTCAGCAAATACTGGCTTAATATCCT[A/G]CACCTGCAGCTTTCTGTGGAAAGGCTAAGTTCGATGAAGAAGTATGTCTTCGGCTTGGGATCTGCTCAGGTTCTGTTCATGCTAACGCAACCATCAAACA
S2_1681222	2	1681222	C/T	0.326681	0.343156	0.00104822	TACGGAGCAATATGCAAGTATTCTCTCACTTTTCTTTCCTGGCAGCTCTATTCTATCTTGTCATGCCTCTCTCCTCTCTGTGCTAAGCAGGTTGCCCGTG[C/T]GGTGAAGGCTGAGGACATAGCGCCGCCAGAATGCGAGTGCGTCGAGGCAGGAAACCCTAGAGAAGAGTGCGGCTTCTCCGTCAGTCCTTCGATCAATAAG
S2_1681329	2	1681329	A/G	0.384696	0.361351	0	GGCTGAGGACATAGCGCCGCCAGAATGCGAGTGCGTCGAGGCAGGAAACCCTAGAGAAGAGTGCGGCTTCTCCGTCAGTCCTTCGATCAATAAGAAGATC[A/G]TCACGTAGATGGCTGGAGCATCAGAAATGTATGGTGTAGGCTGTTTGCCGCGCAGGAGCACACCGAGAATCGGCGGTTGCTGGGAGCCAAGCAACTGTTT
S2_1837578	2	1837578	G/A	0.340336	0.348208	0.00104822	GATGCAAATTGAAAATGAATCAGGGATTACCTCAAGCCCTGTGTTGGAGATGCAAGCAGCAACAGAAGCCCAAGGCAGTAAGTGAAGATCATATTCCTTG[G/A]CAGCTGCAGTTGCAAAAATACCAATTTTACTTGATGCAGATGCCATTCCCTGGATGATAAAATAGGTAGAGCTCTTCTTCTCAATCTTGTTGCCCAAGAA
S2_1837584	2	1837584	G/A	0.386555	0.361799	0.00104822	AATTGAAAATGAATCAGGGATTACCTCAAGCCCTGTGTTGGAGATGCAAGCAGCAACAGAAGCCCAAGGCAGTAAGTGAAGATCATATTCCTTGGCAGCT[G/A]CAGTTGCAAAAATACCAATTTTACTTGATGCAGATGCCATTCCCTGGATGATAAAATAGGTAGAGCTCTTCTTCTCAATCTTGTTGCCCAAGAATGCTTC
S2_1967866	2	1967866	T/G	0.415789	0.367808	0.00209644	TGTAGAGGCGCGATTGGCCAGCTTATATATATATCATCCGAAAGACAAGTCACTCACACGCACATTCGCATTGGCTAACAGAAGCTATTTGGAATGCAGT[T/G]CACTCGACTAACAACGTAGGTAACCCCCGTCTCCTTGTTTTGCCGATGTTCACTTGCATCGCCATCATATGTCAGCAGCAAGGAAGTTGCCAGACAAGGA
S2_2126238	2	2126238	A/C	0.352632	0.352339	0.00209644	TCCGCCTTCGCCACCTCCCCCACCTCTCCCTCCGTCTGGTCCTGCCCGCGCCTCCCCTCCCCCCAGTCCGTCGATAAAGCCGAGGCATCGGGACGGCGGC[A/C]GGTAGAAGGAGCACCCATTGCTTCCGCATCTCGCGCAGGCTCTCCCCACCGCACTCCCACGCCTGATACCATACCATTCCGCCGCCGCATCGACTTCTCC
S2_2126330	2	2126330	G/A	0.386316	0.361742	0.00209644	ACGGCGGCAGGTAGAAGGAGCACCCATTGCTTCCGCATCTCGCGCAGGCTCTCCCCACCGCACTCCCACGCCTGATACCATACCATTCCGCCGCCGCATC[G/A]ACTTCTCCTCCTCTGAACCCGCGGCGGGGGCGGACGGAGATCCATTCCAGCCGGACCTGGATCGGCCTACTCCGACACCGGCGGTAAGGAAGCCACTACG
S2_2126364	2	2126364	A/G	0.336134	0.346706	0.00104822	GCATCTCGCGCAGGCTCTCCCCACCGCACTCCCACGCCTGATACCATACCATTCCGCCGCCGCATCGACTTCTCCTCCTCTGAACCCGCGGCGGGGGCGG[A/G]CGGAGATCCATTCCAGCCGGACCTGGATCGGCCTACTCCGACACCGGCGGTAAGGAAGCCACTACGACGGATTGCTCATTCTGCTCCGCGCAATCATGCC
S2_2126396	2	2126396	C/T	0.479036	0.37456	0	CACGCCTGATACCATACCATTCCGCCGCCGCATCGACTTCTCCTCCTCTGAACCCGCGGCGGGGGCGGACGGAGATCCATTCCAGCCGGACCTGGATCGG[C/T]CTACTCCGACACCGGCGGTAAGGAAGCCACTACGACGGATTGCTCATTCTGCTCCGCGCAATCATGCCCTGCCCTCCAACGAAAATTCTTTGTTTTCTGT
S2_2637146	2	2637146	C/T	0.348421	0.350968	0.00209644	AGTAGCCTGATCCGCTTGCTCTTCACCCTCGCCGCGGCCATCGGCGCGGCCTCGCTCCTCGTCGCCTCACTCCGCCGCCGCGCGCCGCCTCCCGGGCTTC[C/T]CGCCAAGCTCGTCCCCTCCTCCCACATGGCAGGACGCAACCGGAGTTTCGTGCTGTGGCTGCACGGCCTCGGCGACTCAGGCCCTGCCAACGAGCCCATC
S2_2637188	2	2637188	G/A	0.347689	0.350725	0.00104822	GGCGCGGCCTCGCTCCTCGTCGCCTCACTCCGCCGCCGCGCGCCGCCTCCCGGGCTTCCCGCCAAGCTCGTCCCCTCCTCCCACATGGCAGGACGCAACC[G/A]GAGTTTCGTGCTGTGGCTGCACGGCCTCGGCGACTCAGGCCCTGCCAACGAGCCCATCCGCAACCTCTTCTCCGCCCCGGAGTTCCGGCTCGCCAAGTGG
S2_2637241	2	2637241	C/T	0.47479	0.374364	0.00104822	GCTTCCCGCCAAGCTCGTCCCCTCCTCCCACATGGCAGGACGCAACCGGAGTTTCGTGCTGTGGCTGCACGGCCTCGGCGACTCAGGCCCTGCCAACGAG[C/T]CCATCCGCAACCTCTTCTCCGCCCCGGAGTTCCGGCTCGCCAAGTGGTCGTTCCCCTCCGCTCCCCGCGCCCCCGTATCATGCAACAGTGAGCTTCCTCC
S2_2637438	2	2637438	G/A	0.344864	0.349774	0	CTCCACCATATACTCTTCTTAACCCCTGTATGTACAATTGCTTCAAATCAACGTTTGCTGATAAGGAGAGTCTTTCCCCCCGGACAGATGGTTTTGTCAT[G/A]CCGTCGTGGTTCGATATCCACGAGCTTCCCATGAGCGCTGTGAGTTCACTCCATAACATTAGCAATCAAATAGACCAAGGCACTGGAATTTTGATGTAGC
S2_2637620	2	2637620	C/A	0.344864	0.349774	0	ACTGGAATTTTGATGTAGCTGCGATTTTGAACGAGTAGGGCTCTCCGCAAGATGAGACTGGGGTTCTCAAGGCTGTCGAAAAGGTGCACGCCATGATAGA[C/A]AGGGAAGTAGCCGATGGCATCCACCCTGAGAACATATTTGTTTGTGGATTCAGTCAAGGAGGTAAGAAGAGCATTGTTGATACGTCAATTTGGTAGTTTA
S2_3102925	2	3102925	G/A	0.417895	0.368168	0.00209644	CCGGTCGCCGCGGGCACGACGACCGCGTTCCACACCGACTCATAGTCACAGGACGGGTACACGTGGTAGTCCACGTCCAGCGCATCCACGGCCGCGCCTC[G/A]AAGCGGCGACAGGCCGCCGGACCAGGTGAGGTGCGGCGGCTTCTTCGAAAATTCGCCCTTGCTGCTCTTCCTCTTCTTCGAGCGGCGGCCGCGGGCGATG
S2_3102928	2	3102928	G/C	0.464211	0.373716	0.00209644	GTCGCCGCGGGCACGACGACCGCGTTCCACACCGACTCATAGTCACAGGACGGGTACACGTGGTAGTCCACGTCCAGCGCATCCACGGCCGCGCCTCGAA[G/C]CGGCGACAGGCCGCCGGACCAGGTGAGGTGCGGCGGCTTCTTCGAAAATTCGCCCTTGCTGCTCTTCCTCTTCTTCGAGCGGCGGCCGCGGGCGATGGAG
S2_3103054	2	3103054	C/T	0.388889	0.36235	0	AGGTGCGGCGGCTTCTTCGAAAATTCGCCCTTGCTGCTCTTCCTCTTCTTCGAGCGGCGGCCGCGGGCGATGGAGGGCGCGTGCTGCTTCCGCCGCCGCG[C/T]GCCCCACTTGGTCTTGCCGAGGGCGTCGAGGAGCGCCGACTTGACCCGGGCGAGCGCGCGCAGCACGCGGCCGAACCGCGGGTACACGTGCGACTGCAGG
S2_3108806	2	3108806	A/G	0.305497	0.334306	0.00419287	GTTCTTTTATGTTGTTGTTCCAGGAAAATGTCAACGAATCCTGATGAACCTAAGAGTCGTGCCCGGACAGACTTTTTGCTCAACAATGAACTAGAGGTCC[A/G]GAAGTTTTGGGATGAGAACAAGGTTTTTCAGGCTGATCCTGGCAATGACTCTCCAAGCCCTGGGGAAAAATTCTTTGGGAACTTTCCATACCCTTACATG
S2_3194606	2	3194606	A/G	0.392034	0.363072	0	TGTTATTACTTTTGAATTTCTATCTGCAGGTTTTTGGCCAATTTTCCCTTTCTAAACACTTTTTGTTTCTTTTCTCTATAGTTACTTAATGTTATGACTT[A/G]TGTATGCCCATTTTAGGCATTGGAAGCACTAGAGAAGCTGGAAAAGAGTGTAGACACACTTATTGTGATTCCAAATGATAAGTTATTAGATGTTGCGGAT
S2_3195002	2	3195002	C/A	0.400844	0.364975	0.00314465	AAAAGCTGTCATGAAAAACTCTGGAACTGCCATGCTCGGTGTTGGTGTTTCTTCCAGCAAAAATCGGGCCCAAGAAGCTGCTGAACAGGCAACACTTGCT[C/A]CTTTGATTGGATCATCCATCGAGGCAGCTACTGGCGTTGTGTATAATATTACTGGTGGGAAGGACATCACTTTGCAAGAAGTGAACAAGGTGTCCCAGGT
S2_3367741	2	3367741	C/T	0.37631	0.359233	0	GCGTGGCGCGTCGCGCTTGGCAGCACGCGTAGGCACGCACACGGCTTTCTCTCTTTCTTCCTCTGCTGACTGACATGTGGGGGGAAGGGTCAAGACGGGG[C/T]TGAGACGCAAAGGCAGCGCGCGCAGCGCAGGTGCAGGACGACGACGGAGAAAGAAAGAGGGCTGGCTGGCTGGCTGGCCTGGGAGGCTGGGACGGACGAC
S2_3367834	2	3367834	C/T	0.318658	0.339952	0	GACGGGGCTGAGACGCAAAGGCAGCGCGCGCAGCGCAGGTGCAGGACGACGACGGAGAAAGAAAGAGGGCTGGCTGGCTGGCTGGCCTGGGAGGCTGGGA[C/T]GGACGACGGAGGAGTGACTCCGCTGCCCGGCATCGGCAGGCAGCGAAGCATGCTTGCACAGATGCGGCATCATGGCATCGCCCCTCCTCCTCGAAAGGTC
S2_3367868	2	3367868	C/T	0.298742	0.331214	0	GCAGGTGCAGGACGACGACGGAGAAAGAAAGAGGGCTGGCTGGCTGGCTGGCCTGGGAGGCTGGGACGGACGACGGAGGAGTGACTCCGCTGCCCGGCAT[C/T]GGCAGGCAGCGAAGCATGCTTGCACAGATGCGGCATCATGGCATCGCCCCTCCTCCTCGAAAGGTCGGCATCCTTTTTAGCCCGCCCAAGCCCAAAGGCC
S2_3443946	2	3443946	T/C	0.344937	0.349799	0.00314465	GTCGTACAAGACGCCGCGCGGAAAGAACAGAGAGAGAGAGAGAGGGTGGGAGAGCGGGAGACGCCACATTCCGCGGCGCAAGTGGGGCGGGCACGCAGCA[T/C]GCCTTACCTCCTCGTCCGGGTGGTCGTCGGCGTCTGAGCCGGCGGAGGGATCGGATCCGGAGCCGGCGCAGACAAGGATCTTGAGGCAGCCGTTCTTGGA
S2_3732032	2	3732032	G/A	0.311321	0.336866	0	GGTGGCGGTCCTTCATTCCCTGACTTTCTTCTTGGGAGCACCAGAGAATCAGAATCAGGACGAAGCGGCGTAGGCGATCAGGCGAAGCCGCGAAGGTGCC[G/A]ACTGCCGAGAAAGGAAGACAAGCAGTAAACCCTAGCAAAACCCGACCCGGCGCCAACTGGGCTATGGACCGACACAACCCACGCAGCGGCCCAGAGCACG
S2_3732131	2	3732131	C/T	0.32458	0.342334	0.00104822	CGACTGCCGAGAAAGGAAGACAAGCAGTAAACCCTAGCAAAACCCGACCCGGCGCCAACTGGGCTATGGACCGACACAACCCACGCAGCGGCCCAGAGCA[C/T]GGTATGGGGCGCGGCCGCCAGCGGGCTGGCGCCAAAAAAAAAGAACGACATAAAATTTAAACACCTTCACAGCAATTCTAGTTTCGATAGGTATAAACAC
S2_4171505	2	4171505	A/G	0.328782	0.343966	0.00104822	TGGGCTGCATCAATCAGGTTTAACAAACCCCTCATTCAGCAATTTCAGGAATTCTACCATAGGCCAGACACGTTCAGCCTTGGAGTATGTAATGGTTGTC[A/G]ACTTATGGCTCTTCTTGGCTGGGTGCCAGGATCTGATGTTGGAGGTTCTCTTAGTAAAGGTGGAGATATAACCCAGCCCAGGTTTATTCACAATGAATCC
S2_4171579	2	4171579	C/T	0.330882	0.344763	0.00104822	CAGCCTTGGAGTATGTAATGGTTGTCAACTTATGGCTCTTCTTGGCTGGGTGCCAGGATCTGATGTTGGAGGTTCTCTTAGTAAAGGTGGAGATATAACC[C/T]AGCCCAGGTTTATTCACAATGAATCCGGTCGTTTCGAGTGCCGGTTTACTAGTGTGTCCATTGGGGTTTCTCCTGCTATCATGTTCAAAGGGATGGAAGG
S2_4277856	2	4277856	C/A	0.491614	0.37493	0	ACAGCTAGGAAAATTTTTATCTGTAATCAGATGGCTCCCGTCGGGCAGCAAAGGTGTTGTCGTCGACATCGCAGCAGAGGGGCTCTCACACCGTGTAGTT[C/A]TGCTGGATGGTGTCGATGTCCAGGCCCTTGAGCTTGACCACCGACTCCACGTGGCCCTTGAGGGTGTTGAGCTCCCTCAGCCTCGCGATCTCAGCTCGTC
S2_4278272	2	4278272	T/G	0.461216	0.373491	0	CCGCTCTCCGGCGACTACTGGGACAGAAATAATCCTACCTTGTTCTCGAGGAGGTTGTCCCATGCCCTGCCGCTGAGCACGAAGCGGATGAAGAACTTGA[T/G]CAGGTCCAGGGGGAAGTAGAAGACGATGCTGTAGAGCCAGACAACACCAGCCCAGCCGATACCCTTGATCCTGGCGAAGCCCCAGTTGGCGTAGACAGCG
S2_4278600	2	4278600	C/T	0.48218	0.374682	0	AGACCAGGGCGCTCCACGAAGGACCAGCTACGGGAACGGGTGACGAAGATCAGAGCCTGGCTCACGATACTGACTTGGAGGTACAGGGCGGACATCATCT[C/T]ATGCTCGCTGTCCCTGATCGACCTCACACCGAATTTGTCCTGCGCAATGACATGGTGGTGAGAACAACCAGACAGGAAAAAACTCTACCGATCGATGCAA
S2_4278721	2	4278721	T/C	0.481132	0.374644	0	ACCTCACACCGAATTTGTCCTGCGCAATGACATGGTGGTGAGAACAACCAGACAGGAAAAAACTCTACCGATCGATGCAAAGTGCTAGGGAGTATTTTTA[T/C]CGAGAAGAAGTCGGTCTTGTGCATAGCCCAGAAGAAAATGACAGTCATCAGAGCAAGGTAGCTTCCAAGCTAGCACGATGCCCGTAACAAAGATCTCCTT
S2_4278808	2	4278808	A/G	0.467505	0.373942	0	GGGAGTATTTTTATCGAGAAGAAGTCGGTCTTGTGCATAGCCCAGAAGAAAATGACAGTCATCAGAGCAAGGTAGCTTCCAAGCTAGCACGATGCCCGTA[A/G]CAAAGATCTCCTTCAGCTTCCAACTGTCGGGCAACGGAGATGGCTTAACTCTGTCCTTAGAGATGGTCATGATAGTACCTGCAAAAGGGAGAAAAGACGG
S2_4278881	2	4278881	T/C	0.345912	0.350129	0	AGCTTCCAAGCTAGCACGATGCCCGTAACAAAGATCTCCTTCAGCTTCCAACTGTCGGGCAACGGAGATGGCTTAACTCTGTCCTTAGAGATGGTCATGA[T/C]AGTACCTGCAAAAGGGAGAAAAGACGGTGAGAAAAATTGAGAAGCGATGTCTATACTATGATAGTACTATTAAAAAACGATAATACATACCGTCATTGAG
S2_4279001	2	4279001	A/G	0.469602	0.374074	0	AAAGACGGTGAGAAAAATTGAGAAGCGATGTCTATACTATGATAGTACTATTAAAAAACGATAATACATACCGTCATTGAGAATGGCAATGATAAGAACC[A/G]TGAAGGGAGAGAAATCGTATTGCCAGATCAACGCAATGAGCATAAATCCGAGCTGTAAAAACAAAATACACATTAGGTTGCAAACACAGTGAGCTTTCCA
S2_5038447	2	5038447	A/G	0.455789	0.373038	0.00209644	AAGTGTCATTTTTCAGATCATGATTCAGGGTCACTCTGAATCATGTTACTTTTGCATGGTAAAATAAGAAGAAATTCTGTATATAGCTAGAGCAGTTACC[A/G]AAGTAGTTCATGAAGAGCAGAACTTGACACACCCGGACCAACTCGTTTACACTCGACACCTCTAGGAACCACCTAGCATCATATTTACAATTCCAACAAC
S2_5038459	2	5038459	G/A	0.455789	0.373038	0.00209644	TCAGATCATGATTCAGGGTCACTCTGAATCATGTTACTTTTGCATGGTAAAATAAGAAGAAATTCTGTATATAGCTAGAGCAGTTACCAAAGTAGTTCAT[G/A]AAGAGCAGAACTTGACACACCCGGACCAACTCGTTTACACTCGACACCTCTAGGAACCACCTAGCATCATATTTACAATTCCAACAACATCAGAACAATG
S2_5038467	2	5038467	G/A	0.46	0.373395	0.00209644	TGATTCAGGGTCACTCTGAATCATGTTACTTTTGCATGGTAAAATAAGAAGAAATTCTGTATATAGCTAGAGCAGTTACCAAAGTAGTTCATGAAGAGCA[G/A]AACTTGACACACCCGGACCAACTCGTTTACACTCGACACCTCTAGGAACCACCTAGCATCATATTTACAATTCCAACAACATCAGAACAATGGATTCAGA
S2_5038470	2	5038470	C/T	0.460084	0.373402	0.00104822	TTCAGGGTCACTCTGAATCATGTTACTTTTGCATGGTAAAATAAGAAGAAATTCTGTATATAGCTAGAGCAGTTACCAAAGTAGTTCATGAAGAGCAGAA[C/T]TTGACACACCCGGACCAACTCGTTTACACTCGACACCTCTAGGAACCACCTAGCATCATATTTACAATTCCAACAACATCAGAACAATGGATTCAGAATA
S2_5038491	2	5038491	C/T	0.339623	0.347956	0	GTTACTTTTGCATGGTAAAATAAGAAGAAATTCTGTATATAGCTAGAGCAGTTACCAAAGTAGTTCATGAAGAGCAGAACTTGACACACCCGGACCAACT[C/T]GTTTACACTCGACACCTCTAGGAACCACCTAGCATCATATTTACAATTCCAACAACATCAGAACAATGGATTCAGAATAAAAGAAATGTGGTTCAGAATC
S2_5038509	2	5038509	C/A	0.332285	0.345289	0	AATAAGAAGAAATTCTGTATATAGCTAGAGCAGTTACCAAAGTAGTTCATGAAGAGCAGAACTTGACACACCCGGACCAACTCGTTTACACTCGACACCT[C/A]TAGGAACCACCTAGCATCATATTTACAATTCCAACAACATCAGAACAATGGATTCAGAATAAAAGAAATGTGGTTCAGAATCTCATTTCTCACCGGAGAA
S2_5038517	2	5038517	C/T	0.461216	0.373491	0	GAAATTCTGTATATAGCTAGAGCAGTTACCAAAGTAGTTCATGAAGAGCAGAACTTGACACACCCGGACCAACTCGTTTACACTCGACACCTCTAGGAAC[C/T]ACCTAGCATCATATTTACAATTCCAACAACATCAGAACAATGGATTCAGAATAAAAGAAATGTGGTTCAGAATCTCATTTCTCACCGGAGAAATGGATTT
S2_5038520	2	5038520	C/T	0.460168	0.373408	0	ATTCTGTATATAGCTAGAGCAGTTACCAAAGTAGTTCATGAAGAGCAGAACTTGACACACCCGGACCAACTCGTTTACACTCGACACCTCTAGGAACCAC[C/T]TAGCATCATATTTACAATTCCAACAACATCAGAACAATGGATTCAGAATAAAAGAAATGTGGTTCAGAATCTCATTTCTCACCGGAGAAATGGATTTCGG
S2_5511710	2	5511710	C/T	0.367925	0.356948	0	AAGTACCTCCATTAACCTTCTTCCTTCTCTACCCCTTGTTGATAAAGGAACGCCCCAAACACCATCGCCCTGACGCTCCAACAGAAACCCTGACCTTAAG[C/T]GTGGGGGTTGATGGCCGCGGAGTGCTCCAGATAGACGACCAATCTCCTATAAGAAAATAAAAGATCAAATCGAGAAGATGATCAATCAAATTTCAAGTAT
S2_5983238	2	5983238	T/C	0.412632	0.36725	0.00209644	AGCTATACCTGTACCAACACAGCACCAGCAGCATCACCAAAAAGAATGCATGTACCTCTGTCTGTCCAATCCACGTATTTTGAAAGAGCATCTGCACCAA[T/C]TACTAAGACATTCTGAAAACCTCCGCCTACAAAAGTATGCATATATTATTCAAGTGACATATTAATTTTGAGAGTATGATTCACCAACAACCACATAAAT
S2_5984058	2	5984058	G/T	0.383648	0.361096	0	TGAGGGTTCTCACATATTGAAACAAAATTCTAACTTTCAAAGGCTAACATATCAATGACAAATGTCATAACGCTTAAATATATGTTATGATACCTGAGCA[G/T]CACCTCCAAACAGATCATCTGGAGTAGATGTACAAAGAAGAACGAGGTCGACATCTTCAGCTTTTACTCCGGCCATCTCAAGTGCCCTTTGAGCTGCTTG
S2_5984134	2	5984134	T/C	0.399371	0.364669	0	AATATATGTTATGATACCTGAGCAGCACCTCCAAACAGATCATCTGGAGTAGATGTACAAAGAAGAACGAGGTCGACATCTTCAGCTTTTACTCCGGCCA[T/C]CTCAAGTGCCCTTTGAGCTGCTTGTATCGAGAGTCCCCGCAATGTTTCATCTCCTGTCACATTTAAAGGAAAAATGAGGAAAAGAAGCAAAACAAAGAAC
S2_6286993	2	6286993	A/T	0.329449	0.34422	0.00524109	CTAGCAAATAGTTAGTGGCATCGAGAGCTACATTGAACACTTGATAAAAGCTCTAAGAGTATCTCACGAAGTGCTTCCACGGAACTCCTAAGAACACCAA[A/T]CTTTGGTTATTGTCTTCAAATCATTTCATGTGGCACGTGCTTGGCTAACCTTTGTCAAATGGTTAATGCCATCGAGAGAGCCATATATATGAATAAACAT
S2_6287029	2	6287029	C/T	0.367089	0.356711	0.00314465	ACACTTGATAAAAGCTCTAAGAGTATCTCACGAAGTGCTTCCACGGAACTCCTAAGAACACCAAACTTTGGTTATTGTCTTCAAATCATTTCATGTGGCA[C/T]GTGCTTGGCTAACCTTTGTCAAATGGTTAATGCCATCGAGAGAGCCATATATATGAATAAACATATCTAGAGCTCACAAAGCACATGCATATATGGAACT
S2_6287038	2	6287038	C/A	0.333684	0.345809	0.00209644	AAAAGCTCTAAGAGTATCTCACGAAGTGCTTCCACGGAACTCCTAAGAACACCAAACTTTGGTTATTGTCTTCAAATCATTTCATGTGGCACGTGCTTGG[C/A]TAACCTTTGTCAAATGGTTAATGCCATCGAGAGAGCCATATATATGAATAAACATATCTAGAGCTCACAAAGCACATGCATATATGGAACTTGGAAACCG
S2_6287067	2	6287067	G/A	0.320378	0.340654	0.00104822	TTCCACGGAACTCCTAAGAACACCAAACTTTGGTTATTGTCTTCAAATCATTTCATGTGGCACGTGCTTGGCTAACCTTTGTCAAATGGTTAATGCCATC[G/A]AGAGAGCCATATATATGAATAAACATATCTAGAGCTCACAAAGCACATGCATATATGGAACTTGGAAACCGGAACCATGATTCAAAGAGTTAGGGTCTTG
S2_6287159	2	6287159	A/G	0.347689	0.350725	0.00104822	ATGCCATCGAGAGAGCCATATATATGAATAAACATATCTAGAGCTCACAAAGCACATGCATATATGGAACTTGGAAACCGGAACCATGATTCAAAGAGTT[A/G]GGGTCTTGAATACTTACATGAGTGTTGAGTATCACCAACTTTGAGGCGTGTATGGATGTTGTGCCACCAAGAGTTCCCCCAAACACTTCACATGCACCTA
S2_6287207	2	6287207	G/A	0.356394	0.353527	0	AAAGCACATGCATATATGGAACTTGGAAACCGGAACCATGATTCAAAGAGTTAGGGTCTTGAATACTTACATGAGTGTTGAGTATCACCAACTTTGAGGC[G/A]TGTATGGATGTTGTGCCACCAAGAGTTCCCCCAAACACTTCACATGCACCTAATCTTGAAATGTGTTATTTGAATGGTGCCTCATGTGAAGTGCTTGAAG
S2_6415260	2	6415260	T/G	0.39172	0.363001	0.00628931	ATACAAATACTGAAATATATCAACCTTATAAAGAAGAGTCTGCAAAGTTGATCGAAGCTTTGGTGAACTGTCAGTGAGAACTTTTCTTGCAATCCATGGA[T/G]ATGAACTCCCCAGAACTTTATACTTTGGATTGAAGCTGATTGCGATACCTTCTAAAACAGCAAGGCTGAAAAATCACATGGTAAGCCTCTTATTTGATGA
S2_6774435	2	6774435	G/A	0.319328	0.340227	0.00104822	AAGAAAACAATGGGGAACGGTTGCTTTTACCTTGAGGTAGATATCAATGGCGCGGTAGAGGCCGTCGTCGATCGCCCGGGCGTAGTCTGGGACGAGCGCC[G/A]CGATGGTCTGGAACTTGGACGGCTTGAGGTTGGCGTCCGTCCCGACCTCCGCGAGGTACCCGTCGACTAGCTTGCCTACCGAGCTGACTGGCATGAGCTC
S2_6774486	2	6774486	G/A	0.33543	0.34645	0	GCGGTAGAGGCCGTCGTCGATCGCCCGGGCGTAGTCTGGGACGAGCGCCGCGATGGTCTGGAACTTGGACGGCTTGAGGTTGGCGTCCGTCCCGACCTCC[G/A]CGAGGTACCCGTCGACTAGCTTGCCTACCGAGCTGACTGGCATGAGCTCGCCCGGCGGAGCGTCGACCAGCTGTCCCTCGTCCGTGGTCTCCGGTAACAC
S2_6774537	2	6774537	C/G	0.474843	0.374366	0	GATGGTCTGGAACTTGGACGGCTTGAGGTTGGCGTCCGTCCCGACCTCCGCGAGGTACCCGTCGACTAGCTTGCCTACCGAGCTGACTGGCATGAGCTCG[C/G]CCGGCGGAGCGTCGACCAGCTGTCCCTCGTCCGTGGTCTCCGGTAACACGGCGAACGCAGGCGGGGTTGTCATCATGAACTGCTCCAGCATCCGCTGCAC
S2_6774541	2	6774541	G/A	0.407757	0.366346	0	GTCTGGAACTTGGACGGCTTGAGGTTGGCGTCCGTCCCGACCTCCGCGAGGTACCCGTCGACTAGCTTGCCTACCGAGCTGACTGGCATGAGCTCGCCCG[G/A]CGGAGCGTCGACCAGCTGTCCCTCGTCCGTGGTCTCCGGTAACACGGCGAACGCAGGCGGGGTTGTCATCATGAACTGCTCCAGCATCCGCTGCACGCTG
S2_6774588	2	6774588	G/A	0.465409	0.373801	0	GAGGTACCCGTCGACTAGCTTGCCTACCGAGCTGACTGGCATGAGCTCGCCCGGCGGAGCGTCGACCAGCTGTCCCTCGTCCGTGGTCTCCGGTAACACG[G/A]CGAACGCAGGCGGGGTTGTCATCATGAACTGCTCCAGCATCCGCTGCACGCTGTCCACGTCGTAGAGCGTCTCCGCGGAGTATCCGGTGTTGGGTATCAG
S2_6774639	2	6774639	C/T	0.31761	0.339521	0	CGGCGGAGCGTCGACCAGCTGTCCCTCGTCCGTGGTCTCCGGTAACACGGCGAACGCAGGCGGGGTTGTCATCATGAACTGCTCCAGCATCCGCTGCACG[C/T]TGTCCACGTCGTAGAGCGTCTCCGCGGAGTATCCGGTGTTGGGTATCAGCAGGTCCTCCAGCGCGGCCTCCTCCAGCTGGTCGCCGGCCCTCCTCTCCAG
S2_6774703	2	6774703	C/T	0.459119	0.373323	0	GTTGTCATCATGAACTGCTCCAGCATCCGCTGCACGCTGTCCACGTCGTAGAGCGTCTCCGCGGAGTATCCGGTGTTGGGTATCAGCAGGTCCTCCAGCG[C/T]GGCCTCCTCCAGCTGGTCGCCGGCCCTCCTCTCCAGCGCGTCCCGGCATGCCGCGGCGGCGTGCAGGACCGTCGCGACGCGGAGCAGACCGAGCAGGAAC
S2_6774718	2	6774718	G/A	0.305031	0.334097	0	TGCTCCAGCATCCGCTGCACGCTGTCCACGTCGTAGAGCGTCTCCGCGGAGTATCCGGTGTTGGGTATCAGCAGGTCCTCCAGCGCGGCCTCCTCCAGCT[G/A]GTCGCCGGCCCTCCTCTCCAGCGCGTCCCGGCATGCCGCGGCGGCGTGCAGGACCGTCGCGACGCGGAGCAGACCGAGCAGGAACCGCGTCGGTGCGACG
S2_6774726	2	6774726	G/A	0.36478	0.356047	0	CATCCGCTGCACGCTGTCCACGTCGTAGAGCGTCTCCGCGGAGTATCCGGTGTTGGGTATCAGCAGGTCCTCCAGCGCGGCCTCCTCCAGCTGGTCGCCG[G/A]CCCTCCTCTCCAGCGCGTCCCGGCATGCCGCGGCGGCGTGCAGGACCGTCGCGACGCGGAGCAGACCGAGCAGGAACCGCGTCGGTGCGACGCCCTTCTC
S2_6878773	2	6878773	G/A	0.419287	0.368401	0	CGCGCAGGCAGCCATGGACCAGGTCTTCGGCGCCGAGTACGTCTCCCTCCACGTCCGCCGATCCAACCGCGCCGCCTTCAACCTCTACACCTCCACTCTC[G/A]GGTACCAGATCCACGACATCGAGGCCAAGTACTACGCCGATGGAGAGGACGCGTTCGACATGCGCAAGCCTCTCCGGCAGCCGCAACCTAAGAAGCACCA
S2_6878830	2	6878830	G/A	0.439203	0.371276	0	CCGATCCAACCGCGCCGCCTTCAACCTCTACACCTCCACTCTCGGGTACCAGATCCACGACATCGAGGCCAAGTACTACGCCGATGGAGAGGACGCGTTC[G/A]ACATGCGCAAGCCTCTCCGGCAGCCGCAACCTAAGAAGCACCACCATCACCACCACCACGGCCCCGGTGGGTGCTGCTCCCACGACGCACCTACGGCGAC
S2_6878836	2	6878836	C/T	0.365828	0.35635	0	CAACCGCGCCGCCTTCAACCTCTACACCTCCACTCTCGGGTACCAGATCCACGACATCGAGGCCAAGTACTACGCCGATGGAGAGGACGCGTTCGACATG[C/T]GCAAGCCTCTCCGGCAGCCGCAACCTAAGAAGCACCACCATCACCACCACCACGGCCCCGGTGGGTGCTGCTCCCACGACGCACCTACGGCGACGACTGG
S2_6878865	2	6878865	G/T	0.417191	0.368049	0	CCACTCTCGGGTACCAGATCCACGACATCGAGGCCAAGTACTACGCCGATGGAGAGGACGCGTTCGACATGCGCAAGCCTCTCCGGCAGCCGCAACCTAA[G/T]AAGCACCACCATCACCACCACCACGGCCCCGGTGGGTGCTGCTCCCACGACGCACCTACGGCGACGACTGGTTCTTCTCCTCAGTCTTTTAGTTCGCCGG
S2_6878975	2	6878975	C/G	0.312369	0.337316	0	CATCACCACCACCACGGCCCCGGTGGGTGCTGCTCCCACGACGCACCTACGGCGACGACTGGTTCTTCTCCTCAGTCTTTTAGTTCGCCGGATAAGAAGG[C/G]TAACACTTGACGGATGGTAAGATTTACCTCGCAAGCTCTGGATGTTGCATTATATACTAATATATTCCTGATCACTGCAGAGTTGTTCGTTGTTCTCAAA
S2_7547822	2	7547822	C/A	0.446541	0.372126	0	GTACAATTCGATCAGTAGGATGTGAACTAATAGTTTCATGATGTCCAATAAAGTGAATTATCTGCTGCATAATTACCGTAAACGCCAGATCCCTTATCTG[C/A]TGTCTAAACAATTCTTCTTCACTGGAATCAACATCTTCAGGCAAAGCAACACACTCCCACCATCTGCAAGCATAAGTTTTGCTTTCACAAGTTTGTACTA
S2_7547844	2	7547844	C/G	0.442348	0.371654	0	TGAACTAATAGTTTCATGATGTCCAATAAAGTGAATTATCTGCTGCATAATTACCGTAAACGCCAGATCCCTTATCTGCTGTCTAAACAATTCTTCTTCA[C/G]TGGAATCAACATCTTCAGGCAAAGCAACACACTCCCACCATCTGCAAGCATAAGTTTTGCTTTCACAAGTTTGTACTAGATAAACCGGATTTTTGTGATT
S2_7547857	2	7547857	C/A	0.444444	0.371894	0	TCATGATGTCCAATAAAGTGAATTATCTGCTGCATAATTACCGTAAACGCCAGATCCCTTATCTGCTGTCTAAACAATTCTTCTTCACTGGAATCAACAT[C/A]TTCAGGCAAAGCAACACACTCCCACCATCTGCAAGCATAAGTTTTGCTTTCACAAGTTTGTACTAGATAAACCGGATTTTTGTGATTTTGTCACAACACA
S2_9189817	2	9189817	C/T	0.341719	0.348692	0	TCATCACTCTTCTTTTCCTCTCCTAACTTTGCATCGCAAAGCATAACATCATCCATGGAATCCAGCTGCTTCTCATTTTCAACCTCAATATCAGGAACTG[C/T]GGTATCCTTCTCGGCAATATCACCAGGTTCAGCTTCTTCCTCCTTCCATTCAACAAACTCAGGTTGACTCTCTTTTACATCCGGAGTTGGTGGTCTGATA
S2_9189831	2	9189831	G/T	0.296646	0.330227	0	TTCCTCTCCTAACTTTGCATCGCAAAGCATAACATCATCCATGGAATCCAGCTGCTTCTCATTTTCAACCTCAATATCAGGAACTGCGGTATCCTTCTCG[G/T]CAATATCACCAGGTTCAGCTTCTTCCTCCTTCCATTCAACAAACTCAGGTTGACTCTCTTTTACATCCGGAGTTGGTGGTCTGATATCATCTTCGAATTT
S2_9189849	2	9189849	G/C	0.296218	0.330024	0.00104822	ATCGCAAAGCATAACATCATCCATGGAATCCAGCTGCTTCTCATTTTCAACCTCAATATCAGGAACTGCGGTATCCTTCTCGGCAATATCACCAGGTTCA[G/C]CTTCTTCCTCCTTCCATTCAACAAACTCAGGTTGACTCTCTTTTACATCCGGAGTTGGTGGTCTGATATCATCTTCGAATTTGTCAACGGTACCATTTGC
S2_9272831	2	9272831	C/T	0.368697	0.357165	0.00104822	AACCTGGTTGATGAGTAAATGACCTGTGGGCCAGAGCGTGATTAACGGCCAGGATTCAGTCTCTGTGCTTTGTCTGGTGCTGTAGATGATCGTTCCTGGT[C/T]AGGAGCCCCTGGCTAAGGGTGGCCCACAGGTTGTCTGACAGGTCTTCAAATCTTTTTGCCCTGCTTCAGTTGAACAATGGACACCTCGACATTTTTTTTG
S2_10129877	2	10129877	C/T	0.442105	0.371626	0.00209644	TAAGGTTTTCCATGCTCAACTAACTGAACTCTTCTTCAGATTTCGTTCCTACAGTCCGTAGTTCTGAAGACAGCAAGAGCAGCCATAAAACTGGTGTGAT[C/T]GCTGGGGTTGCAGTTGGTGTTTCAGTTTTTGCATTGATCGCACTGGCCGGAATCTTCTTGTGGTGTCAGAAAAGGAGAAAGCTATTGTTAGAGCTAGAAG
S2_10130107	2	10130107	T/G	0.440252	0.371405	0	CTCTTGACTGCAAACAGAAAGTATGCTAACAAGCTCTTCCGAACCATGCAGAATTGTATACCATAGTTGGAAGGCCAAATGTCTTCAGTTACAGTGAGCT[T/G]AGGTCAGCTACAGAGAACTTTTGTTCTAGTAACCTACTTGGTGAAGGAGGATATGGATCAGTTTACAAGGTTTGTCATTCTAGTTATCTAGTATATATAC
S2_10130133	2	10130133	C/G	0.445378	0.371999	0.00104822	TAACAAGCTCTTCCGAACCATGCAGAATTGTATACCATAGTTGGAAGGCCAAATGTCTTCAGTTACAGTGAGCTTAGGTCAGCTACAGAGAACTTTTGTT[C/G]TAGTAACCTACTTGGTGAAGGAGGATATGGATCAGTTTACAAGGTTTGTCATTCTAGTTATCTAGTATATATACAGGACTGGATTTGTGTTCGATGCGTG
S2_10130175	2	10130175	A/T	0.450526	0.37254	0.00209644	GGAAGGCCAAATGTCTTCAGTTACAGTGAGCTTAGGTCAGCTACAGAGAACTTTTGTTCTAGTAACCTACTTGGTGAAGGAGGATATGGATCAGTTTACA[A/T]GGTTTGTCATTCTAGTTATCTAGTATATATACAGGACTGGATTTGTGTTCGATGCGTGAACTTATGAAGGCTTAAATAAGTAGTTAAATGCTGCTTCCTG
S2_10318678	2	10318678	T/C	0.417895	0.368168	0.00209644	TAATTCCAACTCCTCATTCAAAGTACTATTTGTTTGAGTCAAGCTTTCCTTCTCTATAAGGAAATGCTCCAACTTGCTCTGTGTCTCTGCAAGTTGTTCC[T/C]CCAAGATTTTTATCTTCTGTGAAGCTTCATCAAATTTAACCTTATGATTCTCTTCAGCAGCAGCAGCTTCAGTTGCCTGCTCCTCATAATATCCCAACTC
S2_10318697	2	10318697	G/A	0.421053	0.36869	0.00209644	AAAGTACTATTTGTTTGAGTCAAGCTTTCCTTCTCTATAAGGAAATGCTCCAACTTGCTCTGTGTCTCTGCAAGTTGTTCCTCCAAGATTTTTATCTTCT[G/A]TGAAGCTTCATCAAATTTAACCTTATGATTCTCTTCAGCAGCAGCAGCTTCAGTTGCCTGCTCCTCATAATATCCCAACTCAATTTCAAGGGCATCCAGC
S2_10318700	2	10318700	A/G	0.422105	0.368859	0.00209644	GTACTATTTGTTTGAGTCAAGCTTTCCTTCTCTATAAGGAAATGCTCCAACTTGCTCTGTGTCTCTGCAAGTTGTTCCTCCAAGATTTTTATCTTCTGTG[A/G]AGCTTCATCAAATTTAACCTTATGATTCTCTTCAGCAGCAGCAGCTTCAGTTGCCTGCTCCTCATAATATCCCAACTCAATTTCAAGGGCATCCAGCTTC
S2_10318702	2	10318702	G/A	0.42	0.368518	0.00209644	ACTATTTGTTTGAGTCAAGCTTTCCTTCTCTATAAGGAAATGCTCCAACTTGCTCTGTGTCTCTGCAAGTTGTTCCTCCAAGATTTTTATCTTCTGTGAA[G/A]CTTCATCAAATTTAACCTTATGATTCTCTTCAGCAGCAGCAGCTTCAGTTGCCTGCTCCTCATAATATCCCAACTCAATTTCAAGGGCATCCAGCTTCTT
S2_10509908	2	10509908	A/T	0.4413	0.371531	0	TTGCATCTGGGACATATATTGCAATGGTAATAGTGATATACATGGTTGGTGTACTTTAACTATGGATGATTCTGTTAAAGTTATTGCTCTGTGTTCTGAC[A/T]GAACCATAAGGATGTTCTTATTGTGGTGGATCATAATGATTATCCTGCTTTACTGGAGTACCTTAAAGGAAAGCGAGACGATCAGCAGTTCCCCAGGATG
S2_10509929	2	10509929	T/C	0.34979	0.351419	0.00104822	CAATGGTAATAGTGATATACATGGTTGGTGTACTTTAACTATGGATGATTCTGTTAAAGTTATTGCTCTGTGTTCTGACAGAACCATAAGGATGTTCTTA[T/C]TGTGGTGGATCATAATGATTATCCTGCTTTACTGGAGTACCTTAAAGGAAAGCGAGACGATCAGCAGTTCCCCAGGATGTTGGCATGGAAAGCCATGCAG
S2_10509964	2	10509964	G/T	0.468553	0.374009	0	TAACTATGGATGATTCTGTTAAAGTTATTGCTCTGTGTTCTGACAGAACCATAAGGATGTTCTTATTGTGGTGGATCATAATGATTATCCTGCTTTACTG[G/T]AGTACCTTAAAGGAAAGCGAGACGATCAGCAGTTCCCCAGGATGTTGGCATGGAAAGCCATGCAGCATGTCGCCTCTTATGATTCTGCAGTGTCAGAATG
S2_10509983	2	10509983	G/A	0.471698	0.374198	0	TAAAGTTATTGCTCTGTGTTCTGACAGAACCATAAGGATGTTCTTATTGTGGTGGATCATAATGATTATCCTGCTTTACTGGAGTACCTTAAAGGAAAGC[G/A]AGACGATCAGCAGTTCCCCAGGATGTTGGCATGGAAAGCCATGCAGCATGTCGCCTCTTATGATTCTGCAGTGTCAGAATGGTTGTGGAAGCAATCAAAT
S2_10509994	2	10509994	C/T	0.392034	0.363072	0	CTCTGTGTTCTGACAGAACCATAAGGATGTTCTTATTGTGGTGGATCATAATGATTATCCTGCTTTACTGGAGTACCTTAAAGGAAAGCGAGACGATCAG[C/T]AGTTCCCCAGGATGTTGGCATGGAAAGCCATGCAGCATGTCGCCTCTTATGATTCTGCAGTGTCAGAATGGTTGTGGAAGCAATCAAATAAAGGTAGTGT
S2_10510012	2	10510012	G/C	0.47065	0.374137	0	CCATAAGGATGTTCTTATTGTGGTGGATCATAATGATTATCCTGCTTTACTGGAGTACCTTAAAGGAAAGCGAGACGATCAGCAGTTCCCCAGGATGTTG[G/C]CATGGAAAGCCATGCAGCATGTCGCCTCTTATGATTCTGCAGTGTCAGAATGGTTGTGGAAGCAATCAAATAAAGGTAGTGTTTCAGCAACAGACTGAAT
S2_10510036	2	10510036	G/A	0.461216	0.373491	0	GGATCATAATGATTATCCTGCTTTACTGGAGTACCTTAAAGGAAAGCGAGACGATCAGCAGTTCCCCAGGATGTTGGCATGGAAAGCCATGCAGCATGTC[G/A]CCTCTTATGATTCTGCAGTGTCAGAATGGTTGTGGAAGCAATCAAATAAAGGTAGTGTTTCAGCAACAGACTGAATAGTTGAATTCATTATTGTAAATAG
S2_10510089	2	10510089	T/A	0.315514	0.338648	0	ATCAGCAGTTCCCCAGGATGTTGGCATGGAAAGCCATGCAGCATGTCGCCTCTTATGATTCTGCAGTGTCAGAATGGTTGTGGAAGCAATCAAATAAAGG[T/A]AGTGTTTCAGCAACAGACTGAATAGTTGAATTCATTATTGTAAATAGGACTATTGGATTTAGTGGCAGCCTTCGGAAAACGGTGATAGCGTCGCTATAGT
S2_11808822	2	11808822	C/T	0.321803	0.341229	0	GGCACCACAGGTGAACTGATTCAAGTAAAAAGAACAGATCAAACAAATTCGTTTGGGATTATACATACCCCTGTAACCTTTACATATTGTCCATCTTTGG[C/T]CGTTCTGAGATCAGCATCAGGGTAGCGACTAACAAACCCAATTCCACCTCTGCTACCCCAGCAAGCATTCCAGATAAGAAGTGCAGCAACAAAACCAAAT
S2_11808851	2	11808851	C/T	0.436059	0.370878	0	AAGAACAGATCAAACAAATTCGTTTGGGATTATACATACCCCTGTAACCTTTACATATTGTCCATCTTTGGCCGTTCTGAGATCAGCATCAGGGTAGCGA[C/T]TAACAAACCCAATTCCACCTCTGCTACCCCAGCAAGCATTCCAGATAAGAAGTGCAGCAACAAAACCAAATATGACCACAACAACTATCAGCAAAATTGC
S2_12055125	2	12055125	G/T	0.307773	0.335318	0.00104822	CCACCTGATCGACATCGCACCAGACGCGAGCATGGGCGAGGCCAGTGGCGCGACGGACGGCAGCGCGGAGCGGCTAGGGGTAGGCACGGGCGGCGGTGGT[G/T]GCGGAAACGAGAAGAAGTGGCTGCGCAAGCTCACGTCGGCTACAGTGAACACGGCGGTGCTCCGAGACCTCATCTCGCGGACGCCCATGCTGTGGTACCT
S2_12055219	2	12055219	G/C	0.403564	0.365527	0	GGTGGTGGCGGAAACGAGAAGAAGTGGCTGCGCAAGCTCACGTCGGCTACAGTGAACACGGCGGTGCTCCGAGACCTCATCTCGCGGACGCCCATGCTGT[G/C]GTACCTCGGCGAGAGGACGGGGACAATCCTCCGCCCGTGCGCCCGGCGCGAGCCCGTGGAGGCGCTGCACGCGGTGCGCGCCGTGGCCATCGGCCCGTTC
S2_12055248	2	12055248	C/T	0.341719	0.348692	0	GCGCAAGCTCACGTCGGCTACAGTGAACACGGCGGTGCTCCGAGACCTCATCTCGCGGACGCCCATGCTGTGGTACCTCGGCGAGAGGACGGGGACAATC[C/T]TCCGCCCGTGCGCCCGGCGCGAGCCCGTGGAGGCGCTGCACGCGGTGCGCGCCGTGGCCATCGGCCCGTTCCACCGCGCTGACCGCGGCCTCCCCTTCCC
S2_12055276	2	12055276	T/C	0.39413	0.36354	0	ACGGCGGTGCTCCGAGACCTCATCTCGCGGACGCCCATGCTGTGGTACCTCGGCGAGAGGACGGGGACAATCCTCCGCCCGTGCGCCCGGCGCGAGCCCG[T/C]GGAGGCGCTGCACGCGGTGCGCGCCGTGGCCATCGGCCCGTTCCACCGCGCTGACCGCGGCCTCCCCTTCCCCGACGACGCCAAGCTCCCGTTCATGCGG
S2_12055420	2	12055420	A/C	0.409853	0.366741	0	CACCGCGCTGACCGCGGCCTCCCCTTCCCCGACGACGCCAAGCTCCCGTTCATGCGGTACCTGCAGGACCAGTGCGGCCTCGACGTGGACGGGTACGTCG[A/C]GGCGCTCTGCCTGGAGCGCGACCGCCTCCGCTGTGAGTTCGCCGACGACGGCTCGGACGGGCCCGCCGTGGAGATTCTAGACGACGAGGCGAAGCTGCTG
S2_12055453	2	12055453	G/A	0.401053	0.365018	0.00209644	GACGCCAAGCTCCCGTTCATGCGGTACCTGCAGGACCAGTGCGGCCTCGACGTGGACGGGTACGTCGAGGCGCTCTGCCTGGAGCGCGACCGCCTCCGCT[G/A]TGAGTTCGCCGACGACGGCTCGGACGGGCCCGCCGTGGAGATTCTAGACGACGAGGCGAAGCTGCTGGAGATGCTGCTGCTGGACAGCTGCTTCATCCTG
S2_12055482	2	12055482	C/G	0.392632	0.363206	0.00209644	GCAGGACCAGTGCGGCCTCGACGTGGACGGGTACGTCGAGGCGCTCTGCCTGGAGCGCGACCGCCTCCGCTGTGAGTTCGCCGACGACGGCTCGGACGGG[C/G]CCGCCGTGGAGATTCTAGACGACGAGGCGAAGCTGCTGGAGATGCTGCTGCTGGACAGCTGCTTCATCCTGGTGGTGAGCTTGATGCTCAGCAAGGCCGG
S2_12055494	2	12055494	A/G	0.310526	0.336522	0.00209644	CGGCCTCGACGTGGACGGGTACGTCGAGGCGCTCTGCCTGGAGCGCGACCGCCTCCGCTGTGAGTTCGCCGACGACGGCTCGGACGGGCCCGCCGTGGAG[A/G]TTCTAGACGACGAGGCGAAGCTGCTGGAGATGCTGCTGCTGGACAGCTGCTTCATCCTGGTGGTGAGCTTGATGCTCAGCAAGGCCGGCACAGGCGACGA
S2_12055503	2	12055503	G/A	0.374473	0.358746	0.00314465	CGTGGACGGGTACGTCGAGGCGCTCTGCCTGGAGCGCGACCGCCTCCGCTGTGAGTTCGCCGACGACGGCTCGGACGGGCCCGCCGTGGAGATTCTAGAC[G/A]ACGAGGCGAAGCTGCTGGAGATGCTGCTGCTGGACAGCTGCTTCATCCTGGTGGTGAGCTTGATGCTCAGCAAGGCCGGCACAGGCGACGACGCCGACAG
S2_12055504	2	12055504	A/G	0.375527	0.359026	0.00314465	GTGGACGGGTACGTCGAGGCGCTCTGCCTGGAGCGCGACCGCCTCCGCTGTGAGTTCGCCGACGACGGCTCGGACGGGCCCGCCGTGGAGATTCTAGACG[A/G]CGAGGCGAAGCTGCTGGAGATGCTGCTGCTGGACAGCTGCTTCATCCTGGTGGTGAGCTTGATGCTCAGCAAGGCCGGCACAGGCGACGACGCCGACAGC
S2_12055510	2	12055510	C/A	0.372632	0.358251	0.00209644	GGGTACGTCGAGGCGCTCTGCCTGGAGCGCGACCGCCTCCGCTGTGAGTTCGCCGACGACGGCTCGGACGGGCCCGCCGTGGAGATTCTAGACGACGAGG[C/A]GAAGCTGCTGGAGATGCTGCTGCTGGACAGCTGCTTCATCCTGGTGGTGAGCTTGATGCTCAGCAAGGCCGGCACAGGCGACGACGCCGACAGCGTGACG
S2_12055548	2	12055548	A/G	0.423158	0.369026	0.00209644	CCGCTGTGAGTTCGCCGACGACGGCTCGGACGGGCCCGCCGTGGAGATTCTAGACGACGAGGCGAAGCTGCTGGAGATGCTGCTGCTGGACAGCTGCTTC[A/G]TCCTGGTGGTGAGCTTGATGCTCAGCAAGGCCGGCACAGGCGACGACGCCGACAGCGTGACGCGGGCGGCGTCCATCAGCAAGGACTACTTCATACTGAA
S2_12055578	2	12055578	G/A	0.429769	0.370019	0	CGGGCCCGCCGTGGAGATTCTAGACGACGAGGCGAAGCTGCTGGAGATGCTGCTGCTGGACAGCTGCTTCATCCTGGTGGTGAGCTTGATGCTCAGCAAG[G/A]CCGGCACAGGCGACGACGCCGACAGCGTGACGCGGGCGGCGTCCATCAGCAAGGACTACTTCATACTGAACATGGCCGTGGCGCAGCACGCCGACGACAT
S2_12055630	2	12055630	A/G	0.438025	0.37113	0.00104822	CTGCTGGACAGCTGCTTCATCCTGGTGGTGAGCTTGATGCTCAGCAAGGCCGGCACAGGCGACGACGCCGACAGCGTGACGCGGGCGGCGTCCATCAGCA[A/G]GGACTACTTCATACTGAACATGGCCGTGGCGCAGCACGCCGACGACATCAAGCTCGACATGCTCGTGCTCGAGAACCAGGTCCCGTTCAGAGCCATCAAG
S2_12055725	2	12055725	A/G	0.438025	0.37113	0.00104822	CAGCAAGGACTACTTCATACTGAACATGGCCGTGGCGCAGCACGCCGACGACATCAAGCTCGACATGCTCGTGCTCGAGAACCAGGTCCCGTTCAGAGCC[A/G]TCAAGCTTCTCGCCGCTTCGTGCCCTGGGCTCAAGCTCCGGAACTCCGTCGAGGAGCTCGTGCTCGGATGTTTCGACGACATCTGCCCCAAGCGCGCGCG
S2_12055911	2	12055911	T/C	0.435654	0.370825	0.00314465	CCCCAAGCGCGCGCGTCGCGCCGCCTACAGCGCTGCCGCCGGCGAGTTCCACCACGTCCTGCACCTCTTCCACTGGTCCCGCGTGCCCAAGGACAAGTAC[T/C]TCGTCCTCTCGACGCCACGGAAGCTCCTCAAGATCAAGAAGGAGTCGGAGCGGCTGTTCCCCTGCTCCATGGAGCTTCGGAGGTCAGCGGTGTGGTTCCG
S2_12056086	2	12056086	C/G	0.433962	0.370601	0	CTTCGGAGGTCAGCGGTGTGGTTCCGCGAGGCGTCGTCGAGCTGCGGCGACCTGGACATGTGGTTCTGGCGACACCCGGCGAGCCCGGTGGCCGTGATGA[C/G]CGTCCCGTGCTTCCACGTCCACGAGTACAGCGCGGCTGTGCTCCACAACCTCCTGGCCTTCGAGAAACACTTCTACTGGGCGCACGGCGCATGCGTGACG
S2_12056214	2	12056214	A/G	0.433824	0.370582	0.00104822	CAGCGCGGCTGTGCTCCACAACCTCCTGGCCTTCGAGAAACACTTCTACTGGGCGCACGGCGCATGCGTGACGGCGCACGTAGCGCGGATGGAGGGCCTG[A/G]TTCGTTGCCCACAGGACGCGGCCATGCTCCGCAAGCGAGGGGTCCTTGCCAGCACGCGGCGCACGGACACCGAGCTGGTGGCCTTGTTCCGGGAGCTAGG
S2_12056325	2	12056325	G/A	0.432914	0.370459	0	ACAGGACGCGGCCATGCTCCGCAAGCGAGGGGTCCTTGCCAGCACGCGGCGCACGGACACCGAGCTGGTGGCCTTGTTCCGGGAGCTAGGTGAGGAGACC[G/A]TCGGGGCGCGGCTTCCTGACGACTACGGCGAGATGCTTGACGCCGTAGCGGGCCACCGGGGCCGGCTTGTCAGCGGGTGGTGCGGAGGGTTCGTGCTGCA
S2_12056348	2	12056348	C/G	0.431866	0.370315	0	AGCGAGGGGTCCTTGCCAGCACGCGGCGCACGGACACCGAGCTGGTGGCCTTGTTCCGGGAGCTAGGTGAGGAGACCGTCGGGGCGCGGCTTCCTGACGA[C/G]TACGGCGAGATGCTTGACGCCGTAGCGGGCCACCGGGGCCGGCTTGTCAGCGGGTGGTGCGGAGGGTTCGTGCTGCACTTCTTCCCGTCGCCATGGGTGG
S2_12056376	2	12056376	G/C	0.436059	0.370878	0	CACGGACACCGAGCTGGTGGCCTTGTTCCGGGAGCTAGGTGAGGAGACCGTCGGGGCGCGGCTTCCTGACGACTACGGCGAGATGCTTGACGCCGTAGCG[G/C]GCCACCGGGGCCGGCTTGTCAGCGGGTGGTGCGGAGGGTTCGTGCTGCACTTCTTCCCGTCGCCATGGGTGGCCGTCTCTCTCGCCGTCGCTGCCGCGCT
S2_12056392	2	12056392	T/G	0.437107	0.371013	0	GTGGCCTTGTTCCGGGAGCTAGGTGAGGAGACCGTCGGGGCGCGGCTTCCTGACGACTACGGCGAGATGCTTGACGCCGTAGCGGGCCACCGGGGCCGGC[T/G]TGTCAGCGGGTGGTGCGGAGGGTTCGTGCTGCACTTCTTCCCGTCGCCATGGGTGGCCGTCTCTCTCGCCGTCGCTGCCGCGCTCATCTTCGTGCCGTCG
S2_12056464	2	12056464	T/C	0.430672	0.370147	0.00104822	GACGCCGTAGCGGGCCACCGGGGCCGGCTTGTCAGCGGGTGGTGCGGAGGGTTCGTGCTGCACTTCTTCCCGTCGCCATGGGTGGCCGTCTCTCTCGCCG[T/C]CGCTGCCGCGCTCATCTTCGTGCCGTCGATGCTGCAGACCGTCTACACCATGTTCGGCTACTTCAAGAGCAACTGACAGGATCAAAATTAGGGTGCTAGA
S2_12056493	2	12056493	A/G	0.417895	0.368168	0.00209644	TGTCAGCGGGTGGTGCGGAGGGTTCGTGCTGCACTTCTTCCCGTCGCCATGGGTGGCCGTCTCTCTCGCCGTCGCTGCCGCGCTCATCTTCGTGCCGTCG[A/G]TGCTGCAGACCGTCTACACCATGTTCGGCTACTTCAAGAGCAACTGACAGGATCAAAATTAGGGTGCTAGAAGTAGAACCTCCTGTAACCCCTGATGTTT
S2_12306238	2	12306238	G/T	0.445378	0.371999	0.00104822	GGCTGGAACTTGCATCATGGAGTTCAGAAAATATACTAAAGGCACTTGGCGTGCTCCAAGTGTGGTCGATGGAGTTGATGAAGATAGCAGTCAAGAGCCA[G/T]AATGCATAAGGAAAGCCATTTTCCTACCTCCTCGGTCAATGCTATTGATGTCAGGAGAAGGTCGTTATGCCTGGCATCACTATATACCACATCATAAAGT
S2_12306312	2	12306312	G/A	0.353249	0.352537	0	TTGATGAAGATAGCAGTCAAGAGCCAGAATGCATAAGGAAAGCCATTTTCCTACCTCCTCGGTCAATGCTATTGATGTCAGGAGAAGGTCGTTATGCCTG[G/A]CATCACTATATACCACATCATAAAGTATGTATTCTTCAACCCTATGCATTGCTTTGCTTCGTTCTATGTTATTAACAATGCACAAATTCAACCTGTAAAT
S2_13296397	2	13296397	C/A	0.309224	0.335955	0	GCGAAAGCAGCGCTGGGCATTGTTGATCCGAGAGGAGGCAGGCACGGCAGATGATATGCTCCCGACAAGGGCTGCTGCCCGAAATCCCTTAGCTCAATCA[C/A]GCTGGGACAGTGCGCCTTGCTGGAAAGGGTCTCCGTCGGCATTAGGAACTCTTCGTGGTAGATGGCCGGTGATGGAGCTGACGACCGTGACGGTGGAGAC
S2_13296440	2	13296440	T/C	0.4413	0.371531	0	ACGGCAGATGATATGCTCCCGACAAGGGCTGCTGCCCGAAATCCCTTAGCTCAATCACGCTGGGACAGTGCGCCTTGCTGGAAAGGGTCTCCGTCGGCAT[T/C]AGGAACTCTTCGTGGTAGATGGCCGGTGATGGAGCTGACGACCGTGACGGTGGAGACATCTTCTTTGAAGGCAGGAACTTTGCTGGTAGTAGGAACTCGG
S2_13296475	2	13296475	C/T	0.356394	0.353527	0	CCGAAATCCCTTAGCTCAATCACGCTGGGACAGTGCGCCTTGCTGGAAAGGGTCTCCGTCGGCATTAGGAACTCTTCGTGGTAGATGGCCGGTGATGGAG[C/T]TGACGACCGTGACGGTGGAGACATCTTCTTTGAAGGCAGGAACTTTGCTGGTAGTAGGAACTCGGATCCAAGTGCATCTTCCTTCTTCGAACGCAGTGAC
S2_13296496	2	13296496	A/G	0.447589	0.372238	0	ACGCTGGGACAGTGCGCCTTGCTGGAAAGGGTCTCCGTCGGCATTAGGAACTCTTCGTGGTAGATGGCCGGTGATGGAGCTGACGACCGTGACGGTGGAG[A/G]CATCTTCTTTGAAGGCAGGAACTTTGCTGGTAGTAGGAACTCGGATCCAAGTGCATCTTCCTTCTTCGAACGCAGTGACGGCCTTGCTGGATCATTTGTG
S2_13296589	2	13296589	C/T	0.323899	0.342065	0	GGTGGAGACATCTTCTTTGAAGGCAGGAACTTTGCTGGTAGTAGGAACTCGGATCCAAGTGCATCTTCCTTCTTCGAACGCAGTGACGGCCTTGCTGGAT[C/T]ATTTGTGCCGCCAAACGGTATGTTTCAGACTTCCTTGAAGGCATTGAATTGTATGATTTCAGTCGTTGCCACGACATAGTTTAAATTATAATCAAATACT
S2_13298557	2	13298557	A/G	0.5	0.375	0	ACTATTATTCTGAAAAAAGAAAAAAAAATTAAGTCTGAACTGTTTGTGCTTCTTTGCCTCTTCCGCTGTTCAGAGTTCAGACTCCAGCGCCGTCTTCTTC[A/G]CGGTCGCCTTTTGCGCTCCATCCCCTGGGCTTTCCGTCACGGTGGCCGCAGCCATGGTGGAGATGCGGCAGCGGAGGAAGCCGCTGGTCCTCGCCTCCAC
S2_13298600	2	13298600	T/C	0.497904	0.374996	0	TTGTGCTTCTTTGCCTCTTCCGCTGTTCAGAGTTCAGACTCCAGCGCCGTCTTCTTCACGGTCGCCTTTTGCGCTCCATCCCCTGGGCTTTCCGTCACGG[T/C]GGCCGCAGCCATGGTGGAGATGCGGCAGCGGAGGAAGCCGCTGGTCCTCGCCTCCACGCAGGCGCTCCTCGACTCGCTTCCGGGGGATCGCCCGCCGCCA
S2_13298646	2	13298646	C/G	0.493711	0.37496	0	CCGTCTTCTTCACGGTCGCCTTTTGCGCTCCATCCCCTGGGCTTTCCGTCACGGTGGCCGCAGCCATGGTGGAGATGCGGCAGCGGAGGAAGCCGCTGGT[C/G]CTCGCCTCCACGCAGGCGCTCCTCGACTCGCTTCCGGGGGATCGCCCGCCGCCACCGCCGCAGGAGCCGGTGCGCCTTAAGGCCGGCGTCCTCCGATTCC
S2_13299277	2	13299277	C/T	0.468553	0.374009	0	TTTGGTAACCCGTCCCTTGACAAGTCCTGCTCAGAACATACTGACCAAGTGGTCTCTGGTCATGCAATGGGCTTCTTACCTTGTCGCACGTTCCCTGCTA[C/T]TGGTTTTACATCCATGGATGAAGATGTTGGTTATGTTAGCCCACTTTTGGCATTCAACTTGGGATTGCCTGTTTCTTGCCTTAAACTACTTATTCAAAGA
S2_13299365	2	13299365	A/T	0.42437	0.369215	0.00104822	CGTTCCCTGCTACTGGTTTTACATCCATGGATGAAGATGTTGGTTATGTTAGCCCACTTTTGGCATTCAACTTGGGATTGCCTGTTTCTTGCCTTAAACT[A/T]CTTATTCAAAGAGAAGGGCAGCCTTTCAAGTTCTGTTCTCGAGCTGAAGAGATGGATGCAACTGCCAGTTCTGGAAGTGATCTTTCTCTTCACTTAGACC
S2_13299419	2	13299419	G/T	0.452731	0.372756	0.00104822	CACTTTTGGCATTCAACTTGGGATTGCCTGTTTCTTGCCTTAAACTACTTATTCAAAGAGAAGGGCAGCCTTTCAAGTTCTGTTCTCGAGCTGAAGAGAT[G/T]GATGCAACTGCCAGTTCTGGAAGTGATCTTTCTCTTCACTTAGACCTTCTTCCATGCCCTCAAGTGCCTAAATATGCGTTGCATTTACGAGTTTCTGTTG
S2_13300235	2	13300235	C/T	0.496855	0.37499	0	TTATATGGCCCGCCAGGTTAGTGCACTTCAACTATGACTTCATGAAATGTGTATTCCCATACTACTCAACCTTCAACAGAACTCGACTCTCAAAAAACGA[C/T]CGCTTTGTAGGATGTGGAAAGCGCACAGTGGTTAGGCATGTTGCTAACCATCTTGGTCTGCATGTGGTCGAGTGTAGCTGTCATGATCTGATGACATCAT
S2_13300353	2	13300353	A/G	0.497904	0.374996	0	AAAGCGCACAGTGGTTAGGCATGTTGCTAACCATCTTGGTCTGCATGTGGTCGAGTGTAGCTGTCATGATCTGATGACATCATCAGAAAGTGGGGCACCT[A/G]CTGCACTTGCAACTACCTTTAAAGAAGCTCAGAAGTACTCATCTTTTTTCTATCTTTCCCCTTATTCTATGTCGCTTAAACTTATTCCTGTTTTCAGTTA
S2_13300368	2	13300368	A/G	0.497904	0.374996	0	TAGGCATGTTGCTAACCATCTTGGTCTGCATGTGGTCGAGTGTAGCTGTCATGATCTGATGACATCATCAGAAAGTGGGGCACCTACTGCACTTGCAACT[A/G]CCTTTAAAGAAGCTCAGAAGTACTCATCTTTTTTCTATCTTTCCCCTTATTCTATGTCGCTTAAACTTATTCCTGTTTTCAGTTATGAAAATATCTTTAT
S2_13301246	2	13301246	T/A	0.461134	0.373485	0.00104822	AAGATTTAGCAGCGCAAACGTCAGGTTTCATGCCCAGGGACATACTTGCATTGGTCGCAGATGCTGGTGTGTCTTTTGCGCATAAAATTGCAGCAGGGAA[T/A]GATAGCAAAGCAATCAGTAAGCATACGGAGGTCCTTCCAGAAAGCTCTTCTGCCACTCAAAATGAGGAACACCATTTCAGCAAAGAAGATATTATGTCTT
S2_13301900	2	13301900	C/T	0.494748	0.374972	0.00104822	ACCTCCAGGAACAGGGAAGGTAGGTTTGAAAAGGTTTCATCCGGATTCAATTGTATTTTTGTTTAGCTACCAATAACAAGTGCATCCAGAAGAAACATGA[C/T]ACGAGATCGCTAAAATAATTGTCCCTTGGACTTCTAGACTTTACTTGCGAAAGCAGTAGCAACAGAATGCTCATTGAACTTTCTTAGCGTCAAAGGTCCA
S2_13301964	2	13301964	A/T	0.492662	0.374946	0	AGCTACCAATAACAAGTGCATCCAGAAGAAACATGACACGAGATCGCTAAAATAATTGTCCCTTGGACTTCTAGACTTTACTTGCGAAAGCAGTAGCAAC[A/T]GAATGCTCATTGAACTTTCTTAGCGTCAAAGGTCCAGAACTGATAAACATGTATGTTGGAGAATCAGAGAAAAATGTTCGGGATATTTTTGAGAAGGTAC
S2_13850976	2	13850976	G/A	0.375789	0.359096	0.00209644	CTTGACCTTGTTGGACTGTCTGTCAGCAAATGCGCCCTTCTCGCTGACGGCGATGCATGCTCTGCCTGAGGCTGTGTTTTGGTTGGTGGTCTGCAGATAC[G/A]GAGGTCCTCCTACCACGACGTGATCCGGGTGTCGGAGATCCAGAAGGTGCTGGACATCAGCGGCGTGCAGACCTACATCATCAACAGCGCGCGCGTGGTG
S2_13851277	2	13851277	G/A	0.297895	0.330817	0.00209644	TCGGCTGCAAGGTATACACGCCGCCCGCCGCCAACCCAATCCCAAGAGGGCACTCCATTGTGCTGTAACGATCCCGCACGTGTGGTTGGATGTATGCGCC[G/A]CGCAGATCGTCAGGACCTCCGGCGACTTCCGCATCCGGAAGAAGCACGCCATCGTCGCAAAGAAGAAGAGGGAGAAGAAGCATGCGCCGCAGCAGAAGCA
S2_13851296	2	13851296	C/T	0.293684	0.32881	0.00209644	GCCGCCCGCCGCCAACCCAATCCCAAGAGGGCACTCCATTGTGCTGTAACGATCCCGCACGTGTGGTTGGATGTATGCGCCGCGCAGATCGTCAGGACCT[C/T]CGGCGACTTCCGCATCCGGAAGAAGCACGCCATCGTCGCAAAGAAGAAGAGGGAGAAGAAGCATGCGCCGCAGCAGAAGCAGCACAGGGGCGCGGCGGAC
S2_13851443	2	13851443	G/A	0.304622	0.333913	0.00104822	AAGAGGGAGAAGAAGCATGCGCCGCAGCAGAAGCAGCACAGGGGCGCGGCGGACTCGGCGGACGACGACGACGACGACTCGTCCACCAGCACCAGCGGCG[G/A]CAGCGACAAGAGCAGCGTGGTGCAGAGCTTCACCCCGTCGACCCCGCCGGCGACGACCGCCAACAGCTTCCGCGCCGGGAAGCGGCGCAAGGGCGTGCCG
S2_13851456	2	13851456	C/A	0.293067	0.328511	0.00104822	AGCATGCGCCGCAGCAGAAGCAGCACAGGGGCGCGGCGGACTCGGCGGACGACGACGACGACGACTCGTCCACCAGCACCAGCGGCGGCAGCGACAAGAG[C/A]AGCGTGGTGCAGAGCTTCACCCCGTCGACCCCGCCGGCGACGACCGCCAACAGCTTCCGCGCCGGGAAGCGGCGCAAGGGCGTGCCGCACCGGTCGCCGT
S2_13851538	2	13851538	G/A	0.297694	0.330722	0	CGGCGGCAGCGACAAGAGCAGCGTGGTGCAGAGCTTCACCCCGTCGACCCCGCCGGCGACGACCGCCAACAGCTTCCGCGCCGGGAAGCGGCGCAAGGGC[G/A]TGCCGCACCGGTCGCCGTTCGGCAGCCTCGTGGTGGAGTTCTAGACAAAAAAAAAGGCGCGCCGCCCGGTCGCGATGGACGCTCACCAAAAAAAAAACAC
S2_14196044	2	14196044	C/G	0.457983	0.373228	0.00104822	TCAAGTGTTGAATGAGGAACTTCATAAATATAAAGATCAAGTTGGCCACTTTGGAAAAAATGTAGCTAAGGCTGGCTGCAAGAATTATGACTTTTGCCCA[C/G]GTATGCATGTTGAAATTGATGTCTATAATGTGCTTTTTTGTATGCAGCCAACCAATACAGTTTTTTATTGTCTTATGATGGTATAAGAATTCAATCCTTT
S2_14196215	2	14196215	G/T	0.472689	0.374253	0.00104822	TCTTATGATGGTATAAGAATTCAATCCTTTATACTTTATGCAGCCAAGTGGTGGGGAAATTATGGAACACAAGTACTAGCTCTCCAAAAGATGGCTATAA[G/T]GATTCTTTCACTCACTGCAAGTGCCTCGGGATGTGAAAGGAATTGGAGTTGCTTTGAAGGGGTAAGTTAAATTAGTTTTAAATTGTGATAGATTGGAAAT
S2_14196452	2	14196452	T/C	0.461216	0.373491	0	GCAAAATAAATCTATTGTTGCAGATTCATGCCAAGAAGAGAAATAGGCTAACTTGTGAAAGAGTTGAAAATATTGTCTGTGCGATTCAATTCACTTCATA[T/C]AAAGAAAAAAGCTAAGGCCAACAATAACAACAAAGTAGATCCCCTGTTGGCAGCTGATGCTGTTTCTGCTCAAGGGTGGATTGTTGAAGGTGGAGATGAA
S2_14196562	2	14196562	A/G	0.467505	0.373942	0	AGCTAAGGCCAACAATAACAACAAAGTAGATCCCCTGTTGGCAGCTGATGCTGTTTCTGCTCAAGGGTGGATTGTTGAAGGTGGAGATGAAGAAAGCTCT[A/G]ATGTCAACATTGTGACTGGACTAACATGGCAACAGATCGCAGATGCATGGGGGCCTAAGGAGGTCACAAAACTGCGGAAGAGTGCTAGATTGGCTCAGCC
S2_14196602	2	14196602	C/T	0.309224	0.335955	0	GCAGCTGATGCTGTTTCTGCTCAAGGGTGGATTGTTGAAGGTGGAGATGAAGAAAGCTCTAATGTCAACATTGTGACTGGACTAACATGGCAACAGATCG[C/T]AGATGCATGGGGGCCTAAGGAGGTCACAAAACTGCGGAAGAGTGCTAGATTGGCTCAGCCAAGAGACATCGAAGAAGAGCAACTCCCATCTAAAAATGAA
S2_14196612	2	14196612	G/T	0.448637	0.372348	0	CTGTTTCTGCTCAAGGGTGGATTGTTGAAGGTGGAGATGAAGAAAGCTCTAATGTCAACATTGTGACTGGACTAACATGGCAACAGATCGCAGATGCATG[G/T]GGGCCTAAGGAGGTCACAAAACTGCGGAAGAGTGCTAGATTGGCTCAGCCAAGAGACATCGAAGAAGAGCAACTCCCATCTAAAAATGAAGAAGAAGAAC
S2_14196619	2	14196619	A/G	0.316562	0.339086	0	TGCTCAAGGGTGGATTGTTGAAGGTGGAGATGAAGAAAGCTCTAATGTCAACATTGTGACTGGACTAACATGGCAACAGATCGCAGATGCATGGGGGCCT[A/G]AGGAGGTCACAAAACTGCGGAAGAGTGCTAGATTGGCTCAGCCAAGAGACATCGAAGAAGAGCAACTCCCATCTAAAAATGAAGAAGAAGAACCCATAAA
S2_14196637	2	14196637	C/T	0.480042	0.374601	0.00104822	TGAAGGTGGAGATGAAGAAAGCTCTAATGTCAACATTGTGACTGGACTAACATGGCAACAGATCGCAGATGCATGGGGGCCTAAGGAGGTCACAAAACTG[C/T]GGAAGAGTGCTAGATTGGCTCAGCCAAGAGACATCGAAGAAGAGCAACTCCCATCTAAAAATGAAGAAGAAGAACCCATAAATGAGGAAGAAATAGAATT
S2_14196694	2	14196694	A/G	0.486373	0.374814	0	ACAGATCGCAGATGCATGGGGGCCTAAGGAGGTCACAAAACTGCGGAAGAGTGCTAGATTGGCTCAGCCAAGAGACATCGAAGAAGAGCAACTCCCATCT[A/G]AAAATGAAGAAGAAGAACCCATAAATGAGGAAGAAATAGAATTTGAATCTGACCAGGATGAAGTGATCACAACTGGTTATTAGCTGCAGGAGCAAGAAGT
S2_14196713	2	14196713	C/T	0.466457	0.373872	0	GGGCCTAAGGAGGTCACAAAACTGCGGAAGAGTGCTAGATTGGCTCAGCCAAGAGACATCGAAGAAGAGCAACTCCCATCTAAAAATGAAGAAGAAGAAC[C/T]CATAAATGAGGAAGAAATAGAATTTGAATCTGACCAGGATGAAGTGATCACAACTGGTTATTAGCTGCAGGAGCAAGAAGTAGTCAATGATGACTGATTT
S2_14196775	2	14196775	T/G	0.472746	0.374256	0	AGAAGAGCAACTCCCATCTAAAAATGAAGAAGAAGAACCCATAAATGAGGAAGAAATAGAATTTGAATCTGACCAGGATGAAGTGATCACAACTGGTTAT[T/G]AGCTGCAGGAGCAAGAAGTAGTCAATGATGACTGATTTTGATGCCTCGACCATCTACTTTTAATCATAATATTATGTCTAATATTATCCTATTAGTTAGT
S2_15094578	2	15094578	C/T	0.365263	0.356187	0.00209644	GCAGCGAACATTCTCTGACATAGGTACCTACTTGGAAAATCTTACACGCAAGATGTCAAATCCAGAAATACATGATTTGAAGGATGTTATGGTTGGTAAC[C/T]AAGAAAAGGAGCAGAAAATTACCCAAACACCTAAACTGAAAACCTTTGAAGGACCCCGTGCAGCATGTAGGTTAGATTCTCTGAAGGATGTTTTTTTCTG
S2_15094714	2	15094714	A/G	0.375	0.358887	0.00104822	CTGAAAACCTTTGAAGGACCCCGTGCAGCATGTAGGTTAGATTCTCTGAAGGATGTTTTTTTCTGGGGTGATGCTTTTGGAAGTATTTTAGAGTGTGGTG[A/G]TACCTCAAAACCCCTTCCAATGTTAGTGGACTCAACGAACATGCTTGATGTACAAAGCATTGCTTGCGGAGAGACTCATGCGGCCATAATCACTAAGCAA
S2_15094776	2	15094776	G/T	0.378947	0.359917	0.00209644	CTGGGGTGATGCTTTTGGAAGTATTTTAGAGTGTGGTGATACCTCAAAACCCCTTCCAATGTTAGTGGACTCAACGAACATGCTTGATGTACAAAGCATT[G/T]CTTGCGGAGAGACTCATGCGGCCATAATCACTAAGCAAGGAGAGGTCTACTCCTGGGGAAATGAGAGCAGTGGCAGAATTGGAAATCAAGTAAATATCAA
S2_15094782	2	15094782	G/A	0.466387	0.373868	0.00104822	TGATGCTTTTGGAAGTATTTTAGAGTGTGGTGATACCTCAAAACCCCTTCCAATGTTAGTGGACTCAACGAACATGCTTGATGTACAAAGCATTGCTTGC[G/A]GAGAGACTCATGCGGCCATAATCACTAAGCAAGGAGAGGTCTACTCCTGGGGAAATGAGAGCAGTGGCAGAATTGGAAATCAAGTAAATATCAAAGTCTC
S2_15739448	2	15739448	G/A	0.32458	0.342334	0.00104822	CGCCGAGCGAGCTGGCGTGGAGTACCGCTTTACAGTGGTCAGCTGCAGAGCAGCAGAGCTGGATGCGTCCAGGCTGTGCTGCGAGCCGGGGGAGGCGGTC[G/A]CGGTCAACCTCGCCTTCGCACTCTCCCACGTGCCCGACGAGAGCGTCTCTCCGGCCAACCCCCGCGACGAGCTGCTCCGCCGCGTGCGCGCGCTGGGCCC
S2_15739625	2	15739625	G/T	0.351153	0.351863	0	CCGCCGCGTGCGCGCGCTGGGCCCGCAGGTGGTGACCCTCGTCGAGCAGGAACTGAACACCAATACGGCACCGCTGGCGGCGCGCTTCACTGACGCGTGC[G/T]CGCACTACGGCGCCATCCTGGAGTCGCTGGACGCGACGCTGGCGCGGGAGATTGCGGAGAAGGCCAGGGCCGAGGCGGCCCTGTCGAAGAAGGCGGCGAA
S2_15739700	2	15739700	G/T	0.367925	0.356948	0	GGCGGCGCGCTTCACTGACGCGTGCGCGCACTACGGCGCCATCCTGGAGTCGCTGGACGCGACGCTGGCGCGGGAGATTGCGGAGAAGGCCAGGGCCGAG[G/T]CGGCCCTGTCGAAGAAGGCGGCGAACGCGGTCGGCCGGGATGGCCCCGACCGGCTGGAGCGGTGCGAGGTCTTCGGCAAGTGGCGCGCCAGGTTCGGCAT
S2_15739801	2	15739801	G/T	0.349057	0.351178	0	CGGCCCTGTCGAAGAAGGCGGCGAACGCGGTCGGCCGGGATGGCCCCGACCGGCTGGAGCGGTGCGAGGTCTTCGGCAAGTGGCGCGCCAGGTTCGGCAT[G/T]GCGGGCTTCCGCCCGGTGTCGCTCGGCTCGAGCATTGCCGAAGAGCTGGTCGGCGCCCGCGTCGGCCATGTACCGCCCGGGTTCACAGTCAAGGCGGAGA
S2_15739811	2	15739811	C/T	0.34979	0.351419	0.00104822	GAAGAAGGCGGCGAACGCGGTCGGCCGGGATGGCCCCGACCGGCTGGAGCGGTGCGAGGTCTTCGGCAAGTGGCGCGCCAGGTTCGGCATGGCGGGCTTC[C/T]GCCCGGTGTCGCTCGGCTCGAGCATTGCCGAAGAGCTGGTCGGCGCCCGCGTCGGCCATGTACCGCCCGGGTTCACAGTCAAGGCGGAGAACGGCGTGCT
S2_15966232	2	15966232	C/T	0.30608	0.334567	0	GAGACGCTCACCGCCTCCTTCCTCCGCTTCCTCCTCCTGCTCCTCCTCCCCCTCACCGCCCTCTACTTCTTCTACACGCTGCACCTCCTCCTCACCTCGG[C/T]GTCGTCGGCCGCCTCCAACTGCGCGCCTGACGCCGTCTCGGTCTCCCGGATGTCTGCCAACCTCACGGCGGTGGCGGAGAAGCAGCTGCCCCCTTCCACC
S2_15966284	2	15966284	G/A	0.323899	0.342065	0	TCACCGCCCTCTACTTCTTCTACACGCTGCACCTCCTCCTCACCTCGGCGTCGTCGGCCGCCTCCAACTGCGCGCCTGACGCCGTCTCGGTCTCCCGGAT[G/A]TCTGCCAACCTCACGGCGGTGGCGGAGAAGCAGCTGCCCCCTTCCACCGTGGCTGGGTCCACGTCGACAACGCTGCAGCACGTAGTGTTCGGCATCGCGG
S2_17713176	2	17713176	C/T	0.396008	0.363952	0.00104822	GAAAAGAAGCACAAATTCTTGAAGGGACGAAGAACTAAGACTGAAGGATCAAATCCATCACCTCAGGTGGAAGATGGCTATGCCCACATTCTTGATCTGA[C/T]CCGAGTACAAATGGAGGCAAGGTTTTGTTCACAAATTGGTCGTTTTTCATGTTAGTTTAACAAACAAATTTAGGTATTCACTGCCTAGCTTATCATTATT
S2_17713752	2	17713752	T/C	0.442227	0.37164	0.00104822	ATGTGCCCCGTATATCACTACAGCTCTTAAGTTCTGTTGGCAAACTTGATTTTCCAACCGAAAGATTGCGTGGGCAATGGCAGAAAAGACAGGCAAGCAC[T/C]TATAATCATTTCTATCTGCAGTATGCCAGTATGGGTCTTTAATCATTTCTATCTTCTTGTGTCTTACTATTGTCTCTGGTTCTGCTATCCAGGCGAATGT
S2_20194954	2	20194954	T/A	0.331237	0.344897	0	ATGGTGTAAGCATTGGTGAGATTGAAGACCTCATACACAATTTTCTGATTATAATGCTGGAGCATTCAATGCGACAAAAAGATGGGTGGAAGGCAAGATA[T/A]TTTTTAAGCAGAACATCCTTAGTAACATACATGTTTCATAGTGTCATGGCCATCTGCCCCTCTCTTCTTTGTGGATAGGTTTCTGATGGTTGTATCACAG
S2_20724886	2	20724886	G/T	0.480932	0.374636	0.00524109	CAACCTGGCTGGCGAGGAGGATGCCCCAGCGGCGACCGGATCCAGCTCCATCGCTGTGATCTGGTGGTCGGGGAAGAGGGCATCTCATCGCTGCGATCTG[G/T]TTCAAATACACGGATAGTTGTTAAGCCTATCAAACAGATATAATAAAAACATGTATTCTGCAAAAGTTCTACCTTGAAAGCCCTAGATCTTCTAGCTGGT
S2_20724887	2	20724887	T/A	0.481992	0.374676	0.00524109	AACCTGGCTGGCGAGGAGGATGCCCCAGCGGCGACCGGATCCAGCTCCATCGCTGTGATCTGGTGGTCGGGGAAGAGGGCATCTCATCGCTGCGATCTGG[T/A]TCAAATACACGGATAGTTGTTAAGCCTATCAAACAGATATAATAAAAACATGTATTCTGCAAAAGTTCTACCTTGAAAGCCCTAGATCTTCTAGCTGGTG
S2_20725133	2	20725133	T/C	0.320896	0.340864	0.00838574	TTTCAATCAAGAGATATTCCAAAGCATGTCCATTAATTCATCTTGTTCTGATAATGGCAGATCTACCATGTCAAACCTCTTGATAGAAAGGAGCTGTGAG[T/C]GTGTCTACAATTTTTAGTAAAACTATAGAGAAAATCATCACCGCTAGGAAGTTTGGTAAATCAGTACTTCAATATTTAGAAAAATCACAAAGGTAAATCT
S2_21110584	2	21110584	G/A	0.292017	0.328001	0.00104822	CTATGTACATGTACCTTAGTAACACAATAGTAAGTCTTCCCAGATTCCCATATGCGTCCTCCAAAGATGTATTCACGGTCACTGCAAAAGAACGGGAACT[G/A]GAAAACAAACAACATGTTGGAATTGAGAGTTTAACATGAACATACACAGGGAACAACAGAAGCTGGACAAACCTTTTTTATCCAGTGGACAATTGTTGCT
S2_21111102	2	21111102	G/A	0.362395	0.355348	0.00104822	TCAGTTGAAAAGGCTAATATATAAAATACTTAAACTGCAGGGGATAAGACAGCCTCCATGCATTGTATTAAGAAGACCTCCCTAAGGTCGAAAAAACGTC[G/A]AATTCCTGTCCCCCTCATACATGGCGGCATTGTAGCCTAACCAAGACCGGGGTCCAGGGCTTGGCCTTAGACAGTTACACCTGTGCTTCGGCGTGGATAT
S2_21111108	2	21111108	C/A	0.363732	0.355741	0	GAAAAGGCTAATATATAAAATACTTAAACTGCAGGGGATAAGACAGCCTCCATGCATTGTATTAAGAAGACCTCCCTAAGGTCGAAAAAACGTCGAATTC[C/A]TGTCCCCCTCATACATGGCGGCATTGTAGCCTAACCAAGACCGGGGTCCAGGGCTTGGCCTTAGACAGTTACACCTGTGCTTCGGCGTGGATATACGGGA
S2_22629691	2	22629691	A/C	0.406709	0.366145	0	GCCCGGAGGACCGTGCAGTAGTGGCCGAACGTCTCCGGCGACACGTTGAGGTCGAACCCGACGGCGAAGAGGAAGTCCACCTCCAGGTAGTTCATCTCCG[A/C]CAGGCTGATGCCGCCGACCCTGGCGAAGTAGGCGTTGTTGTAGCATCTGCAAGGTAACGCGTAGCCGTCAGCACAGAGGTTTGTCTCAGAATTTCAGAAA
S2_22629729	2	22629729	T/C	0.297694	0.330722	0	CGACACGTTGAGGTCGAACCCGACGGCGAAGAGGAAGTCCACCTCCAGGTAGTTCATCTCCGACAGGCTGATGCCGCCGACCCTGGCGAAGTAGGCGTTG[T/C]TGTAGCATCTGCAAGGTAACGCGTAGCCGTCAGCACAGAGGTTTGTCTCAGAATTTCAGAAATCAGGCTAGTGCCTGCCAGCAGTGGGAACACATGCACG
S2_22819178	2	22819178	A/T	0.366876	0.35665	0	GCATACCTTGGATGGAGGCTGTTCTTGACAACCTTCTGGCCGTACTTTCTCCACTTGTAGCCGTCGTCCAGCACATCCACGTCGCTCCTTGTCTGGAAGC[A/T]GAACCTCGGTTCCCTCATCTTCCTCCTCACCTTCATCCGTCCTCCTTTCTCCCCCGCTGCTGCCGCCGCCGGGCCCTTCCACCTGCGTGCTCAGCTCATC
S2_24962394	2	24962394	G/C	0.372117	0.358111	0	TGAGGACAAAGAAGTGTGGAGGGAACTTTTGAACCCGTCTCCCGCCGTCCGTCGGATGCTGTACGCTGGTTGCGGTATTCAGTTGTTCCAACAGATCACA[G/C]GAATTGATGCTACTGTCTATTACAGCCCAACAATTTTCAAAGATGCTGGCATCAAGTCTGATCAGGAGCTTCTCGCTGCAACTGTTGCTGTGGGTTTCAC
S2_24962439	2	24962439	G/T	0.372632	0.358251	0.00209644	CGTCCGTCGGATGCTGTACGCTGGTTGCGGTATTCAGTTGTTCCAACAGATCACAGGAATTGATGCTACTGTCTATTACAGCCCAACAATTTTCAAAGAT[G/T]CTGGCATCAAGTCTGATCAGGAGCTTCTCGCTGCAACTGTTGCTGTGGGTTTCACTAAGACAGTGTTCATCTTGGTTGCAATTTTCCTAATTGATAGAGT
S2_25550696	2	25550696	G/A	0.427673	0.369714	0	CTCGTGGCAGTCCCCGCACACCCGCAGGTTCTTGTACACCCTGATCGGCTCCCCGTGCCCGCCGCCGTCTACGCCGTTGCGCAGCAGCCACAGGCCGACG[G/A]CGAGCCTCTCGCTGTGCGCCCTCAGGCTCTCCGCTCGGGACTCCTCGTCGACGTCGTGCAGAGCGAAGCGCGCGTCGTCGGCGTTGTACCCAAGCTGCTC
S2_25550814	2	25550814	T/C	0.377358	0.359506	0	GCCCTCAGGCTCTCCGCTCGGGACTCCTCGTCGACGTCGTGCAGAGCGAAGCGCGCGTCGTCGGCGTTGTACCCAAGCTGCTCCCGCATCCTCGTCTCCA[T/C]GTCCCTCAGGACGCGGCGGATGTCGCCGGCCTGCGGGTGCGTCTCCTCTTCACCGCCGCCGCCGTAGAAGAAGTGCACCTCCTTGCCGACCTCCACCCAA
S2_26121691	2	26121691	G/A	0.288421	0.326226	0.00209644	AAGACGCAGCCGCAGCCGCAGGCCTCCGGCCCCCCGCCGCCGCCGCCGCCGTCGTCGTCGTCGTACCATGACCCGGTGATCCTGCAGTTCGGCAAGGTCG[G/A]GAGGGACATGTTCACCATGGACTACCGGTACCCGCTGTCGGCCTTCCAGGCCTTCGCCATATGTCTGACGAGCTTCGACACCAAGCTGGCCTGTGAATGA
S2_27022085	2	27022085	A/G	0.378151	0.359712	0.00104822	CTCTTACGCGCCATTCTCGACGCCCACAAAGTTGTGCTGAGCTCGGGGGCAGGGTGCACCGAGGAGGCCAGTTCCTTGGAGCCGCCCAGGATGGTACTCG[A/G]TGGGGGACTGCTCGGTGACGAGATCATCATCGAGCCCCCTCTCTCAGAGGGTAGCGGTGACCTTGTTCGCGTCGTGCCAGACCCCTCGATATGGGGAGGG
S2_27306345	2	27306345	A/G	0.48847	0.374867	0	GTATCTGTGGTGGCATATAGATGTTTGAACAGTCTGGTTTAACATATTTATGGGGTTTCATTCTGATACATGCTGCCTTTTTTCTTCCTTCAGTTCTTCC[A/G]GTCACCACATGCAAGTTTGAGAAAACTATCGTTGGGTTGTATAAATCAGTACATAGTAGTGATGCCATCGGTAAGAGTCCTAGTCCCATCTTCAGCTTAT
S2_27306350	2	27306350	C/T	0.495807	0.374982	0	TGTGGTGGCATATAGATGTTTGAACAGTCTGGTTTAACATATTTATGGGGTTTCATTCTGATACATGCTGCCTTTTTTCTTCCTTCAGTTCTTCCAGTCA[C/T]CACATGCAAGTTTGAGAAAACTATCGTTGGGTTGTATAAATCAGTACATAGTAGTGATGCCATCGGTAAGAGTCCTAGTCCCATCTTCAGCTTATCTTTC
S2_27306384	2	27306384	G/A	0.494759	0.374973	0	TAACATATTTATGGGGTTTCATTCTGATACATGCTGCCTTTTTTCTTCCTTCAGTTCTTCCAGTCACCACATGCAAGTTTGAGAAAACTATCGTTGGGTT[G/A]TATAAATCAGTACATAGTAGTGATGCCATCGGTAAGAGTCCTAGTCCCATCTTCAGCTTATCTTTCTCAACACTTTTGACTCACTGTTGGATTCACACAG
S2_27306534	2	27306534	C/G	0.448637	0.372348	0	TCTTCAGCTTATCTTTCTCAACACTTTTGACTCACTGTTGGATTCACACAGGCACTCTACATGTCTATGGATCAGTATATTCAGGGATTATTCAACCTTG[C/G]AAAGGACCCTTCAGCAGATGTTCGGAAACTGGTATTCACCGTAGATAATTACTTATCGTACCAACTTATTTGTTACAATGAAATTGCACATTATGGCATG
S2_27306538	2	27306538	G/T	0.448637	0.372348	0	CAGCTTATCTTTCTCAACACTTTTGACTCACTGTTGGATTCACACAGGCACTCTACATGTCTATGGATCAGTATATTCAGGGATTATTCAACCTTGCAAA[G/T]GACCCTTCAGCAGATGTTCGGAAACTGGTATTCACCGTAGATAATTACTTATCGTACCAACTTATTTGTTACAATGAAATTGCACATTATGGCATGCTAC
S2_27306540	2	27306540	A/G	0.446541	0.372126	0	GCTTATCTTTCTCAACACTTTTGACTCACTGTTGGATTCACACAGGCACTCTACATGTCTATGGATCAGTATATTCAGGGATTATTCAACCTTGCAAAGG[A/G]CCCTTCAGCAGATGTTCGGAAACTGGTATTCACCGTAGATAATTACTTATCGTACCAACTTATTTGTTACAATGAAATTGCACATTATGGCATGCTACTT
S2_27306541	2	27306541	C/G	0.445493	0.372011	0	CTTATCTTTCTCAACACTTTTGACTCACTGTTGGATTCACACAGGCACTCTACATGTCTATGGATCAGTATATTCAGGGATTATTCAACCTTGCAAAGGA[C/G]CCTTCAGCAGATGTTCGGAAACTGGTATTCACCGTAGATAATTACTTATCGTACCAACTTATTTGTTACAATGAAATTGCACATTATGGCATGCTACTTA
S2_27306548	2	27306548	G/A	0.445493	0.372011	0	TTCTCAACACTTTTGACTCACTGTTGGATTCACACAGGCACTCTACATGTCTATGGATCAGTATATTCAGGGATTATTCAACCTTGCAAAGGACCCTTCA[G/A]CAGATGTTCGGAAACTGGTATTCACCGTAGATAATTACTTATCGTACCAACTTATTTGTTACAATGAAATTGCACATTATGGCATGCTACTTATTTGCAA
S2_27929755	2	27929755	C/T	0.378407	0.359778	0	CCTGCCGCCGCCCCTACGCCGAACGGCCTCAACGACCACCTCCTCCGCTTCACCCGCAGCCTCCAGCGCCCCACCCAAAACCCTAACCCTAGCCCCAATC[C/T]GCCACCGCCTCCGCCCCCAGGTACTGTACGCCCGTCTCTTCTTGCTTCATTGTTTTTCCTCGCCCTTCAATCTACTTAATGGTTCTAATTTCTTCCTTTG
S2_27929854	2	27929854	T/C	0.456842	0.37313	0.00209644	CCGCCACCGCCTCCGCCCCCAGGTACTGTACGCCCGTCTCTTCTTGCTTCATTGTTTTTCCTCGCCCTTCAATCTACTTAATGGTTCTAATTTCTTCCTT[T/C]GCAAAAGCCGCCGCCGAAGAACAAGTCGAGAAGGTCAAGCTCGCCGGCCGCCGCCGCCTATGCAAGCTTGCCACCACCACCACCGCCACTCAGCGAGTGG
S2_27929866	2	27929866	C/T	0.372899	0.358323	0.00104822	CCGCCCCCAGGTACTGTACGCCCGTCTCTTCTTGCTTCATTGTTTTTCCTCGCCCTTCAATCTACTTAATGGTTCTAATTTCTTCCTTTGCAAAAGCCGC[C/T]GCCGAAGAACAAGTCGAGAAGGTCAAGCTCGCCGGCCGCCGCCGCCTATGCAAGCTTGCCACCACCACCACCGCCACTCAGCGAGTGGATGAAGAGGAGG
S2_27929949	2	27929949	G/A	0.397059	0.364179	0.00104822	TCCTTTGCAAAAGCCGCCGCCGAAGAACAAGTCGAGAAGGTCAAGCTCGCCGGCCGCCGCCGCCTATGCAAGCTTGCCACCACCACCACCGCCACTCAGC[G/A]AGTGGATGAAGAGGAGGCGGAGTGGGACAACCAGGACGACGGTGAAAGCATACTCGACATCCTAGACGACCTCACCACACGATTTGACTCTCTATCCGTC
S2_27930163	2	27930163	C/T	0.491597	0.374929	0.00104822	CCGCCGCGAGGTCCAGGACACAACAGCTCACCCCTTTGCCGTGCGCCATCACCGTGGACGACGACCTAGATGACCATAGCCCAGATGATGTGGATGCTCA[C/T]GCCGGTGCCTCCTCACCCCTTCAAATTTCTAGCTCTGATGAAGCTAGGGCTCCCACCAGACGCTCCGAGGTCAAGATCGAAACTGATTTAGTCTCCTCAG
S2_27930398	2	27930398	G/A	0.463235	0.373645	0.00104822	CAAGGGGAAGAACAAAGGGACCACCAAGGATGTTGGGAGGCTAAATAGGGTATCAAAGGCCTCATCCTTTGTTGATTCTTATTCCGATTCTGATTATGAC[G/A]ACTGCGAGGAGGACCAAGGAACAAGAACAGATTATGCTGTTAAGCAGCTAAGAAGCAAGGGATTCACAAGGAGACCACCCAACACCCCAACATTCAGGAA
S2_27930405	2	27930405	A/G	0.469602	0.374074	0	AAGAACAAAGGGACCACCAAGGATGTTGGGAGGCTAAATAGGGTATCAAAGGCCTCATCCTTTGTTGATTCTTATTCCGATTCTGATTATGACGACTGCG[A/G]GGAGGACCAAGGAACAAGAACAGATTATGCTGTTAAGCAGCTAAGAAGCAAGGGATTCACAAGGAGACCACCCAACACCCCAACATTCAGGAACCATGGT
S2_28085413	2	28085413	T/C	0.369748	0.357459	0.00104822	ACCATGTTCGACCTTTGACATGGTAGATCTTGGTCCTCCTTTCTCTCCAGAGCCAATTTTTTGCCAGAAGCAACCAATCTGCTGTATAGACACTTAATGG[T/C]GTGTATCTTCTTTGTTCCAAAGTGGATCTAGTGGAGGAAGATCATAATCTTCAGGTGTTAGCGCCAATGCAAAATCTGGTAATGGGGGTGGTGCTCCAAT
S2_28972329	2	28972329	C/A	0.460084	0.373402	0.00104822	TGTCTGGAAGCTGAATCTCCAAGGCTGGAAGATCCAACATCTGTTCTTGAAAATTTACTGTACCTGCAAATGGCAGACGATCCTAACATGAATTTTGGGG[C/A]ATTCTCCCAGTCACTCTGCAACCAGCATGTAGTTTCATTTCAGACAAGCGTAGCCACTAGCGGCTCAGGAGGCATGCCAACATACCTGGATTGTTCCACT
S2_28972355	2	28972355	C/G	0.478992	0.374558	0.00104822	GGAAGATCCAACATCTGTTCTTGAAAATTTACTGTACCTGCAAATGGCAGACGATCCTAACATGAATTTTGGGGCATTCTCCCAGTCACTCTGCAACCAG[C/G]ATGTAGTTTCATTTCAGACAAGCGTAGCCACTAGCGGCTCAGGAGGCATGCCAACATACCTGGATTGTTCCACTGGGATGGATGCCAGCGTGGGGATGCT
S2_28972401	2	28972401	G/A	0.484277	0.374753	0	GCAGACGATCCTAACATGAATTTTGGGGCATTCTCCCAGTCACTCTGCAACCAGCATGTAGTTTCATTTCAGACAAGCGTAGCCACTAGCGGCTCAGGAG[G/A]CATGCCAACATACCTGGATTGTTCCACTGGGATGGATGCCAGCGTGGGGATGCTGACCACACCTTCAGTGGTTGTTTCCACTGGTTCATCTAATATGCCA
S2_28972442	2	28972442	A/G	0.485325	0.374785	0	ACTCTGCAACCAGCATGTAGTTTCATTTCAGACAAGCGTAGCCACTAGCGGCTCAGGAGGCATGCCAACATACCTGGATTGTTCCACTGGGATGGATGCC[A/G]GCGTGGGGATGCTGACCACACCTTCAGTGGTTGTTTCCACTGGTTCATCTAATATGCCAGCAGATTCCGGGCAGAGCCTCAAATATGGAGGGCCACTGGC
S2_28972457	2	28972457	A/C	0.484277	0.374753	0	TGTAGTTTCATTTCAGACAAGCGTAGCCACTAGCGGCTCAGGAGGCATGCCAACATACCTGGATTGTTCCACTGGGATGGATGCCAGCGTGGGGATGCTG[A/C]CCACACCTTCAGTGGTTGTTTCCACTGGTTCATCTAATATGCCAGCAGATTCCGGGCAGAGCCTCAAATATGGAGGGCCACTGGCTGCGGATTGGACACA
S2_28972470	2	28972470	T/C	0.30608	0.334567	0	CAGACAAGCGTAGCCACTAGCGGCTCAGGAGGCATGCCAACATACCTGGATTGTTCCACTGGGATGGATGCCAGCGTGGGGATGCTGACCACACCTTCAG[T/C]GGTTGTTTCCACTGGTTCATCTAATATGCCAGCAGATTCCGGGCAGAGCCTCAAATATGGAGGGCCACTGGCTGCGGATTGGACACAGGTCGAGCTTGAA
S2_28972518	2	28972518	G/A	0.475891	0.374418	0	GATTGTTCCACTGGGATGGATGCCAGCGTGGGGATGCTGACCACACCTTCAGTGGTTGTTTCCACTGGTTCATCTAATATGCCAGCAGATTCCGGGCAGA[G/A]CCTCAAATATGGAGGGCCACTGGCTGCGGATTGGACACAGGTCGAGCTTGAAATTCTGAGAGATGGCATGGAGAAGTAAGCCATCTCAACTATCATATGC
S2_28972578	2	28972578	G/A	0.472689	0.374253	0.00104822	TCCACTGGTTCATCTAATATGCCAGCAGATTCCGGGCAGAGCCTCAAATATGGAGGGCCACTGGCTGCGGATTGGACACAGGTCGAGCTTGAAATTCTGA[G/A]AGATGGCATGGAGAAGTAAGCCATCTCAACTATCATATGCATGCACTGTTTTGCAATTCTGTTCCTTTTTCCATGTATTGTTTTTTTAATCTTAACGCTG
S2_28972600	2	28972600	C/T	0.464211	0.373716	0.00209644	CAGCAGATTCCGGGCAGAGCCTCAAATATGGAGGGCCACTGGCTGCGGATTGGACACAGGTCGAGCTTGAAATTCTGAGAGATGGCATGGAGAAGTAAGC[C/T]ATCTCAACTATCATATGCATGCACTGTTTTGCAATTCTGTTCCTTTTTCCATGTATTGTTTTTTTAATCTTAACGCTGTGTCCAAACGGATTCGTATTAT
S2_31852069	2	31852069	A/G	0.327044	0.343297	0	CCATCAGATGCTCTACATCGGCGGGATGAGTCTTTATTATCTTCTGTATACTCAAATGGCTATGGTGGAGATGAAAGTTCTTTCGGCAGATCAGAAGTTG[A/G]CTACATTGATGAAGAAGATAGTAACCTAAGTGACTCGGAGATCGTTAGCCCAGTACCGCCGCTGCATTCATGGGATCACTTCAAAAGATACAGCAGTCCT
S2_31852081	2	31852081	A/G	0.324948	0.342479	0	CTACATCGGCGGGATGAGTCTTTATTATCTTCTGTATACTCAAATGGCTATGGTGGAGATGAAAGTTCTTTCGGCAGATCAGAAGTTGACTACATTGATG[A/G]AGAAGATAGTAACCTAAGTGACTCGGAGATCGTTAGCCCAGTACCGCCGCTGCATTCATGGGATCACTTCAAAAGATACAGCAGTCCTCACTCAGGTTCA
S2_31852089	2	31852089	A/G	0.32914	0.344102	0	GCGGGATGAGTCTTTATTATCTTCTGTATACTCAAATGGCTATGGTGGAGATGAAAGTTCTTTCGGCAGATCAGAAGTTGACTACATTGATGAAGAAGAT[A/G]GTAACCTAAGTGACTCGGAGATCGTTAGCCCAGTACCGCCGCTGCATTCATGGGATCACTTCAAAAGATACAGCAGTCCTCACTCAGGTTCAACTTTTAG
S2_31852093	2	31852093	A/G	0.331237	0.344897	0	GATGAGTCTTTATTATCTTCTGTATACTCAAATGGCTATGGTGGAGATGAAAGTTCTTTCGGCAGATCAGAAGTTGACTACATTGATGAAGAAGATAGTA[A/G]CCTAAGTGACTCGGAGATCGTTAGCCCAGTACCGCCGCTGCATTCATGGGATCACTTCAAAAGATACAGCAGTCCTCACTCAGGTTCAACTTTTAGCAGA
S2_31852128	2	31852128	C/T	0.317895	0.339638	0.00209644	CTATGGTGGAGATGAAAGTTCTTTCGGCAGATCAGAAGTTGACTACATTGATGAAGAAGATAGTAACCTAAGTGACTCGGAGATCGTTAGCCCAGTACCG[C/T]CGCTGCATTCATGGGATCACTTCAAAAGATACAGCAGTCCTCACTCAGGTTCAACTTTTAGCAGAACATCTCGGTCGCCCGAGTCATCTGTGATCAGGGA
S2_31852162	2	31852162	G/A	0.298319	0.331016	0.00104822	GAAGTTGACTACATTGATGAAGAAGATAGTAACCTAAGTGACTCGGAGATCGTTAGCCCAGTACCGCCGCTGCATTCATGGGATCACTTCAAAAGATACA[G/A]CAGTCCTCACTCAGGTTCAACTTTTAGCAGAACATCTCGGTCGCCCGAGTCATCTGTGATCAGGGAAGCTAAAAAACGGCTTTCAGAAAGATGGGCGTCA
S2_31852170	2	31852170	C/T	0.312632	0.337428	0.00209644	CTACATTGATGAAGAAGATAGTAACCTAAGTGACTCGGAGATCGTTAGCCCAGTACCGCCGCTGCATTCATGGGATCACTTCAAAAGATACAGCAGTCCT[C/T]ACTCAGGTTCAACTTTTAGCAGAACATCTCGGTCGCCCGAGTCATCTGTGATCAGGGAAGCTAAAAAACGGCTTTCAGAAAGATGGGCGTCAGTAGCATA
S2_31852171	2	31852171	A/G	0.310924	0.336694	0.00104822	TACATTGATGAAGAAGATAGTAACCTAAGTGACTCGGAGATCGTTAGCCCAGTACCGCCGCTGCATTCATGGGATCACTTCAAAAGATACAGCAGTCCTC[A/G]CTCAGGTTCAACTTTTAGCAGAACATCTCGGTCGCCCGAGTCATCTGTGATCAGGGAAGCTAAAAAACGGCTTTCAGAAAGATGGGCGTCAGTAGCATAT
S2_31852237	2	31852237	A/G	0.29704	0.330414	0.00419287	TCATGGGATCACTTCAAAAGATACAGCAGTCCTCACTCAGGTTCAACTTTTAGCAGAACATCTCGGTCGCCCGAGTCATCTGTGATCAGGGAAGCTAAAA[A/G]ACGGCTTTCAGAAAGATGGGCGTCAGTAGCATATAATGAGATCAACCAAGAAAAGCTGCAACTACCAAGAAGTTCAAGCACTTTGGGAGAAATGCTTTCC
S2_31852256	2	31852256	G/C	0.296414	0.330117	0.00314465	GATACAGCAGTCCTCACTCAGGTTCAACTTTTAGCAGAACATCTCGGTCGCCCGAGTCATCTGTGATCAGGGAAGCTAAAAAACGGCTTTCAGAAAGATG[G/C]GCGTCAGTAGCATATAATGAGATCAACCAAGAAAAGCTGCAACTACCAAGAAGTTCAAGCACTTTGGGAGAAATGCTTTCCCTTCGGGGAGTCAAGAAAG
S2_32818042	2	32818042	C/G	0.438025	0.37113	0.00104822	TATGCTGTACCGACTACCCGGATATGGAATGGGGATCCGCGACACAGTATAGGTTCATCTGGTGACTCCGCCTTTGCACGAGCACGAAGAACGTCTGTGG[C/G]ATCGATTATAACAGAAGCAGCTTGGAGCGAGTAGTCACCCGGTACAAGGAAATACATGGAGAAAGGATGTACCACCTCTTGCAACGGTGGAACTTCCAGG
S2_32818072	2	32818072	A/T	0.437764	0.371097	0.00314465	GGGGATCCGCGACACAGTATAGGTTCATCTGGTGACTCCGCCTTTGCACGAGCACGAAGAACGTCTGTGGCATCGATTATAACAGAAGCAGCTTGGAGCG[A/T]GTAGTCACCCGGTACAAGGAAATACATGGAGAAAGGATGTACCACCTCTTGCAACGGTGGAACTTCCAGGTGTATATCGCTAAGAACACCTACACAGAAG
S2_32819746	2	32819746	C/G	0.399371	0.364669	0	AATAAAACAAAAACTGAATCCAGATAGCTATGGAACGGAAACAAAAAAGATAACTCACCAGCCCAGAGGACAGTAGCACTATTTTCATCGAAGCAATTCT[C/G]TCCAGCAACATCTTTGCATGAAATGCTAAGGTTCATCCGGATAATTTCCTTTGTGTTGTTGCGAATCTGAACTTCCATATGGGTCATTTCATGAGCAGAT
S2_32819772	2	32819772	C/T	0.380503	0.360313	0	GCTATGGAACGGAAACAAAAAAGATAACTCACCAGCCCAGAGGACAGTAGCACTATTTTCATCGAAGCAATTCTCTCCAGCAACATCTTTGCATGAAATG[C/T]TAAGGTTCATCCGGATAATTTCCTTTGTGTTGTTGCGAATCTGAACTTCCATATGGGTCATTTCATGAGCAGATATAGGATCTTTGCACCTCAGAACATT
S2_32821836	2	32821836	G/T	0.330189	0.344501	0	ATCAGAAAGGACAAGCCCTTGTGCAGCTCCAAGGAGCAAACAATCGACCTCTTTGAATAGGTGTTCTGTAATAACACCAAAGCAATGAACAATGCACCCA[G/T]GAATTGATATTTGTCCGACTTTTGTTGGAATACCAGATAATAAAACTAATTTTGAAGTGTTAGGTGGAAGACTAACGCTAACTGGAAAGGCATCAAAATT
S2_33767976	2	33767976	A/T	0.495807	0.374982	0	TCTCGGCGGATCAATGACACATACTTCATCCAGATGAAGGAGCTAACAATGAATCCCCAGCTTGCACCACGTTTGAGGTTTATGGTTCGTGATGTGATTG[A/T]TCTCCGGTCAAATAACTGGGTGCCTCGACGTGAGGAGGTAATTAGAATCACTACTGTTACTGTATATATGATTTAACTACATTACATTAAATATGCCTTG
S2_33767982	2	33767982	G/A	0.498952	0.374999	0	CGGATCAATGACACATACTTCATCCAGATGAAGGAGCTAACAATGAATCCCCAGCTTGCACCACGTTTGAGGTTTATGGTTCGTGATGTGATTGATCTCC[G/A]GTCAAATAACTGGGTGCCTCGACGTGAGGAGGTAATTAGAATCACTACTGTTACTGTATATATGATTTAACTACATTACATTAAATATGCCTTGATCTCA
S2_33768323	2	33768323	C/T	0.490546	0.374911	0.00104822	CATAGCCACATTTTCAGTTCAGAACATAGCCACACTTTCAGTTCCTTGTAAAATTATTCTGGAACTTATGCTGTTTGTGACTTTCAGATTAAGGCCAAGA[C/T]AATCAGTGAAATTCACTCTGAGGCAGAAAAGAATCTTGGATTACGTCCTGGAGCAGCATCTGTCATTAGGAATGGCCGTAGCTCACCAGGAGGGCCACTT
S2_33768454	2	33768454	C/T	0.439076	0.371261	0.00104822	GAATCTTGGATTACGTCCTGGAGCAGCATCTGTCATTAGGAATGGCCGTAGCTCACCAGGAGGGCCACTTTCACCTGGAGGGGGATTTCCAATGAATCGG[C/T]CAGGAACTGGAGGCATGATGCCTGGGATGCCTGGTTCAAGAAAGATGCCTGGAATGCCTGGTTTGGACAATGATAACTGGGAAGTTCCCCGTTCTAAATC
S2_42792290	2	42792290	G/A	0.4413	0.371531	0	ATCCTTTTTTTTGAAACTCAATTTCATATTACACTTTATTGAAACATAACATAATATAGAGGAGAAAGAAAAGAAAAGAAACATATGCTATGAGCAAAAC[G/A]TGTCTTAGCTGACATTTTGTGTTTAATGATGAAGTATATGGGGGAGCTTGGATTGAACTTCGAAGTATACCGCAATGATGAACTGACCATAGAAGATGTG
S2_42792297	2	42792297	A/T	0.483229	0.374719	0	TTTTTGAAACTCAATTTCATATTACACTTTATTGAAACATAACATAATATAGAGGAGAAAGAAAAGAAAAGAAACATATGCTATGAGCAAAACGTGTCTT[A/T]GCTGACATTTTGTGTTTAATGATGAAGTATATGGGGGAGCTTGGATTGAACTTCGAAGTATACCGCAATGATGAACTGACCATAGAAGATGTGAGAAGGT
S2_42792392	2	42792392	G/A	0.492662	0.374946	0	GTCTTAGCTGACATTTTGTGTTTAATGATGAAGTATATGGGGGAGCTTGGATTGAACTTCGAAGTATACCGCAATGATGAACTGACCATAGAAGATGTGA[G/A]AAGGTATAATTAGTTCTCTGAGAACATTTTCGATTTTGATATAGCTGCTTTGTATTTTTCCCAATACCAAATAGAAAAAAATACCGTTATACTTTGTTTC
S2_42792393	2	42792393	A/G	0.489496	0.37489	0.00104822	TCTTAGCTGACATTTTGTGTTTAATGATGAAGTATATGGGGGAGCTTGGATTGAACTTCGAAGTATACCGCAATGATGAACTGACCATAGAAGATGTGAG[A/G]AGGTATAATTAGTTCTCTGAGAACATTTTCGATTTTGATATAGCTGCTTTGTATTTTTCCCAATACCAAATAGAAAAAAATACCGTTATACTTTGTTTCA
S2_42792956	2	42792956	G/C	0.486373	0.374814	0	ATTATCCGTGCTCCTTCTGGAGTGATGCATGGGAAAAGCTCTCCAGTTTATTACGATGAGGAATTAGGAAAGGCATTGTTCAATGGCTTGCCAAAGTATG[G/C]TTTAATTCCTTTTGCTCTGCTTTCAAGAAAGCAAATATTCAGTATGGTTTAATTTCTCAACCGTTGAATCATCTGAATGTTATTTGGTTTGGTAACCTCT
S2_42793286	2	42793286	T/A	0.456933	0.373138	0.00104822	TTAATGCCAGTTACATAATTCAGTTTATGGTACTCTCAAGTAAAACCTTCCGAGTTGACGCCGCCTTGGCACCCTTTGCTTCCATGGACAGCCCTTTTAC[T/A]GCCGCGAGGTACCACAGCTTGGTCATTGAGCAAGAAACCTTCCCACATGATGCTTTGGAGGCTACTGCATGGACTGAAGATGGACTTATCATGGCTGCTC
S2_42793317	2	42793317	C/A	0.462105	0.37356	0.00209644	ACTCTCAAGTAAAACCTTCCGAGTTGACGCCGCCTTGGCACCCTTTGCTTCCATGGACAGCCCTTTTACTGCCGCGAGGTACCACAGCTTGGTCATTGAG[C/A]AAGAAACCTTCCCACATGATGCTTTGGAGGCTACTGCATGGACTGAAGATGGACTTATCATGGCTGCTCGCCACAAGAAGTACAAACACATCCAGGTACC
S2_46291469	2	46291469	C/T	0.349057	0.351178	0	CGACGTGGCGAGGCGCTCCGCGGGGCGCCGTGGCTCTACGTGCACCTGCTGCACAACTACAACGTCCAGGATAAGCTCTTCTTCTGCGACGAGGTGCAGG[C/T]CGAGCTGCGCCGCGTGCCCTGGCTCGTGTTCCAGGCGGACAACTACTTCGCGCCGGGCCTGTTCCTGGTCCCGCGGCACGAGCGGGAGCTCGCGCGCATG
S2_46291517	2	46291517	T/C	0.410901	0.366935	0	CTGCACAACTACAACGTCCAGGATAAGCTCTTCTTCTGCGACGAGGTGCAGGCCGAGCTGCGCCGCGTGCCCTGGCTCGTGTTCCAGGCGGACAACTACT[T/C]CGCGCCGGGCCTGTTCCTGGTCCCGCGGCACGAGCGGGAGCTCGCGCGCATGTTCCCCCGCCGCGACGCCGTGTTCCACCACCTCGGCCGCTACCTCTTC
S2_46291522	2	46291522	C/T	0.293501	0.328722	0	CAACTACAACGTCCAGGATAAGCTCTTCTTCTGCGACGAGGTGCAGGCCGAGCTGCGCCGCGTGCCCTGGCTCGTGTTCCAGGCGGACAACTACTTCGCG[C/T]CGGGCCTGTTCCTGGTCCCGCGGCACGAGCGGGAGCTCGCGCGCATGTTCCCCCGCCGCGACGCCGTGTTCCACCACCTCGGCCGCTACCTCTTCCACCC
S2_49078663	2	49078663	G/C	0.467505	0.373942	0	AGAAGAAGATGCTAAACCTCCGGGAAGTCGCCTCTCTCTCACGCACGCACGCACGCACCTCGAGAAACCGCTGGGCGCTGGTGCATAAACCAACCGATCC[G/C]ATGATGGGGATGGGGGCGATGCATTTGTTTTTATGGAGCTCCGCAGCGCCGTGACGTTGGACTCAAGTTAATTTTTTTTATGAGATGACAGGGATTCACG
S2_49078714	2	49078714	G/A	0.461216	0.373491	0	CACGCACCTCGAGAAACCGCTGGGCGCTGGTGCATAAACCAACCGATCCGATGATGGGGATGGGGGCGATGCATTTGTTTTTATGGAGCTCCGCAGCGCC[G/A]TGACGTTGGACTCAAGTTAATTTTTTTTATGAGATGACAGGGATTCACGGGCGCGCCGCACCGGCCGCTCGCGGCACGTGCACACGCCCCTGGCCTGCCT
S2_49523332	2	49523332	G/A	0.486287	0.374812	0.00314465	CAATCGAGAAAAACACAAACCGAAAAACCTCCTCTACAGTCCCATCTAGGCGCCCCTCCTCGGCTCCGATCCAGTTTCGCCGGCGGCCATGTCGCAGCCG[G/A]CGGCGACGGTGGCCGCGGCGGCGCAGCCGCAGGGTCGCGGCCCCGCGGGGCGCCAGGGCGGCGGTGGCGGCCTTGGGCAGAGCATCGCAGGCATCGTGCG
S2_49523338	2	49523338	A/G	0.486287	0.374812	0.00314465	AGAAAAACACAAACCGAAAAACCTCCTCTACAGTCCCATCTAGGCGCCCCTCCTCGGCTCCGATCCAGTTTCGCCGGCGGCCATGTCGCAGCCGGCGGCG[A/G]CGGTGGCCGCGGCGGCGCAGCCGCAGGGTCGCGGCCCCGCGGGGCGCCAGGGCGGCGGTGGCGGCCTTGGGCAGAGCATCGCAGGCATCGTGCGGATGGC
S2_49523351	2	49523351	C/A	0.485232	0.374782	0.00314465	CCGAAAAACCTCCTCTACAGTCCCATCTAGGCGCCCCTCCTCGGCTCCGATCCAGTTTCGCCGGCGGCCATGTCGCAGCCGGCGGCGACGGTGGCCGCGG[C/A]GGCGCAGCCGCAGGGTCGCGGCCCCGCGGGGCGCCAGGGCGGCGGTGGCGGCCTTGGGCAGAGCATCGCAGGCATCGTGCGGATGGCGGTGTTCTGGTAC
S2_49523406	2	49523406	T/G	0.496855	0.37499	0	TTTCGCCGGCGGCCATGTCGCAGCCGGCGGCGACGGTGGCCGCGGCGGCGCAGCCGCAGGGTCGCGGCCCCGCGGGGCGCCAGGGCGGCGGTGGCGGCCT[T/G]GGGCAGAGCATCGCAGGCATCGTGCGGATGGCGGTGTTCTGGTACTTTGCGTCCAAGTTCTTCGGGCCCAAGCGCCCACCCGCGGACCCCGGGATGCTCA
S2_49523419	2	49523419	G/T	0.495807	0.374982	0	CATGTCGCAGCCGGCGGCGACGGTGGCCGCGGCGGCGCAGCCGCAGGGTCGCGGCCCCGCGGGGCGCCAGGGCGGCGGTGGCGGCCTTGGGCAGAGCATC[G/T]CAGGCATCGTGCGGATGGCGGTGTTCTGGTACTTTGCGTCCAAGTTCTTCGGGCCCAAGCGCCCACCCGCGGACCCCGGGATGCTCATGTCCAACCTCTT
S2_49523421	2	49523421	A/T	0.495807	0.374982	0	TGTCGCAGCCGGCGGCGACGGTGGCCGCGGCGGCGCAGCCGCAGGGTCGCGGCCCCGCGGGGCGCCAGGGCGGCGGTGGCGGCCTTGGGCAGAGCATCGC[A/T]GGCATCGTGCGGATGGCGGTGTTCTGGTACTTTGCGTCCAAGTTCTTCGGGCCCAAGCGCCCACCCGCGGACCCCGGGATGCTCATGTCCAACCTCTTCC
S2_49523458	2	49523458	T/G	0.497904	0.374996	0	GCCGCAGGGTCGCGGCCCCGCGGGGCGCCAGGGCGGCGGTGGCGGCCTTGGGCAGAGCATCGCAGGCATCGTGCGGATGGCGGTGTTCTGGTACTTTGCG[T/G]CCAAGTTCTTCGGGCCCAAGCGCCCACCCGCGGACCCCGGGATGCTCATGTCCAACCTCTTCCAGAAGGGCGAGCCAATGGTGAGAACGTCCTCGGCCAT
S2_49523502	2	49523502	G/T	0.447589	0.372238	0	GCCTTGGGCAGAGCATCGCAGGCATCGTGCGGATGGCGGTGTTCTGGTACTTTGCGTCCAAGTTCTTCGGGCCCAAGCGCCCACCCGCGGACCCCGGGAT[G/T]CTCATGTCCAACCTCTTCCAGAAGGGCGAGCCAATGGTGAGAACGTCCTCGGCCATCTTGCGAGATTTCGGTTCGAAGATGCGTCTTAGGTCGATCGCGG
S2_49524415	2	49524415	C/T	0.432914	0.370459	0	TAGGCCTTCCCTGGGCCAGTAGCCATTTTTGAATTTCTATAAACACCAAGTGCATTGTGGCTATTTTGCTGCAGGATATGTGGATGTATTTGTCAGAGAA[C/T]GAGAAGTTCAACGATTTTGCTAATGAGGATGCACTTATTTGGCACGAGGCAAACATACCATATGCAGTCTGGGGACCTACCAGTACTAGAACACGGTCAT
S2_49524418	2	49524418	G/C	0.432914	0.370459	0	GCCTTCCCTGGGCCAGTAGCCATTTTTGAATTTCTATAAACACCAAGTGCATTGTGGCTATTTTGCTGCAGGATATGTGGATGTATTTGTCAGAGAACGA[G/C]AAGTTCAACGATTTTGCTAATGAGGATGCACTTATTTGGCACGAGGCAAACATACCATATGCAGTCTGGGGACCTACCAGTACTAGAACACGGTCATTAA
S2_57751320	2	57751320	G/C	0.402516	0.365316	0	TAAGTTCTTTGACATGTCTGTAAGCTTGCTTGAGAATACCATTTAATTGCTAATTCGTAATAGTCATCAGTACTACATTCAAGGCCAAAGTCAGCAGTGG[G/C]TACACCAGCATATATTGCACCAGAGGTGCTTTCTCGGAAAATATTGAATTAAGGTCTGTGTATAAGTGGCTGGTACATCCGCCTGGTAAAGCAAGATAGT
S2_57751325	2	57751325	C/T	0.308176	0.335496	0	TCTTTGACATGTCTGTAAGCTTGCTTGAGAATACCATTTAATTGCTAATTCGTAATAGTCATCAGTACTACATTCAAGGCCAAAGTCAGCAGTGGGTACA[C/T]CAGCATATATTGCACCAGAGGTGCTTTCTCGGAAAATATTGAATTAAGGTCTGTGTATAAGTGGCTGGTACATCCGCCTGGTAAAGCAAGATAGTAGGCA
S2_58629417	2	58629417	G/A	0.316562	0.339086	0	CCGCGGCCGCCGCCGCCCGTCGCCACCTGAACTCGAACCCCTGGCCGGAGCGTGCGGCCCGCGCCCGCCTATGGACGAGTACCAGACGCGCCGGTCGCCG[G/A]CGGGCGAGCGGTTCATCGGCATGTTCTCGTCGCCGTCTACGCCCTCGTCGTCCCCGACCGAGCCTTCGTTCGTCGCTGGGGACGAACTCCACGAGGACGA
S2_58629444	2	58629444	T/G	0.298742	0.331214	0	TGAACTCGAACCCCTGGCCGGAGCGTGCGGCCCGCGCCCGCCTATGGACGAGTACCAGACGCGCCGGTCGCCGGCGGGCGAGCGGTTCATCGGCATGTTC[T/G]CGTCGCCGTCTACGCCCTCGTCGTCCCCGACCGAGCCTTCGTTCGTCGCTGGGGACGAACTCCACGAGGACGACTTCCTCTTCTCGTCGCCGGACGCCGC
S2_58629445	2	58629445	C/A	0.298742	0.331214	0	GAACTCGAACCCCTGGCCGGAGCGTGCGGCCCGCGCCCGCCTATGGACGAGTACCAGACGCGCCGGTCGCCGGCGGGCGAGCGGTTCATCGGCATGTTCT[C/A]GTCGCCGTCTACGCCCTCGTCGTCCCCGACCGAGCCTTCGTTCGTCGCTGGGGACGAACTCCACGAGGACGACTTCCTCTTCTCGTCGCCGGACGCCGCG
S2_58629487	2	58629487	T/A	0.430818	0.370168	0	ATGGACGAGTACCAGACGCGCCGGTCGCCGGCGGGCGAGCGGTTCATCGGCATGTTCTCGTCGCCGTCTACGCCCTCGTCGTCCCCGACCGAGCCTTCGT[T/A]CGTCGCTGGGGACGAACTCCACGAGGACGACTTCCTCTTCTCGTCGCCGGACGCCGCGGCGCCGCAGCCCGACGGGCCTAGGAGCCCGGGCCGGGGAGCG
S2_63035233	2	63035233	T/C	0.339662	0.34797	0.00314465	CTTCAAGATAGCCGTGTAGACATGAGAGAGCTTGTCATATGGGACAGATGGTGGGAATTTGAGATGATGCTCAACATACTTTCCAGTCTTAGGATTCTTG[T/C]GCTTAAGGATGAAATGAACCTTGTTGGTTGATCCACACTTATCTGGACCAAACATAATAGTGTATGGAGTCTCATTATCAAACTCCTTGGCATCCCATCC
S2_63035234	2	63035234	G/A	0.34	0.348089	0.00209644	TTCAAGATAGCCGTGTAGACATGAGAGAGCTTGTCATATGGGACAGATGGTGGGAATTTGAGATGATGCTCAACATACTTTCCAGTCTTAGGATTCTTGT[G/A]CTTAAGGATGAAATGAACCTTGTTGGTTGATCCACACTTATCTGGACCAAACATAATAGTGTATGGAGTCTCATTATCAAACTCCTTGGCATCCCATCCA
S2_65548064	2	65548064	G/T	0.3826	0.360837	0	GATTTTGGGCAGGCGGACAAAGAACAACCCCTGCCTAATTGGAGAGCCTGGTGTTGGAAAGACTGCTATTGCTGAGGGGCTTGCTCAGCGTATTGCCAAT[G/T]GGGATGTTCCTGAAACAATTGAAGGAAAGAAGGTTAGTTTGGACCATTTGTGGTGCTTCAAATGTTCTTTTTGTCTATTTTGCGTAGATAAGTAGCAGTA
S2_70124282	2	70124282	T/C	0.364496	0.355964	0.00104822	AGGCGCTGAGCCGTTGTCGAGGTGTCGTGTGTCGGGTAGTTGTCGAGGACACCGAAGAAGACAAGCCGTATAAGTCGCAGGCGCGGCACGCCAGGAGGCG[T/C]CGGGTTGATGGTGGCATAGAAGGAGGGCACCATAGACGAAGACGGCGACGCGGTCGAGGTAGTCGTAGAGGGTGAAGTCAATGCAAATGTGATCATGCAG
S2_70124311	2	70124311	A/G	0.333333	0.345679	0	TGTCGGGTAGTTGTCGAGGACACCGAAGAAGACAAGCCGTATAAGTCGCAGGCGCGGCACGCCAGGAGGCGTCGGGTTGATGGTGGCATAGAAGGAGGGC[A/G]CCATAGACGAAGACGGCGACGCGGTCGAGGTAGTCGTAGAGGGTGAAGTCAATGCAAATGTGATCATGCAGCACAGTCGGAGAAGATGGAGCCGGTGCTG
S2_70145942	2	70145942	A/G	0.414046	0.367503	0	GTTCTGAATATTTGTTTCAGATAACAGTACACATCCAAACCAGAACATCTGTTTAAGATAACGTCACACATCAAAATAACTACGATCTCCATCCAACAGC[A/G]GCTTCTAACACTAGTTCATTTGATAGCATAAAACACCAGCTTCTAACACTAGCTTATTTAAATCTTGGGTAACACATAAAACAACAGCTTCTTAGAATCT
S2_84788991	2	84788991	C/A	0.365546	0.356269	0.00104822	CCCTATTGCCAGACAGATCGAGTAACTGTAGCTTTCCCTTGTCCATAAATGAGTCATCTACATCTACTGTTTCTGCTTGATAAATCCTAGCATTGGTAAT[C/A]CTTAACCTGTAAAGGTGGGGTATTAATTTCCTTAGTTGATTGATGCACTGCCAGCTCCAAACTCCCTCTATATTTAACTCCTTCAGGTTACTCATGAGAT
S2_84789017	2	84789017	A/T	0.318277	0.339796	0.00104822	TGTAGCTTTCCCTTGTCCATAAATGAGTCATCTACATCTACTGTTTCTGCTTGATAAATCCTAGCATTGGTAATCCTTAACCTGTAAAGGTGGGGTATTA[A/T]TTTCCTTAGTTGATTGATGCACTGCCAGCTCCAAACTCCCTCTATATTTAACTCCTTCAGGTTACTCATGAGATCTATCTTTTCTTTGGACAGAATCTCA
S2_84789094	2	84789094	A/G	0.319706	0.340381	0	TAACCTGTAAAGGTGGGGTATTAATTTCCTTAGTTGATTGATGCACTGCCAGCTCCAAACTCCCTCTATATTTAACTCCTTCAGGTTACTCATGAGATCT[A/G]TCTTTTCTTTGGACAGAATCTCATCCCATTCTGTGTATCGTATCTCGAGAACCCATAGACTGAGCAAGAAGGTCCACTCTGCATCTGTATCACAATATTG
S2_84789327	2	84789327	T/C	0.357442	0.353851	0	CAAGGAACCTTAGGCTATTGCACATGAGGAAAGGAGGTGATGCAAAACTGAAGGCACAATAAGAGAGAACCAGCACAGCAATGCTCCTAGAATATTTGAA[T/C]ATGCCAGGTGGCAGTATGGGTGGGGAATATTGTCCTTCAAGTGATGTTGGATGACCTGATCTTGCATATGGTTCTAGCTGACCTGTTCTTTGAAATGCCA
S2_84790303	2	84790303	C/G	0.434874	0.370723	0.00104822	CATTGTTCCATGGTCAAGTTTCAGTTCCTCTGCAATTGCTCTCTGCATTTCCCTTCTACTTTTCCATTCAGAGCAGTCAATGTACAATACTTTGTCAAAG[C/G]GTAGTTCATGGGGAGCATCCATTTTCTGTGATGAAAGTTCATTTGCTATGGAATTGAGGACTGCGGACGCCCCAAAACCATCCCATCCATCAAAATATAT
S2_86033560	2	86033560	A/G	0.393908	0.363491	0.00104822	TATTTTAAATTGGATGAATCTTTTTGGACGATTGAAAGAACTGCAGCATCCCCTAGGCCTTGCTTATTGCTTTCATGGTCATCACTCACTAAATCGACAC[A/G]GTGAGCTGCCTTGTTTTCCTGAGAACTAGGCTCAGTTTTAATAGTCTGTGGTTTTGGCTGACCAATAAGTAAATCTGGTACACCAGCAACAACCTGCAGA
S2_86033569	2	86033569	C/T	0.380252	0.360249	0.00104822	TTGGATGAATCTTTTTGGACGATTGAAAGAACTGCAGCATCCCCTAGGCCTTGCTTATTGCTTTCATGGTCATCACTCACTAAATCGACACAGTGAGCTG[C/T]CTTGTTTTCCTGAGAACTAGGCTCAGTTTTAATAGTCTGTGGTTTTGGCTGACCAATAAGTAAATCTGGTACACCAGCAACAACCTGCAGATTTGAAGCT
S2_86033590	2	86033590	G/A	0.447368	0.372215	0.00209644	ATTGAAAGAACTGCAGCATCCCCTAGGCCTTGCTTATTGCTTTCATGGTCATCACTCACTAAATCGACACAGTGAGCTGCCTTGTTTTCCTGAGAACTAG[G/A]CTCAGTTTTAATAGTCTGTGGTTTTGGCTGACCAATAAGTAAATCTGGTACACCAGCAACAACCTGCAGATTTGAAGCTTGATTTGGTTGCTTTGGAAGG
S2_86033653	2	86033653	C/T	0.448421	0.372325	0.00209644	TCGACACAGTGAGCTGCCTTGTTTTCCTGAGAACTAGGCTCAGTTTTAATAGTCTGTGGTTTTGGCTGACCAATAAGTAAATCTGGTACACCAGCAACAA[C/T]CTGCAGATTTGAAGCTTGATTTGGTTGCTTTGGAAGGCCCTGTATGTCTTGCACTTTGATGGGACCTGCATGGATTATCATATTTCCATTAGATTCCAAG
S2_86033654	2	86033654	C/A	0.389474	0.362486	0.00209644	CGACACAGTGAGCTGCCTTGTTTTCCTGAGAACTAGGCTCAGTTTTAATAGTCTGTGGTTTTGGCTGACCAATAAGTAAATCTGGTACACCAGCAACAAC[C/A]TGCAGATTTGAAGCTTGATTTGGTTGCTTTGGAAGGCCCTGTATGTCTTGCACTTTGATGGGACCTGCATGGATTATCATATTTCCATTAGATTCCAAGC
S2_86367189	2	86367189	G/T	0.314255	0.338118	0.0146751	ATGTTTTCTTGTTTATTTTCATCTATATGATTACTTCAAAGTACGTGTATTCTTGTTAAAAATTACAGCAGGCTATGAAGTGCTATACCATGCAGAGGTT[G/T]GCAGAAACTTTGAGTCACCACAAATAATGACTGAAATAGGTAGTTTGAAACTTTAAATCACCATAATTCTTTATATATCTTATCAATATCAAAGTGACAT
S2_100867027	2	100867027	G/T	0.35865	0.354222	0.00314465	GAAGCGCCTAGCATGGAAGTGAGCCCTCCAAGTGATGGGAGCAACGATGGTGATGACAGGGGGAGGCTTAATGACCATGGGATGATTGTTGACAATCGCA[G/T]GGATGATGAATTTGATGAATCATCGAGTAGGCTTGATCCACTCAAGTTTGATGACAGGAAGAGTATTACCCTCAGGAGGTCAAAGTTGGTGAAATGGTTC
S2_100867124	2	100867124	G/T	0.333333	0.345679	0.00314465	GCAGGGATGATGAATTTGATGAATCATCGAGTAGGCTTGATCCACTCAAGTTTGATGACAGGAAGAGTATTACCCTCAGGAGGTCAAAGTTGGTGAAATG[G/T]TTCATGGAGCCATTCTTTGATGATCTAATTTTTGAGTGTTTTATGTGGCTAGGTATTGGCAAGACAGAGTATGGGACCCTGAGTTACAGAATGTGCATAG
S2_100867128	2	100867128	A/G	0.353376	0.352577	0.00314465	GGATGATGAATTTGATGAATCATCGAGTAGGCTTGATCCACTCAAGTTTGATGACAGGAAGAGTATTACCCTCAGGAGGTCAAAGTTGGTGAAATGGTTC[A/G]TGGAGCCATTCTTTGATGATCTAATTTTTGAGTGTTTTATGTGGCTAGGTATTGGCAAGACAGAGTATGGGACCCTGAGTTACAGAATGTGCATAGTGAG
S2_100867158	2	100867158	G/A	0.360465	0.354772	0.00419287	GCTTGATCCACTCAAGTTTGATGACAGGAAGAGTATTACCCTCAGGAGGTCAAAGTTGGTGAAATGGTTCATGGAGCCATTCTTTGATGATCTAATTTTT[G/A]AGTGTTTTATGTGGCTAGGTATTGGCAAGACAGAGTATGGGACCCTGAGTTACAGAATGTGCATAGTGAGGAACGTGGATGCAAGCTATCTAGATCAGTA
S2_100867176	2	100867176	G/T	0.333333	0.345679	0.00314465	TGATGACAGGAAGAGTATTACCCTCAGGAGGTCAAAGTTGGTGAAATGGTTCATGGAGCCATTCTTTGATGATCTAATTTTTGAGTGTTTTATGTGGCTA[G/T]GTATTGGCAAGACAGAGTATGGGACCCTGAGTTACAGAATGTGCATAGTGAGGAACGTGGATGCAAGCTATCTAGATCAGTATTACAAACTAGAAAGCTA
S2_100867204	2	100867204	T/C	0.365751	0.356328	0.00419287	AGGTCAAAGTTGGTGAAATGGTTCATGGAGCCATTCTTTGATGATCTAATTTTTGAGTGTTTTATGTGGCTAGGTATTGGCAAGACAGAGTATGGGACCC[T/C]GAGTTACAGAATGTGCATAGTGAGGAACGTGGATGCAAGCTATCTAGATCAGTATTACAAACTAGAAAGCTACTTGACATGCAAATATCTCAATGTTGTG
S2_100867224	2	100867224	G/A	0.389831	0.362568	0.00524109	GTTCATGGAGCCATTCTTTGATGATCTAATTTTTGAGTGTTTTATGTGGCTAGGTATTGGCAAGACAGAGTATGGGACCCTGAGTTACAGAATGTGCATA[G/A]TGAGGAACGTGGATGCAAGCTATCTAGATCAGTATTACAAACTAGAAAGCTACTTGACATGCAAATATCTCAATGTTGTGTGGGATAGTGAGGCTAATGT
S2_107046361	2	107046361	C/T	0.32906	0.344072	0.00943396	CTATTCCTCAGCACGCTCTCGCTCGGCTTCTTCTTCAGCACCGACATCGTCAGCGCCGTGCACGCTGTCACCACCTCGGGTGGCCGGACGCCCGGGCTCA[C/T]CGACGACCTCGACCAGGGCAGCCTCCACAAGTTCTACTGGTTGTTGGCTGCCATCAGCGCTGTCGACCTGCTGGCCTTCGTGGCAGTCGCCAGAGGATAC
S2_107046409	2	107046409	C/G	0.324786	0.342415	0.00943396	GTCAGCGCCGTGCACGCTGTCACCACCTCGGGTGGCCGGACGCCCGGGCTCACCGACGACCTCGACCAGGGCAGCCTCCACAAGTTCTACTGGTTGTTGG[C/G]TGCCATCAGCGCTGTCGACCTGCTGGCCTTCGTGGCAGTCGCCAGAGGATACGTCTACAAGGAGAAGCGCCTGGCTCACCGACGACCTCGACCGCGGGAT
S2_107046562	2	107046562	G/A	0.312367	0.337315	0.00838574	GTCTACAAGGAGAAGCGCCTGGCTCACCGACGACCTCGACCGCGGGATCCATGGCGCCGCCCTCGCCCAACCCCCCCTGCCGTCATACTTAATATCAGCT[G/A]TATTTCAACTTTCAACGGTATTTGGATTTAAGTTTGAGCTTGTATGTTCAGGTGTCATATTGTCTTCAAGGGTATGTTGTTTACACATATATTTACACAT
S2_111475531	2	111475531	G/A	0.476344	0.37444	0.0125786	TATTACATATAACAATTGCTGCAAAGGTGGCAAGATCAGCATACCTCCATATAGGCCTAGACCCGAACCTCTATTTTCTCTTGCAAGATTTGACGGTGAT[G/A]CAACCTCAAAGAGATTCATCAGAAGCATAAGGCAATACAATTGCTTATTTGCTTTCACATCAATGGGTGCACAAATAGATAATTCAGTCAATGATGGTCG
S2_111476392	2	111476392	G/A	0.300216	0.3319	0.0146751	AGTGGATGCCAGAGCATGCATTGATGAAAATAGATTGAACTATATTATTGCCAATCAAAAAAACTTGAGGATTGAAAGCATACAAGGTATTACAGATGCA[G/A]TTAGCCGTGGTTGTATTAGTGGCGACGAAATTGGGAAAACTATCATACTATCTGCGTCACATACAGGAGGTCGAAGATATATGATTCAAAATTATCATGA
S2_111480549	2	111480549	G/A	0.437367	0.371046	0.00628931	AATACTGACATTTTCTCTTATTAAACACAGAACAATGGAATATACACTGCTACCTGATTTAGAACCACACAAGAAACATGTAACAATTCAAGTGCGTGTG[G/A]CCAGAAAGTGGCTTTTCCGAGGTGCTAATGATAACGCTCCACTGCAGCATATTGATATGGTACTATCTGATCAAGAGGTATCAAGTCACAACCTTTAATC
S2_111481120	2	111481120	A/C	0.321962	0.341293	0.00838574	TATATTATCTATTACTAATAGCTTGTGTTCACTTATCTAATTTATTCTAACTTTGAAATTGGTCTCAGATGTTCTTGGTGTCATAGTCCAGGTTCATGAA[A/C]TGACACCCATACATATCCAGAGCCAATTGACCCCAGTACTGACGAGGAGCATTATTATAGAAGATCTCAGGTATCACAACCCTCTCTTTAACGATATCGT
S2_111481183	2	111481183	G/A	0.303191	0.333266	0.00733753	CTCAGATGTTCTTGGTGTCATAGTCCAGGTTCATGAAATGACACCCATACATATCCAGAGCCAATTGACCCCAGTACTGACGAGGAGCATTATTATAGAA[G/A]ATCTCAGGTATCACAACCCTCTCTTTAACGATATCGTATTTTATATATTATAAAAAATGTACCTTAACATCTAACAAACTGGTAAAAAAACAGCAACATA
S2_111481196	2	111481196	A/G	0.318085	0.339717	0.00733753	GGTGTCATAGTCCAGGTTCATGAAATGACACCCATACATATCCAGAGCCAATTGACCCCAGTACTGACGAGGAGCATTATTATAGAAGATCTCAGGTATC[A/G]CAACCCTCTCTTTAACGATATCGTATTTTATATATTATAAAAAATGTACCTTAACATCTAACAAACTGGTAAAAAAACAGCAACATACCTTTGAAGATCA
S2_111481311	2	111481311	C/A	0.308761	0.335753	0.00943396	ACGATATCGTATTTTATATATTATAAAAAATGTACCTTAACATCTAACAAACTGGTAAAAAAACAGCAACATACCTTTGAAGATCACTTTATGGGCAGAC[C/A]AAGCAACATCATTCAGCCTTCATGATGTGTACGACCCGAACACAAAAAAACCAATTGTAGTGCTTTTTGTTGGATGTTTGCCGAAATTTTACAAAGGTAT
S2_111481351	2	111481351	A/G	0.311966	0.337143	0.00943396	CATCTAACAAACTGGTAAAAAAACAGCAACATACCTTTGAAGATCACTTTATGGGCAGACCAAGCAACATCATTCAGCCTTCATGATGTGTACGACCCGA[A/G]CACAAAAAAACCAATTGTAGTGCTTTTTGTTGGATGTTTGCCGAAATTTTACAAAGGTATGCTTCATTTATCTACATATACAGAACAAATTTAACACTAT
S2_111481684	2	111481684	C/T	0.315565	0.33867	0.00838574	TATCATACCAGGTAAAAAAATGTGTACAAATATTAAACCAAATACTCTCCTCTCATAAAACTAACATATACAGTGATATAATATCCCGTATCTTTTGCAG[C/T]CATCAGACAAGGACAATTACATTACAACTTCCTCATGCTTTAAATCATCCTCCAACAATTGAACATAAACAAGCAGTTGAATCAAAGAGTCTTTATGAAC
S2_111481994	2	111481994	G/T	0.308511	0.335643	0.00733753	ATATGAATGTACTATCACAATAACAGAAATATCAGTCGAAAACAAATGGTGGTACCCGGCTTGCACAAAATGCTTTAAAACGTCAACTCCACAAAATGCA[G/T]TTTATCATTGCAATGACTGTAACTGGGACAAATACACATTCAGGTAAGTTTTTAAACTAAGTATTTCTACTTTTCCGTCAAATCTATATATGTTCCATAC
S2_111482019	2	111482019	G/A	0.37234	0.358172	0.00733753	GAAATATCAGTCGAAAACAAATGGTGGTACCCGGCTTGCACAAAATGCTTTAAAACGTCAACTCCACAAAATGCAGTTTATCATTGCAATGACTGTAACT[G/A]GGACAAATACACATTCAGGTAAGTTTTTAAACTAAGTATTTCTACTTTTCCGTCAAATCTATATATGTTCCATACAATTTTTATTGTACTAAATATTAAC
S2_111482205	2	111482205	A/G	0.308102	0.335463	0.00838574	GTACTAAATATTAACAAAATACCTTTCATATATCAGATACAAGCTGAAATTCCTAGCATCTGACGGGACAGAAACCGCAGAAATGTTTTGTTTCAATAAC[A/G]TAGCAAGACAAATAGTCGGTAAATCATGTGAGATCGTTTTAAGAGGCGTTAGTGAGCATTCACCTATCCCACCTGACCTAGCACAAATCATATCCCTAAA
S2_111482335	2	111482335	T/A	0.309168	0.335931	0.00838574	GAGATCGTTTTAAGAGGCGTTAGTGAGCATTCACCTATCCCACCTGACCTAGCACAAATCATATCCCTAAAATTTACATTTAGAGTCACAGTTGATGATC[T/A]ATCCTTTTTTCAAAAAAACAACCATCCAAACGTGCTACGAATCAACTCCATTGTTACTGCACATGGAAGACAACAGTCTTTACCACTACAAGCTCGAGAT
S2_111482442	2	111482442	G/C	0.433902	0.370593	0.00838574	TTTTCAAAAAAACAACCATCCAAACGTGCTACGAATCAACTCCATTGTTACTGCACATGGAAGACAACAGTCTTTACCACTACAAGCTCGAGATCTTCAG[G/C]AACAAGGACCATCAACACCTCCGAACACATTAAAACTAAAATTATTTGAAGATTCTCCATCTACAGCTCTGGAAAAATTAACCACGACGACTCCAACTGA
S2_111482476	2	111482476	A/G	0.304904	0.33404	0.00838574	ATCAACTCCATTGTTACTGCACATGGAAGACAACAGTCTTTACCACTACAAGCTCGAGATCTTCAGGAACAAGGACCATCAACACCTCCGAACACATTAA[A/G]ACTAAAATTATTTGAAGATTCTCCATCTACAGCTCTGGAAAAATTAACCACGACGACTCCAACTGATGTAAGATATCTTTTCAATCAAAAAAATAATACA
S2_111482787	2	111482787	C/T	0.304904	0.33404	0.00838574	TAACTCTCTTTCATTTAATATATATTTTCATCCATGTTAAAATGTATCATAGTCACACATTATGCTAACAACTATTTATATGACACCTGTTCCATATTCA[C/T]AGACCAGCCAATATTGATATTACTGATGCAGAAAACGACGATATTGACGAGGGAAACATAAAGGTACAATCTTCTTTGTTTCATCGATCTACTATATTCA
S2_111482834	2	111482834	A/G	0.300214	0.331899	0.00943396	CATAGTCACACATTATGCTAACAACTATTTATATGACACCTGTTCCATATTCACAGACCAGCCAATATTGATATTACTGATGCAGAAAACGACGATATTG[A/G]CGAGGGAAACATAAAGGTACAATCTTCTTTGTTTCATCGATCTACTATATTCAGTTCTTTTCTTAAATAACAGTTAAATGCAAATAAAAAAACACCATAT
S2_111532251	2	111532251	T/C	0.298319	0.331016	0.00104822	AACATATCATGTCCTAGATATTACAAGGCCAAAGTCCACACAGAATACAACTCCACCTTTCAGTAACAGATAATAGGTTAGTTGGGTGGTACTTGTCTTT[T/C]AGCCTGCAAGTGTAAGCAAACAGAAAAGACAATTAAGTGAATGCACCATATGTAACTGATTCTATTTCTGGTGATGGAAAACATATCATGTCCTAGATAT
S2_115350616	2	115350616	G/A	0.443497	0.371787	0.00838574	TTAATCCTACCCCTGTCTGTCTCCTCATCCAGCGCAAGGAGCGCCCACCGCTGCCTGTGTCTTTTGGTCACCGGAGATGGATGGGGATGAGGAGAACGTC[G/A]GGTCGTTCCGCCGGACCAGCGCGCGCACGCGCCGCATGGTCACGCGCATGGCGTCCGCGCTCGCCAGCTCGGACAATCGCGCCCAGGTAACGGTGGGATA
S2_115350628	2	115350628	C/T	0.491471	0.374927	0.00838574	CTGTCTGTCTCCTCATCCAGCGCAAGGAGCGCCCACCGCTGCCTGTGTCTTTTGGTCACCGGAGATGGATGGGGATGAGGAGAACGTCGGGTCGTTCCGC[C/T]GGACCAGCGCGCGCACGCGCCGCATGGTCACGCGCATGGCGTCCGCGCTCGCCAGCTCGGACAATCGCGCCCAGGTAACGGTGGGATAGGACTGGTTGCT
S2_115350641	2	115350641	G/A	0.491453	0.374927	0.00943396	CATCCAGCGCAAGGAGCGCCCACCGCTGCCTGTGTCTTTTGGTCACCGGAGATGGATGGGGATGAGGAGAACGTCGGGTCGTTCCGCCGGACCAGCGCGC[G/A]CACGCGCCGCATGGTCACGCGCATGGCGTCCGCGCTCGCCAGCTCGGACAATCGCGCCCAGGTAACGGTGGGATAGGACTGGTTGCTCCTCTTCCCCCGC
S2_115350656	2	115350656	T/C	0.370726	0.35773	0.00943396	GCGCCCACCGCTGCCTGTGTCTTTTGGTCACCGGAGATGGATGGGGATGAGGAGAACGTCGGGTCGTTCCGCCGGACCAGCGCGCGCACGCGCCGCATGG[T/C]CACGCGCATGGCGTCCGCGCTCGCCAGCTCGGACAATCGCGCCCAGGTAACGGTGGGATAGGACTGGTTGCTCCTCTTCCCCCGCGGCAGCTGCGGCTGA
S2_115350697	2	115350697	G/A	0.495708	0.374982	0.0115304	TGGGGATGAGGAGAACGTCGGGTCGTTCCGCCGGACCAGCGCGCGCACGCGCCGCATGGTCACGCGCATGGCGTCCGCGCTCGCCAGCTCGGACAATCGC[G/A]CCCAGGTAACGGTGGGATAGGACTGGTTGCTCCTCTTCCCCCGCGGCAGCTGCGGCTGAGGCCCCGCTCCCCATGACGCCGCGCTTCGGCCGGGCCACGC
S2_115861420	2	115861420	G/A	0.322851	0.341649	0	TAGAACATGCAAATACATACTCTGGTATATATATACTCACCATATATCTATACAAACAAACATGCAAATGCAGTTGGGAAAGAACAAGAAAGATATGCCT[G/A]GCTCTGTGGAGACCTACATGGTAGAGAATGGCTTAACAGGAGATGAGGCTGCAGCGGCAATCGCGGCACTTCTAGAGAACAGGTGGAGAATACTAAACCA
S2_115861511	2	115861511	T/C	0.407368	0.366272	0.00209644	GATATGCCTGGCTCTGTGGAGACCTACATGGTAGAGAATGGCTTAACAGGAGATGAGGCTGCAGCGGCAATCGCGGCACTTCTAGAGAACAGGTGGAGAA[T/C]ACTAAACCAAACAAGGATGGAGATAGATCACACGCTACTGCCAGCGGCGCAGGTGGTGCTCAACATGGCGAGGGCAAATGAGATCATTTACCTCCACGGC
S2_115861654	2	115861654	A/G	0.390985	0.362833	0	AGCGGCGCAGGTGGTGCTCAACATGGCGAGGGCAAATGAGATCATTTACCTCCACGGCAGAGACGCCTACACCTTCGGTGCTGACCTCAAGGACCTTGTC[A/G]CCACACTCTTCCTCAAGCAAGTGCTCCCTCTCTAGACAATACTCTGATCACACAACTAGATTGGCTATATAACGATTCTCGTGTTGTATTACGCTTTGTG
S2_116319622	2	116319622	T/C	0.476793	0.374461	0.00314465	AAACCAGAAACAACTGGAGCTGAAGATAATATCAGTAAACAAAGCAACTGGCAGTCTGCAAGTTACACCTACATTTGTTTCTAGCTAGATGATTTCTTGG[T/C]AGAACCAAAGTGCAGAAGAATGGTACAGGCGTCGCCCACCATACTATCAATGCTGTCCTCCCATTTCTCATACGCTTTGAAGCCTGTGAAAACCAGAGCA
S2_116414615	2	116414615	T/A	0.332632	0.345419	0.00209644	GATGGCGCGTGGACCCTGGTTGCCAGCAAATGCACCTCAATACCAGGCGCTGGTTTGACTCGGCGTCACCGTCACATGGGACCCACGCCCTCCCAACGCC[T/A]TTTCTTCCCAACGGATTCACCTCAACGGTCGCCGGAGCTCGGGCCGAGATCCTCGCGTTGGGCGCGCCTCCATGCGGCATAAAATCCACAACGGATTCGC
S2_116414634	2	116414634	A/G	0.355485	0.353243	0.00314465	TTGCCAGCAAATGCACCTCAATACCAGGCGCTGGTTTGACTCGGCGTCACCGTCACATGGGACCCACGCCCTCCCAACGCCTTTTCTTCCCAACGGATTC[A/G]CCTCAACGGTCGCCGGAGCTCGGGCCGAGATCCTCGCGTTGGGCGCGCCTCCATGCGGCATAAAATCCACAACGGATTCGCGATAGCCTCTCTTTGTATC
S2_116414637	2	116414637	T/G	0.358947	0.354312	0.00209644	CCAGCAAATGCACCTCAATACCAGGCGCTGGTTTGACTCGGCGTCACCGTCACATGGGACCCACGCCCTCCCAACGCCTTTTCTTCCCAACGGATTCACC[T/G]CAACGGTCGCCGGAGCTCGGGCCGAGATCCTCGCGTTGGGCGCGCCTCCATGCGGCATAAAATCCACAACGGATTCGCGATAGCCTCTCTTTGTATCCTC
S2_116414640	2	116414640	A/G	0.349474	0.351315	0.00209644	GCAAATGCACCTCAATACCAGGCGCTGGTTTGACTCGGCGTCACCGTCACATGGGACCCACGCCCTCCCAACGCCTTTTCTTCCCAACGGATTCACCTCA[A/G]CGGTCGCCGGAGCTCGGGCCGAGATCCTCGCGTTGGGCGCGCCTCCATGCGGCATAAAATCCACAACGGATTCGCGATAGCCTCTCTTTGTATCCTCCCT
S2_116414644	2	116414644	T/C	0.361053	0.354948	0.00209644	ATGCACCTCAATACCAGGCGCTGGTTTGACTCGGCGTCACCGTCACATGGGACCCACGCCCTCCCAACGCCTTTTCTTCCCAACGGATTCACCTCAACGG[T/C]CGCCGGAGCTCGGGCCGAGATCCTCGCGTTGGGCGCGCCTCCATGCGGCATAAAATCCACAACGGATTCGCGATAGCCTCTCTTTGTATCCTCCCTGTTC
S2_116414646	2	116414646	G/A	0.347368	0.350618	0.00209644	GCACCTCAATACCAGGCGCTGGTTTGACTCGGCGTCACCGTCACATGGGACCCACGCCCTCCCAACGCCTTTTCTTCCCAACGGATTCACCTCAACGGTC[G/A]CCGGAGCTCGGGCCGAGATCCTCGCGTTGGGCGCGCCTCCATGCGGCATAAAATCCACAACGGATTCGCGATAGCCTCTCTTTGTATCCTCCCTGTTCTC
S2_116414688	2	116414688	T/G	0.39346	0.363392	0.00314465	ACATGGGACCCACGCCCTCCCAACGCCTTTTCTTCCCAACGGATTCACCTCAACGGTCGCCGGAGCTCGGGCCGAGATCCTCGCGTTGGGCGCGCCTCCA[T/G]GCGGCATAAAATCCACAACGGATTCGCGATAGCCTCTCTTTGTATCCTCCCTGTTCTCTCCGTAGCCTCGAATCGTGACTGCCACCGTACCACAGTGAGA
S2_116414707	2	116414707	C/T	0.367368	0.35679	0.00209644	CCAACGCCTTTTCTTCCCAACGGATTCACCTCAACGGTCGCCGGAGCTCGGGCCGAGATCCTCGCGTTGGGCGCGCCTCCATGCGGCATAAAATCCACAA[C/T]GGATTCGCGATAGCCTCTCTTTGTATCCTCCCTGTTCTCTCCGTAGCCTCGAATCGTGACTGCCACCGTACCACAGTGAGAGAAAAGGAAAACACAAAGA
S2_118058149	2	118058149	T/C	0.408421	0.366473	0.00209644	GTGCCCTTTATGTATCTTGGTTTTGTACAACTAACACCTACTTCACTGCTCCCTAACAGGGAATGGATTCTGCTATCAGAGGGATCCTGCAAGTGTGAAA[T/C]CTATATATTCTGGACAAATGGGGCAAAATATGTTACAGCCACAAGTGCTCTGCCTGTGCTCCATTATCCTCACGTTATTTTTTACCCTTTTGCAACCGAC
S2_118058201	2	118058201	G/A	0.48847	0.374867	0	CTAACAGGGAATGGATTCTGCTATCAGAGGGATCCTGCAAGTGTGAAATCTATATATTCTGGACAAATGGGGCAAAATATGTTACAGCCACAAGTGCTCT[G/A]CCTGTGCTCCATTATCCTCACGTTATTTTTTACCCTTTTGCAACCGACCGCTGCACAGATCACTGCACCATGGGAAGGTAAAATCCTTCTTATTCACTGC
S2_118058203	2	118058203	C/G	0.490566	0.374911	0	AACAGGGAATGGATTCTGCTATCAGAGGGATCCTGCAAGTGTGAAATCTATATATTCTGGACAAATGGGGCAAAATATGTTACAGCCACAAGTGCTCTGC[C/G]TGTGCTCCATTATCCTCACGTTATTTTTTACCCTTTTGCAACCGACCGCTGCACAGATCACTGCACCATGGGAAGGTAAAATCCTTCTTATTCACTGCAC
S2_118058245	2	118058245	C/A	0.484277	0.374753	0	GAAATCTATATATTCTGGACAAATGGGGCAAAATATGTTACAGCCACAAGTGCTCTGCCTGTGCTCCATTATCCTCACGTTATTTTTTACCCTTTTGCAA[C/A]CGACCGCTGCACAGATCACTGCACCATGGGAAGGTAAAATCCTTCTTATTCACTGCACTTTGCATGCATACCCATTACTCGACTTGATCTCTGCATAATC
S2_118058249	2	118058249	C/T	0.316562	0.339086	0	TCTATATATTCTGGACAAATGGGGCAAAATATGTTACAGCCACAAGTGCTCTGCCTGTGCTCCATTATCCTCACGTTATTTTTTACCCTTTTGCAACCGA[C/T]CGCTGCACAGATCACTGCACCATGGGAAGGTAAAATCCTTCTTATTCACTGCACTTTGCATGCATACCCATTACTCGACTTGATCTCTGCATAATCGTCA
S2_118058250	2	118058250	C/T	0.484277	0.374753	0	CTATATATTCTGGACAAATGGGGCAAAATATGTTACAGCCACAAGTGCTCTGCCTGTGCTCCATTATCCTCACGTTATTTTTTACCCTTTTGCAACCGAC[C/T]GCTGCACAGATCACTGCACCATGGGAAGGTAAAATCCTTCTTATTCACTGCACTTTGCATGCATACCCATTACTCGACTTGATCTCTGCATAATCGTCAT
S2_118058252	2	118058252	C/T	0.483229	0.374719	0	ATATATTCTGGACAAATGGGGCAAAATATGTTACAGCCACAAGTGCTCTGCCTGTGCTCCATTATCCTCACGTTATTTTTTACCCTTTTGCAACCGACCG[C/T]TGCACAGATCACTGCACCATGGGAAGGTAAAATCCTTCTTATTCACTGCACTTTGCATGCATACCCATTACTCGACTTGATCTCTGCATAATCGTCATTT
S2_118058257	2	118058257	C/T	0.485325	0.374785	0	TTCTGGACAAATGGGGCAAAATATGTTACAGCCACAAGTGCTCTGCCTGTGCTCCATTATCCTCACGTTATTTTTTACCCTTTTGCAACCGACCGCTGCA[C/T]AGATCACTGCACCATGGGAAGGTAAAATCCTTCTTATTCACTGCACTTTGCATGCATACCCATTACTCGACTTGATCTCTGCATAATCGTCATTTGTGCC
S2_118058263	2	118058263	A/C	0.475891	0.374418	0	ACAAATGGGGCAAAATATGTTACAGCCACAAGTGCTCTGCCTGTGCTCCATTATCCTCACGTTATTTTTTACCCTTTTGCAACCGACCGCTGCACAGATC[A/C]CTGCACCATGGGAAGGTAAAATCCTTCTTATTCACTGCACTTTGCATGCATACCCATTACTCGACTTGATCTCTGCATAATCGTCATTTGTGCCCATTTC
S2_118058558	2	118058558	A/C	0.44958	0.372445	0.00104822	CATGCCTTCAATTTTTTCTTTGCAACATTATTCTCAAACTAATTCATCTGCTCTGCAGTTGATGCCCTCAAGGCTATTAGGGGCAGCTTGATAGATCCAC[A/C]CGGAAATCTTAGCAGCTGGAACCGAGGAGATCCATGCATGGGAAATTGGTCCCATGTTATCTGTTACAATGCAACAGGCAGTGATGGATACTTCCATGTA
S2_118058559	2	118058559	C/T	0.44958	0.372445	0.00104822	ATGCCTTCAATTTTTTCTTTGCAACATTATTCTCAAACTAATTCATCTGCTCTGCAGTTGATGCCCTCAAGGCTATTAGGGGCAGCTTGATAGATCCACA[C/T]GGAAATCTTAGCAGCTGGAACCGAGGAGATCCATGCATGGGAAATTGGTCCCATGTTATCTGTTACAATGCAACAGGCAGTGATGGATACTTCCATGTAA
S2_118058582	2	118058582	G/A	0.443277	0.371762	0.00104822	ACATTATTCTCAAACTAATTCATCTGCTCTGCAGTTGATGCCCTCAAGGCTATTAGGGGCAGCTTGATAGATCCACACGGAAATCTTAGCAGCTGGAACC[G/A]AGGAGATCCATGCATGGGAAATTGGTCCCATGTTATCTGTTACAATGCAACAGGCAGTGATGGATACTTCCATGTAAAAGAATTGTATGAGCATAAGCGA
S2_118177873	2	118177873	G/A	0.341053	0.348459	0.00209644	GTCCAAGTGGAAGAAGAAACAATAATGTGTCGTGGAGTACTTACAGTGCCGGCAAGAGCATAGGCAACAACCAGAGGCGGCGAGGCAAGGTAGTTAGCCC[G/A]AGTGAGAGGGTTCACACGCCCCTCGAAGTTTCGGTTGGCCGACAGCACCGCAGCAGCAACGATATCTGCATGTGCAAGAGTAGACCATAAGCTACCAAAT
S2_118177890	2	118177890	C/T	0.337185	0.347086	0.00104822	AACAATAATGTGTCGTGGAGTACTTACAGTGCCGGCAAGAGCATAGGCAACAACCAGAGGCGGCGAGGCAAGGTAGTTAGCCCGAGTGAGAGGGTTCACA[C/T]GCCCCTCGAAGTTTCGGTTGGCCGACAGCACCGCAGCAGCAACGATATCTGCATGTGCAAGAGTAGACCATAAGCTACCAAATAATCAATTCAAATAAAA
S2_118177905	2	118177905	C/T	0.360294	0.35472	0.00104822	TGGAGTACTTACAGTGCCGGCAAGAGCATAGGCAACAACCAGAGGCGGCGAGGCAAGGTAGTTAGCCCGAGTGAGAGGGTTCACACGCCCCTCGAAGTTT[C/T]GGTTGGCCGACAGCACCGCAGCAGCAACGATATCTGCATGTGCAAGAGTAGACCATAAGCTACCAAATAATCAATTCAAATAAAAAACTTGTTATGTGCG
S2_118177942	2	118177942	C/T	0.497886	0.374996	0.00419287	ACCAGAGGCGGCGAGGCAAGGTAGTTAGCCCGAGTGAGAGGGTTCACACGCCCCTCGAAGTTTCGGTTGGCCGACAGCACCGCAGCAGCAACGATATCTG[C/T]ATGTGCAAGAGTAGACCATAAGCTACCAAATAATCAATTCAAATAAAAAACTTGTTATGTGCGCAGCTACAAAAAACACCGATAATGCCCTACCATTTTC
S2_120678461	2	120678461	C/T	0.334034	0.345938	0.00104822	CCGGCGACGGCGGCCCGAGCGACGCCTCTACTGAAGGGAAGCCAGGGAGGGAGGAGCGACACAGCGTCTGGCAAAAGGGCAATCCGGCGGTTGGCTGGCT[C/T]GCCGGCGCGGCTTCCCCTCCGTAGATCCTAAACCCTAAACGCCATCGCCAAAGCCTTCGTCAGCCAGTCCTCCAAGGCACAGGAAAGTTGAGGGAAGCAC
S2_120678703	2	120678703	C/T	0.357442	0.353851	0	TCCAATCCATCCCTGTCTTCTCTTCCCACTTCCCAGTCCCCAATCGCGTTCTCTTCCTTGGCGACATGGCGGCCGCCACCGGCTACAGCGACGCCCCAAC[C/T]GACGAGCAACTGCTGGCGTACGCTGAGCTGCCCAAACATGGCCGCGACATGGCGGAGGTGTTCGCCGTGCGCATCCCCGCCACCGTCGGAGGAAACCTGC
S2_120678738	2	120678738	A/T	0.363158	0.355573	0.00209644	GTCCCCAATCGCGTTCTCTTCCTTGGCGACATGGCGGCCGCCACCGGCTACAGCGACGCCCCAACCGACGAGCAACTGCTGGCGTACGCTGAGCTGCCCA[A/T]ACATGGCCGCGACATGGCGGAGGTGTTCGCCGTGCGCATCCCCGCCACCGTCGGAGGAAACCTGCCGCCCCGTGGCAGCATCGTTTTCTACGGCGGCCAC
S2_120678789	2	120678789	T/C	0.363158	0.355573	0.00209644	AGCGACGCCCCAACCGACGAGCAACTGCTGGCGTACGCTGAGCTGCCCAAACATGGCCGCGACATGGCGGAGGTGTTCGCCGTGCGCATCCCCGCCACCG[T/C]CGGAGGAAACCTGCCGCCCCGTGGCAGCATCGTTTTCTACGGCGGCCACTGCTGCAGCGATTTCATTTACAGCTGGAGTCCACTGGAAGAGGAAGAAGAC
S2_120678801	2	120678801	T/C	0.365546	0.356269	0.00104822	ACCGACGAGCAACTGCTGGCGTACGCTGAGCTGCCCAAACATGGCCGCGACATGGCGGAGGTGTTCGCCGTGCGCATCCCCGCCACCGTCGGAGGAAACC[T/C]GCCGCCCCGTGGCAGCATCGTTTTCTACGGCGGCCACTGCTGCAGCGATTTCATTTACAGCTGGAGTCCACTGGAAGAGGAAGAAGACACCTCGAAGCAA
S2_120678809	2	120678809	C/G	0.366316	0.35649	0.00209644	GCAACTGCTGGCGTACGCTGAGCTGCCCAAACATGGCCGCGACATGGCGGAGGTGTTCGCCGTGCGCATCCCCGCCACCGTCGGAGGAAACCTGCCGCCC[C/G]GTGGCAGCATCGTTTTCTACGGCGGCCACTGCTGCAGCGATTTCATTTACAGCTGGAGTCCACTGGAAGAGGAAGAAGACACCTCGAAGCAAATCTGCGA
S2_120678903	2	120678903	T/C	0.454832	0.372952	0.00104822	CCGCCCCGTGGCAGCATCGTTTTCTACGGCGGCCACTGCTGCAGCGATTTCATTTACAGCTGGAGTCCACTGGAAGAGGAAGAAGACACCTCGAAGCAAA[T/C]CTGCGACAGCCAGGTGCAGTTCCCTTTAATCTCTCCTTCTTAGTACCATCTTAATAGCTCTACTGTAAGCACTACTATGTCGCAAGCACCAACAATAGCA
S2_120679719	2	120679719	T/C	0.358193	0.354082	0.00104822	ACGAGACGTTGTGTTAAATGTATCACAACATCCGTCGTCTATGAGCAGGCAGGACAGCAAGTGATCCACTTTCTTCATGCATTCTTGTACCGAAACAGGG[T/C]AACCTCGTGCTAACTGGGCCATCATTGGCCACCTCGGCATACAGTCCAATTGCTTTCTTCCTCTACCTCCATGATGGCAGCCCGCAAGCCGGAGAAGCCA
S2_120679759	2	120679759	T/A	0.355042	0.353104	0.00104822	ATGAGCAGGCAGGACAGCAAGTGATCCACTTTCTTCATGCATTCTTGTACCGAAACAGGGTAACCTCGTGCTAACTGGGCCATCATTGGCCACCTCGGCA[T/A]ACAGTCCAATTGCTTTCTTCCTCTACCTCCATGATGGCAGCCCGCAAGCCGGAGAAGCCACCGAGGACGACGAGGACATCGGGAGGATACTCTGCGACTG
S2_120679760	2	120679760	A/T	0.355042	0.353104	0.00104822	TGAGCAGGCAGGACAGCAAGTGATCCACTTTCTTCATGCATTCTTGTACCGAAACAGGGTAACCTCGTGCTAACTGGGCCATCATTGGCCACCTCGGCAT[A/T]CAGTCCAATTGCTTTCTTCCTCTACCTCCATGATGGCAGCCCGCAAGCCGGAGAAGCCACCGAGGACGACGAGGACATCGGGAGGATACTCTGCGACTGC
S2_120679868	2	120679868	A/G	0.322479	0.3415	0.00104822	ATTGCTTTCTTCCTCTACCTCCATGATGGCAGCCCGCAAGCCGGAGAAGCCACCGAGGACGACGAGGACATCGGGAGGATACTCTGCGACTGCATCGGCG[A/G]CGACTTCTCCAACTACAACAGGGCCATAGTCGAGACTGTCCAAACGGGCTATGGCCCCGCTGAAGTGATCTATGCCGTCCTGAGCAACGGCGTCCAAGGC
S2_121424887	2	121424887	G/A	0.336152	0.346712	0.00419287	CCGGCCTATAGGATGGAGTTTCATGACCAACAAGGCCTGCAGTGTGGACCTCTGCATGATCAGTTGCTCACCAGCCGAGAGCAGTTGGGGCTGCTCTCCC[G/A]TTCATCTCAAACAGAGGCAAATCCTACCTAACAACCCTACATTTTAGCAACCGGACGATTTCCTCCCATCTCGGTCGAAGGCTAACTGCACCGGTGTATA
S2_122443185	2	122443185	G/A	0.377895	0.359646	0.00209644	TTGTTTCCTCTCCCTAGCCACTACGCCATCATGCTCCCGCTGCCCCTGCCTTTTTTTCCTAAGAGCCGAGCTCCATTCCTGGCCGTGCCCAGGAAGTCCT[G/A]TCCGTGGGTTGGGGCCAAGGCTTTCCCTGGTTGGCCTCGCCGTGAGCAGCACCCCCGATATCTGCGCGCGCTGCCGGCTCGCTGTTTTGGGAAGCCCAGT
S2_122676823	2	122676823	G/A	0.459034	0.373316	0.00104822	GAGTGGCGTGGTGGTCTCGCACGCGGGGCCAAAGTAGTTTCCGCTTAGCACGAGCGGGTCGTTGGCGTTGTGCCCGATCACGGCCGCGGAGCCCACCGCG[G/A]AGCGGTCGAGTGGGAGGATGCCCGCGTCGTTCTTGAGAAGGACGATACCGTCCTGCGCCGCCTCGAGGGCGAGGTTCTTGTGGTCAGCGGTGCACACGTC
S2_126383399	2	126383399	G/A	0.288866	0.326448	0.00104822	AATATGCGGGCAAGATGGAGGTCTCCGGTGGGGATGGGACACCGACAGGATGGAAGGCTGCCAGCGCGGATGGAGGTCGCCGGCGTGGACGGAGGATCCC[G/A]GCGCGGATGGTGCCCGTTGGCCGGATGGAGAGTACCCACCGCCCTCTCTCTGCTTGTGCCCTCACGAATGAACAAATGAAGGGGAACATGGGAGATCGTG
S2_138544056	2	138544056	C/T	0.358193	0.354082	0.00104822	TGAGTATTTGGTGCATGGAGGCCACGTAGGTCAGTTCATATGTGGTTGGCACCATGGGAAAACACCTCTACTGCATGTCAAACATGTCAGGGACACCTTG[C/T]CCCATGGTTAGTAGGTTAAAAGGCTAAGTCCAGTGAAGCTTTCCTCCTTGCCTTAAGCCCTACCCACAGACCGTTGTAAAGTGTGTGGAGGCCTATGTTC
S2_138544069	2	138544069	A/T	0.347046	0.35051	0.00314465	CATGGAGGCCACGTAGGTCAGTTCATATGTGGTTGGCACCATGGGAAAACACCTCTACTGCATGTCAAACATGTCAGGGACACCTTGCCCCATGGTTAGT[A/T]GGTTAAAAGGCTAAGTCCAGTGAAGCTTTCCTCCTTGCCTTAAGCCCTACCCACAGACCGTTGTAAAGTGTGTGGAGGCCTATGTTCCAACTGGTGAAAG
S2_138544151	2	138544151	A/G	0.349474	0.351315	0.00209644	CCTTGCCCCATGGTTAGTAGGTTAAAAGGCTAAGTCCAGTGAAGCTTTCCTCCTTGCCTTAAGCCCTACCCACAGACCGTTGTAAAGTGTGTGGAGGCCT[A/G]TGTTCCAACTGGTGAAAGCCTCTCCCTAGTCTCTAGCCTTGATCTGAACCAGAGCCGAGCACGCCAGCCCTCTGCGTGGTGACCACGGCCACCAGCTCCT
S2_138544171	2	138544171	C/A	0.312369	0.337316	0	GTTAAAAGGCTAAGTCCAGTGAAGCTTTCCTCCTTGCCTTAAGCCCTACCCACAGACCGTTGTAAAGTGTGTGGAGGCCTATGTTCCAACTGGTGAAAGC[C/A]TCTCCCTAGTCTCTAGCCTTGATCTGAACCAGAGCCGAGCACGCCAGCCCTCTGCGTGGTGACCACGGCCACCAGCTCCTTCACCTCATAATGGCCAGAA
S2_145380752	2	145380752	G/C	0.368973	0.357242	0	CCTCGCCAGACGGACGAAAGACTCGGCCTTGAGCTGGATACCTGCGCCGCCGTCGGCGGCGTCTCCTCTCCGGAACGCCAGGCGCAGGTCCTGGACGCGC[G/C]TCCTCAGCTCCGCCAAGCTCTCCTGCGTGGCGCCGCAGAGGTCGATCAGCGCGAGAGACCTGTCGAGCTCTTCCTCCGCCGCCGTCTTCCCTTGTTGCTG
S2_151905746	2	151905746	C/A	0.492662	0.374946	0	GCCAGTTGTACTCTGATAAGGACCATGACAATATAAGATCAGGATAAAAATGCAGCAGAGAAATCGAGAATCAAGAAAAAAATACCCATTGTGGAACAAT[C/A]TGCACAACTTCCTCACAAGGTTTTTGTCCAAAGAGTATAGAGAGAGTAGATAAGGCCTTGATCTGCATTCAAGAATAGAAAAGAGAAGGGTAACACATAG
S2_151905769	2	151905769	T/A	0.465409	0.373801	0	CATGACAATATAAGATCAGGATAAAAATGCAGCAGAGAAATCGAGAATCAAGAAAAAAATACCCATTGTGGAACAATCTGCACAACTTCCTCACAAGGTT[T/A]TTGTCCAAAGAGTATAGAGAGAGTAGATAAGGCCTTGATCTGCATTCAAGAATAGAAAAGAGAAGGGTAACACATAGTAAAGCAACTTCTTTAAAAAACA
S2_151905775	2	151905775	C/T	0.426625	0.369558	0	AATATAAGATCAGGATAAAAATGCAGCAGAGAAATCGAGAATCAAGAAAAAAATACCCATTGTGGAACAATCTGCACAACTTCCTCACAAGGTTTTTGTC[C/T]AAAGAGTATAGAGAGAGTAGATAAGGCCTTGATCTGCATTCAAGAATAGAAAAGAGAAGGGTAACACATAGTAAAGCAACTTCTTTAAAAAACACATAGT
S2_151905786	2	151905786	G/C	0.474843	0.374366	0	AGGATAAAAATGCAGCAGAGAAATCGAGAATCAAGAAAAAAATACCCATTGTGGAACAATCTGCACAACTTCCTCACAAGGTTTTTGTCCAAAGAGTATA[G/C]AGAGAGTAGATAAGGCCTTGATCTGCATTCAAGAATAGAAAAGAGAAGGGTAACACATAGTAAAGCAACTTCTTTAAAAAACACATAGTACCGCAGCAAT
S2_152289209	2	152289209	G/A	0.360587	0.354809	0	GCGCTCAGCTCCAGCTAGGGCAAAAGACTGTATAAGGGGCTAAGGGCAGCGACGCTCAGTTTCAGCTCCCATGATGGGCCGGCCCAAATGGAAAAGAGCA[G/A]ATACCTGCTTCATCTGCTGGAGCCCAAAACAGAGAACCTAGTCGGACACAACCCTAATCGGACGACTAATCGCCGACTAATCGCGATTAGTCGGACGACT
S2_152289234	2	152289234	C/A	0.374214	0.358677	0	GACTGTATAAGGGGCTAAGGGCAGCGACGCTCAGTTTCAGCTCCCATGATGGGCCGGCCCAAATGGAAAAGAGCAGATACCTGCTTCATCTGCTGGAGCC[C/A]AAAACAGAGAACCTAGTCGGACACAACCCTAATCGGACGACTAATCGCCGACTAATCGCGATTAGTCGGACGACTAGGTTTCTAGTCGCCCTAATCGCGT
S2_154745117	2	154745117	C/G	0.330189	0.344501	0	GGTCAACGTTGCCGACCTTCTCGTCGACGGCGCAGAACTCGAAGGGCAGGCCGAGCGTGTCGGCGAAGTCGGAGAGGCGCTTCCCCGTCGCCTCGAGCGC[C/G]TCCATGGACGCCCCCAGGCCGGTGAGCCTGACCCTGGGCGGGCCGCCGGGGCGGGAGGCGAGGATGTGGAAGAGGCCCGGCCACTGCAGGCCCTGCATGA
S2_157614242	2	157614242	A/G	0.378151	0.359712	0.00104822	CAGAACCGTGGAATATGCAGCATAGGCAAAGTCAGAAACACCATAGTAGAGCCCATCAGCCACGAATGCAATAGCATTCACCGGCTGAGAAATGGTGACA[A/G]ACTGCAAAAGTCCAACAACTGGGAACATAAATCTCTGTACATTTCTTCAGAAATTAACTGCAAACTTCTCATTTCTGGAGCATGTTCTTACCCACACTCC
S2_157614297	2	157614297	T/C	0.398323	0.364448	0	TCAGCCACGAATGCAATAGCATTCACCGGCTGAGAAATGGTGACAAACTGCAAAAGTCCAACAACTGGGAACATAAATCTCTGTACATTTCTTCAGAAAT[T/C]AACTGCAAACTTCTCATTTCTGGAGCATGTTCTTACCCACACTCCAGACCGTGCAACATCTAAAACTGCTGGATCATCTGTAAACAGCAAGGACAAAGAT
S2_157614300	2	157614300	C/G	0.401468	0.365103	0	GCCACGAATGCAATAGCATTCACCGGCTGAGAAATGGTGACAAACTGCAAAAGTCCAACAACTGGGAACATAAATCTCTGTACATTTCTTCAGAAATTAA[C/G]TGCAAACTTCTCATTTCTGGAGCATGTTCTTACCCACACTCCAGACCGTGCAACATCTAAAACTGCTGGATCATCTGTAAACAGCAAGGACAAAGATCCA
S2_157614312	2	157614312	C/T	0.388889	0.36235	0	ATAGCATTCACCGGCTGAGAAATGGTGACAAACTGCAAAAGTCCAACAACTGGGAACATAAATCTCTGTACATTTCTTCAGAAATTAACTGCAAACTTCT[C/T]ATTTCTGGAGCATGTTCTTACCCACACTCCAGACCGTGCAACATCTAAAACTGCTGGATCATCTGTAAACAGCAAGGACAAAGATCCAAATCCAACAAAT
S2_157614731	2	157614731	A/G	0.48847	0.374867	0	CTTCACAAGCAGATATACAGGCAACGAGTTCGATGAAAATTCCATTCCAGTAATTTTGCAGACCTGGCCAGCAAGGGCTAGAGCATCATTGAGCAGAGAA[A/G]TTGTTAACCACACTTGCAAGCATATCTCATAGCCCGCCATTGGAACAGGCCCTTCCCTTGCAGCCAGGGATGTAGCTAGTGTCAGTGTCAAGAATACTGC
S2_157614753	2	157614753	A/G	0.492647	0.374946	0.00104822	AACGAGTTCGATGAAAATTCCATTCCAGTAATTTTGCAGACCTGGCCAGCAAGGGCTAGAGCATCATTGAGCAGAGAAATTGTTAACCACACTTGCAAGC[A/G]TATCTCATAGCCCGCCATTGGAACAGGCCCTTCCCTTGCAGCCAGGGATGTAGCTAGTGTCAGTGTCAAGAATACTGCAATTGTCCTGCCAATTAGTAGA
S2_157614825	2	157614825	A/G	0.489518	0.37489	0	AGAGAAATTGTTAACCACACTTGCAAGCATATCTCATAGCCCGCCATTGGAACAGGCCCTTCCCTTGCAGCCAGGGATGTAGCTAGTGTCAGTGTCAAGA[A/G]TACTGCAATTGTCCTGCCAATTAGTAGACCACCTGAAAATCGTTCAAATTCAAGTGGCTATCATAAAGATCAGTTACACTAAGATGCAAGTTAGGTTGCT
S2_157614833	2	157614833	A/G	0.492662	0.374946	0	TGTTAACCACACTTGCAAGCATATCTCATAGCCCGCCATTGGAACAGGCCCTTCCCTTGCAGCCAGGGATGTAGCTAGTGTCAGTGTCAAGAATACTGCA[A/G]TTGTCCTGCCAATTAGTAGACCACCTGAAAATCGTTCAAATTCAAGTGGCTATCATAAAGATCAGTTACACTAAGATGCAAGTTAGGTTGCTTAACACGA
S2_157614858	2	157614858	C/A	0.487421	0.374842	0	TCATAGCCCGCCATTGGAACAGGCCCTTCCCTTGCAGCCAGGGATGTAGCTAGTGTCAGTGTCAAGAATACTGCAATTGTCCTGCCAATTAGTAGACCAC[C/A]TGAAAATCGTTCAAATTCAAGTGGCTATCATAAAGATCAGTTACACTAAGATGCAAGTTAGGTTGCTTAACACGATAACTATCAAAATAAGTTGAATTCA
S2_157614859	2	157614859	T/C	0.487421	0.374842	0	CATAGCCCGCCATTGGAACAGGCCCTTCCCTTGCAGCCAGGGATGTAGCTAGTGTCAGTGTCAAGAATACTGCAATTGTCCTGCCAATTAGTAGACCACC[T/C]GAAAATCGTTCAAATTCAAGTGGCTATCATAAAGATCAGTTACACTAAGATGCAAGTTAGGTTGCTTAACACGATAACTATCAAAATAAGTTGAATTCAT
S2_157614865	2	157614865	T/C	0.48847	0.374867	0	CCGCCATTGGAACAGGCCCTTCCCTTGCAGCCAGGGATGTAGCTAGTGTCAGTGTCAAGAATACTGCAATTGTCCTGCCAATTAGTAGACCACCTGAAAA[T/C]CGTTCAAATTCAAGTGGCTATCATAAAGATCAGTTACACTAAGATGCAAGTTAGGTTGCTTAACACGATAACTATCAAAATAAGTTGAATTCATGAAGTC
S2_157616947	2	157616947	G/A	0.3	0.3318	0.00209644	ATAAATGCACTGGATTACAAAGCTCAGAGTACTGGGTTACCGATATGCCCGACGAAGGCAGTGTCGACGAGCGCCGTGATGGGGTCCGCGGCGAGCGCGA[G/A]CACGGCAGGCGCGGCGATGGCGAGGATGTCCGCTGCAACCCCGTCAAGCCTGAGCCACCCCGGCGCCCCGCGCCCCGCTACGGCCTCCTTCTCTTCCTCT
S2_157617130	2	157617130	T/C	0.34696	0.350482	0	GCCTCCTTCTCTTCCTCTCCCTTGCTCCCAGTCTCTGGCCCCTTATCCGGTGCCGCCGCGTCGATGACCTCTGTGACGACCGGCTTCCCACCACGGCGAC[T/C]GCATCGTGGGAGACTCCTCCACCGAGACGGAGTAGAGCGGCGGCGGTGGCAGCGGCAGGAGGTCAAGGAGACACGTCTGGGACCCGCGGACGGGGCTCGG
S2_159694814	2	159694814	C/T	0.487421	0.374842	0	GTTGTTTCCAACGTTTAAAGTGCATTCATTTCCATATTTTGATACTTCATTTTGTGCTAATGATTTGTGCCATTCTTCTCTGAACTCTAGGTTCCAGGAG[C/T]AGCTAAGTCGGGTTATTCATGTGACAGAGATGGATGAGTGTGCGTATCAAGAGATGATTACTCACTTGCACCTTTGCTCCATCAAGCACCCCAAGAAGGT
S2_159694821	2	159694821	G/C	0.339623	0.347956	0	CCAACGTTTAAAGTGCATTCATTTCCATATTTTGATACTTCATTTTGTGCTAATGATTTGTGCCATTCTTCTCTGAACTCTAGGTTCCAGGAGCAGCTAA[G/C]TCGGGTTATTCATGTGACAGAGATGGATGAGTGTGCGTATCAAGAGATGATTACTCACTTGCACCTTTGCTCCATCAAGCACCCCAAGAAGGTACATGAC
S2_159694837	2	159694837	G/A	0.45283	0.372765	0	ATTCATTTCCATATTTTGATACTTCATTTTGTGCTAATGATTTGTGCCATTCTTCTCTGAACTCTAGGTTCCAGGAGCAGCTAAGTCGGGTTATTCATGT[G/A]ACAGAGATGGATGAGTGTGCGTATCAAGAGATGATTACTCACTTGCACCTTTGCTCCATCAAGCACCCCAAGAAGGTACATGACATAATTCTTCTTTGCT
S2_159694839	2	159694839	C/T	0.454927	0.37296	0	TCATTTCCATATTTTGATACTTCATTTTGTGCTAATGATTTGTGCCATTCTTCTCTGAACTCTAGGTTCCAGGAGCAGCTAAGTCGGGTTATTCATGTGA[C/T]AGAGATGGATGAGTGTGCGTATCAAGAGATGATTACTCACTTGCACCTTTGCTCCATCAAGCACCCCAAGAAGGTACATGACATAATTCTTCTTTGCTGT
S2_166203165	2	166203165	A/T	0.42	0.368518	0.00209644	ACCTATCTCTGCCAGTCCTATTCCCCGCGGCAGCGCGGGATCTCCTCGCTCCCGTCGCTCCCTGCACCTACGGTACAACCGCTCCATCCAAACGAGATCC[A/T]GCGGATGGAACCCCCGGCGGCGAAGGAGGCGCCGCCACTTCAGCCTGCGGCGGAGGAGGACGCGATGCTCTCTGCGACGGCGGCCATGGCGAAGGAAGCC
S2_166203249	2	166203249	C/T	0.491614	0.37493	0	CATCCAAACGAGATCCAGCGGATGGAACCCCCGGCGGCGAAGGAGGCGCCGCCACTTCAGCCTGCGGCGGAGGAGGACGCGATGCTCTCTGCGACGGCGG[C/T]CATGGCGAAGGAAGCCGCTGTAGCGTTCCAGGGCTGCCGCTACGCCGACTGTGCCGCAGTGCTCACGAGGCTGCTGGACAAGAAAGAGGGCGATCTCAAG
S2_166203266	2	166203266	G/T	0.486373	0.374814	0	GCGGATGGAACCCCCGGCGGCGAAGGAGGCGCCGCCACTTCAGCCTGCGGCGGAGGAGGACGCGATGCTCTCTGCGACGGCGGCCATGGCGAAGGAAGCC[G/T]CTGTAGCGTTCCAGGGCTGCCGCTACGCCGACTGTGCCGCAGTGCTCACGAGGCTGCTGGACAAGAAAGAGGGCGATCTCAAGGTGCACTTGTAACTACT
S2_166203284	2	166203284	T/C	0.479036	0.37456	0	GGCGAAGGAGGCGCCGCCACTTCAGCCTGCGGCGGAGGAGGACGCGATGCTCTCTGCGACGGCGGCCATGGCGAAGGAAGCCGCTGTAGCGTTCCAGGGC[T/C]GCCGCTACGCCGACTGTGCCGCAGTGCTCACGAGGCTGCTGGACAAGAAAGAGGGCGATCTCAAGGTGCACTTGTAACTACTCTTTGTGTCTTTCCTAAA
S2_166203306	2	166203306	C/A	0.476939	0.374468	0	CAGCCTGCGGCGGAGGAGGACGCGATGCTCTCTGCGACGGCGGCCATGGCGAAGGAAGCCGCTGTAGCGTTCCAGGGCTGCCGCTACGCCGACTGTGCCG[C/A]AGTGCTCACGAGGCTGCTGGACAAGAAAGAGGGCGATCTCAAGGTGCACTTGTAACTACTCTTTGTGTCTTTCCTAAAGAGGAGTTAGGAGCTCTTGCAG
S2_166203330	2	166203330	A/T	0.443396	0.371775	0	ATGCTCTCTGCGACGGCGGCCATGGCGAAGGAAGCCGCTGTAGCGTTCCAGGGCTGCCGCTACGCCGACTGTGCCGCAGTGCTCACGAGGCTGCTGGACA[A/T]GAAAGAGGGCGATCTCAAGGTGCACTTGTAACTACTCTTTGTGTCTTTCCTAAAGAGGAGTTAGGAGCTCTTGCAGTTTAAGTTTGTGTGCGGAATCTAT
S2_166203345	2	166203345	T/C	0.416143	0.367869	0	GCGGCCATGGCGAAGGAAGCCGCTGTAGCGTTCCAGGGCTGCCGCTACGCCGACTGTGCCGCAGTGCTCACGAGGCTGCTGGACAAGAAAGAGGGCGATC[T/C]CAAGGTGCACTTGTAACTACTCTTTGTGTCTTTCCTAAAGAGGAGTTAGGAGCTCTTGCAGTTTAAGTTTGTGTGCGGAATCTATTGTTGGACACTAACA
S2_166210261	2	166210261	T/A	0.486345	0.374813	0.00104822	TACCATGTTCCGTTTACACTAATTTTCTTGGTCATTTTATTGAGTAATGTTCTATCGTTACATTTTTATTCAGAGAAGAAGTGAAGAGCTTGCATGTGCA[T/A]CTAGAGAACAAGCTGATTCTGCTAATGGGGTAGGAAACAGCGCTCATTCAGGATCAAGAGGGAGTGGTGCTTTACTACCTTTTTCCTCTACACATAATGC
S2_166210307	2	166210307	A/C	0.48218	0.374682	0	ATGTTCTATCGTTACATTTTTATTCAGAGAAGAAGTGAAGAGCTTGCATGTGCATCTAGAGAACAAGCTGATTCTGCTAATGGGGTAGGAAACAGCGCTC[A/C]TTCAGGATCAAGAGGGAGTGGTGCTTTACTACCTTTTTCCTCTACACATAATGCGTCAACTTATGGGGATGAATTTGACACGACCATAATTACATTCAAC
S2_166210331	2	166210331	C/T	0.448529	0.372337	0.00104822	CAGAGAAGAAGTGAAGAGCTTGCATGTGCATCTAGAGAACAAGCTGATTCTGCTAATGGGGTAGGAAACAGCGCTCATTCAGGATCAAGAGGGAGTGGTG[C/T]TTTACTACCTTTTTCCTCTACACATAATGCGTCAACTTATGGGGATGAATTTGACACGACCATAATTACATTCAACATGGTATGTAGCAGTAACTACTTG
S2_166210333	2	166210333	T/G	0.448529	0.372337	0.00104822	GAGAAGAAGTGAAGAGCTTGCATGTGCATCTAGAGAACAAGCTGATTCTGCTAATGGGGTAGGAAACAGCGCTCATTCAGGATCAAGAGGGAGTGGTGCT[T/G]TACTACCTTTTTCCTCTACACATAATGCGTCAACTTATGGGGATGAATTTGACACGACCATAATTACATTCAACATGGTATGTAGCAGTAACTACTTGAT
S2_166210334	2	166210334	T/C	0.448529	0.372337	0.00104822	AGAAGAAGTGAAGAGCTTGCATGTGCATCTAGAGAACAAGCTGATTCTGCTAATGGGGTAGGAAACAGCGCTCATTCAGGATCAAGAGGGAGTGGTGCTT[T/C]ACTACCTTTTTCCTCTACACATAATGCGTCAACTTATGGGGATGAATTTGACACGACCATAATTACATTCAACATGGTATGTAGCAGTAACTACTTGATT
S2_166210348	2	166210348	T/G	0.451579	0.372644	0.00209644	GCTTGCATGTGCATCTAGAGAACAAGCTGATTCTGCTAATGGGGTAGGAAACAGCGCTCATTCAGGATCAAGAGGGAGTGGTGCTTTACTACCTTTTTCC[T/G]CTACACATAATGCGTCAACTTATGGGGATGAATTTGACACGACCATAATTACATTCAACATGGTATGTAGCAGTAACTACTTGATTGCCAAGTGTTTCTG
S2_166210361	2	166210361	C/T	0.452632	0.372746	0.00209644	TCTAGAGAACAAGCTGATTCTGCTAATGGGGTAGGAAACAGCGCTCATTCAGGATCAAGAGGGAGTGGTGCTTTACTACCTTTTTCCTCTACACATAATG[C/T]GTCAACTTATGGGGATGAATTTGACACGACCATAATTACATTCAACATGGTATGTAGCAGTAACTACTTGATTGCCAAGTGTTTCTGTTCTATAGTATCT
S2_166210704	2	166210704	C/A	0.48847	0.374867	0	CTGTACCGAAACATTGAACCAATGGACGAGGTATTATTAGCGATTCCGTAGCTTTGTCATAAGAGAAAATTGTGTCAACACTATTTTTTCTCTCTTACAG[C/A]CAACTGCTCTTCATGTATGCTTTCTATTATTGGATATTACATTAGCTTTGCAAGATGCAACAAAGGCTGTGGTAAGTTCCTCTCGCTGTCTAAAATTTGC
S2_166210774	2	166210774	T/C	0.454927	0.37296	0	TGTGTCAACACTATTTTTTCTCTCTTACAGCCAACTGCTCTTCATGTATGCTTTCTATTATTGGATATTACATTAGCTTTGCAAGATGCAACAAAGGCTG[T/C]GGTAAGTTCCTCTCGCTGTCTAAAATTTGCTCCCTTGTATATAGAAAACATTTTTCCAATTATATTATTTCTACATAATGATTATTCATGTCAATGACGG
S2_166212733	2	166212733	T/C	0.476939	0.374468	0	CATTTGGTCTTGTTTCTTTTTTGGACCTAGAGTATTGACTTCACCTAGAGGAGACTTCGTAAATCTTGTTGAACTTTATGATTGTTTTTGGTTTACAGGA[T/C]ATAGTACAGTACTTGGAAAGGTCGTTTGGAGTAGCTAACACAATGAACCCGAATGAAAATGCAAGCATAGCTCAGCAGCAATTAGCTCAAGCGAAGCCTC
S2_166212737	2	166212737	G/A	0.477987	0.374515	0	TGGTCTTGTTTCTTTTTTGGACCTAGAGTATTGACTTCACCTAGAGGAGACTTCGTAAATCTTGTTGAACTTTATGATTGTTTTTGGTTTACAGGATATA[G/A]TACAGTACTTGGAAAGGTCGTTTGGAGTAGCTAACACAATGAACCCGAATGAAAATGCAAGCATAGCTCAGCAGCAATTAGCTCAAGCGAAGCCTCCTGT
S2_166212746	2	166212746	T/A	0.474737	0.374361	0.00209644	TTCTTTTTTGGACCTAGAGTATTGACTTCACCTAGAGGAGACTTCGTAAATCTTGTTGAACTTTATGATTGTTTTTGGTTTACAGGATATAGTACAGTAC[T/A]TGGAAAGGTCGTTTGGAGTAGCTAACACAATGAACCCGAATGAAAATGCAAGCATAGCTCAGCAGCAATTAGCTCAAGCGAAGCCTCCTGTGAAAATTAG
S2_166212755	2	166212755	T/G	0.475789	0.374413	0.00209644	GGACCTAGAGTATTGACTTCACCTAGAGGAGACTTCGTAAATCTTGTTGAACTTTATGATTGTTTTTGGTTTACAGGATATAGTACAGTACTTGGAAAGG[T/G]CGTTTGGAGTAGCTAACACAATGAACCCGAATGAAAATGCAAGCATAGCTCAGCAGCAATTAGCTCAAGCGAAGCCTCCTGTGAAAATTAGCATGCCTCC
S2_166212774	2	166212774	C/T	0.484244	0.374752	0.00104822	CACCTAGAGGAGACTTCGTAAATCTTGTTGAACTTTATGATTGTTTTTGGTTTACAGGATATAGTACAGTACTTGGAAAGGTCGTTTGGAGTAGCTAACA[C/T]AATGAACCCGAATGAAAATGCAAGCATAGCTCAGCAGCAATTAGCTCAAGCGAAGCCTCCTGTGAAAATTAGCATGCCTCCAGATTCCGATTCAAATGCT
S2_166212777	2	166212777	T/C	0.484244	0.374752	0.00104822	CTAGAGGAGACTTCGTAAATCTTGTTGAACTTTATGATTGTTTTTGGTTTACAGGATATAGTACAGTACTTGGAAAGGTCGTTTGGAGTAGCTAACACAA[T/C]GAACCCGAATGAAAATGCAAGCATAGCTCAGCAGCAATTAGCTCAAGCGAAGCCTCCTGTGAAAATTAGCATGCCTCCAGATTCCGATTCAAATGCTTAT
S2_166212780	2	166212780	A/G	0.485294	0.374784	0.00104822	GAGGAGACTTCGTAAATCTTGTTGAACTTTATGATTGTTTTTGGTTTACAGGATATAGTACAGTACTTGGAAAGGTCGTTTGGAGTAGCTAACACAATGA[A/G]CCCGAATGAAAATGCAAGCATAGCTCAGCAGCAATTAGCTCAAGCGAAGCCTCCTGTGAAAATTAGCATGCCTCCAGATTCCGATTCAAATGCTTATGCT
S2_166212794	2	166212794	G/C	0.490566	0.374911	0	AATCTTGTTGAACTTTATGATTGTTTTTGGTTTACAGGATATAGTACAGTACTTGGAAAGGTCGTTTGGAGTAGCTAACACAATGAACCCGAATGAAAAT[G/C]CAAGCATAGCTCAGCAGCAATTAGCTCAAGCGAAGCCTCCTGTGAAAATTAGCATGCCTCCAGATTCCGATTCAAATGCTTATGCTGGTGGATATGAGAA
S2_166212824	2	166212824	G/C	0.494759	0.374973	0	TTTACAGGATATAGTACAGTACTTGGAAAGGTCGTTTGGAGTAGCTAACACAATGAACCCGAATGAAAATGCAAGCATAGCTCAGCAGCAATTAGCTCAA[G/C]CGAAGCCTCCTGTGAAAATTAGCATGCCTCCAGATTCCGATTCAAATGCTTATGCTGGTGGATATGAGAACCTTTCGTCAGGAATTTTCCCAGATGAGCA
S2_166212848	2	166212848	A/G	0.497899	0.374996	0.00104822	GGAAAGGTCGTTTGGAGTAGCTAACACAATGAACCCGAATGAAAATGCAAGCATAGCTCAGCAGCAATTAGCTCAAGCGAAGCCTCCTGTGAAAATTAGC[A/G]TGCCTCCAGATTCCGATTCAAATGCTTATGCTGGTGGATATGAGAACCTTTCGTCAGGAATTTTCCCAGATGAGCAAATAGAATTTGAATCTCTATGCTC
S2_166212865	2	166212865	T/A	0.49895	0.374999	0.00104822	TAGCTAACACAATGAACCCGAATGAAAATGCAAGCATAGCTCAGCAGCAATTAGCTCAAGCGAAGCCTCCTGTGAAAATTAGCATGCCTCCAGATTCCGA[T/A]TCAAATGCTTATGCTGGTGGATATGAGAACCTTTCGTCAGGAATTTTCCCAGATGAGCAAATAGAATTTGAATCTCTATGCTCTAGTTTTGATGGACATC
S2_166212867	2	166212867	C/T	0.49895	0.374999	0.00104822	GCTAACACAATGAACCCGAATGAAAATGCAAGCATAGCTCAGCAGCAATTAGCTCAAGCGAAGCCTCCTGTGAAAATTAGCATGCCTCCAGATTCCGATT[C/T]AAATGCTTATGCTGGTGGATATGAGAACCTTTCGTCAGGAATTTTCCCAGATGAGCAAATAGAATTTGAATCTCTATGCTCTAGTTTTGATGGACATCAG
S2_166212902	2	166212902	T/G	0.498952	0.374999	0	AGCTCAGCAGCAATTAGCTCAAGCGAAGCCTCCTGTGAAAATTAGCATGCCTCCAGATTCCGATTCAAATGCTTATGCTGGTGGATATGAGAACCTTTCG[T/G]CAGGAATTTTCCCAGATGAGCAAATAGAATTTGAATCTCTATGCTCTAGTTTTGATGGACATCAGAATGTGGGCAGGCGTATCTTGAATGATTTCTCAAG
S2_166212913	2	166212913	C/A	0.496855	0.37499	0	AATTAGCTCAAGCGAAGCCTCCTGTGAAAATTAGCATGCCTCCAGATTCCGATTCAAATGCTTATGCTGGTGGATATGAGAACCTTTCGTCAGGAATTTT[C/A]CCAGATGAGCAAATAGAATTTGAATCTCTATGCTCTAGTTTTGATGGACATCAGAATGTGGGCAGGCGTATCTTGAATGATTTCTCAAGGGCGTCTGCTG
S2_166212922	2	166212922	G/T	0.495807	0.374982	0	AAGCGAAGCCTCCTGTGAAAATTAGCATGCCTCCAGATTCCGATTCAAATGCTTATGCTGGTGGATATGAGAACCTTTCGTCAGGAATTTTCCCAGATGA[G/T]CAAATAGAATTTGAATCTCTATGCTCTAGTTTTGATGGACATCAGAATGTGGGCAGGCGTATCTTGAATGATTTCTCAAGGGCGTCTGCTGATCTTGCTG
S2_166212945	2	166212945	G/A	0.498952	0.374999	0	AGCATGCCTCCAGATTCCGATTCAAATGCTTATGCTGGTGGATATGAGAACCTTTCGTCAGGAATTTTCCCAGATGAGCAAATAGAATTTGAATCTCTAT[G/A]CTCTAGTTTTGATGGACATCAGAATGTGGGCAGGCGTATCTTGAATGATTTCTCAAGGGCGTCTGCTGATCTTGCTGCTACTGCTGCTGATTTGAAAGTT
S2_166212971	2	166212971	G/T	0.496855	0.37499	0	TGCTTATGCTGGTGGATATGAGAACCTTTCGTCAGGAATTTTCCCAGATGAGCAAATAGAATTTGAATCTCTATGCTCTAGTTTTGATGGACATCAGAAT[G/T]TGGGCAGGCGTATCTTGAATGATTTCTCAAGGGCGTCTGCTGATCTTGCTGCTACTGCTGCTGATTTGAAAGTTAGACTTCAGATTTACAAGGTCCGTCT
S2_166212988	2	166212988	G/T	0.498952	0.374999	0	ATGAGAACCTTTCGTCAGGAATTTTCCCAGATGAGCAAATAGAATTTGAATCTCTATGCTCTAGTTTTGATGGACATCAGAATGTGGGCAGGCGTATCTT[G/T]AATGATTTCTCAAGGGCGTCTGCTGATCTTGCTGCTACTGCTGCTGATTTGAAAGTTAGACTTCAGATTTACAAGGTCCGTCTTCTACTGCTCACTAGGA
S2_166213232	2	166213232	A/C	0.494759	0.374973	0	GGCACGTGGTAGGGATTCATCTACAGAGCTTCTCTTGAAATCTCAGCTGGAGTATGCCCGGGGGAATTATAGGAAGGCTGTGAAGCTATTGAGCACACCA[A/C]ATAATCGGACTGAACCAGCAATGCTAGCCATTTTCCACAACAACATGGGATGTATACTCCACCAACAGAGATCGTATCACGCCTCTATATGGTGCTTTAG
S2_166213241	2	166213241	A/G	0.490566	0.374911	0	TAGGGATTCATCTACAGAGCTTCTCTTGAAATCTCAGCTGGAGTATGCCCGGGGGAATTATAGGAAGGCTGTGAAGCTATTGAGCACACCAAATAATCGG[A/G]CTGAACCAGCAATGCTAGCCATTTTCCACAACAACATGGGATGTATACTCCACCAACAGAGATCGTATCACGCCTCTATATGGTGCTTTAGCAAAGCGCT
S2_166213268	2	166213268	C/T	0.5	0.375	0	GAAATCTCAGCTGGAGTATGCCCGGGGGAATTATAGGAAGGCTGTGAAGCTATTGAGCACACCAAATAATCGGACTGAACCAGCAATGCTAGCCATTTTC[C/T]ACAACAACATGGGATGTATACTCCACCAACAGAGATCGTATCACGCCTCTATATGGTGCTTTAGCAAAGCGCTGAAATACAGCTTATCATTTCGTTCAGA
S2_166213277	2	166213277	A/C	0.495807	0.374982	0	GCTGGAGTATGCCCGGGGGAATTATAGGAAGGCTGTGAAGCTATTGAGCACACCAAATAATCGGACTGAACCAGCAATGCTAGCCATTTTCCACAACAAC[A/C]TGGGATGTATACTCCACCAACAGAGATCGTATCACGCCTCTATATGGTGCTTTAGCAAAGCGCTGAAATACAGCTTATCATTTCGTTCAGAGAAACCAAT
S2_166213296	2	166213296	A/G	0.495807	0.374982	0	AATTATAGGAAGGCTGTGAAGCTATTGAGCACACCAAATAATCGGACTGAACCAGCAATGCTAGCCATTTTCCACAACAACATGGGATGTATACTCCACC[A/G]ACAGAGATCGTATCACGCCTCTATATGGTGCTTTAGCAAAGCGCTGAAATACAGCTTATCATTTCGTTCAGAGAAACCAATGAAGTTGTCTACATTATCA
S2_166213313	2	166213313	G/A	0.498952	0.374999	0	GAAGCTATTGAGCACACCAAATAATCGGACTGAACCAGCAATGCTAGCCATTTTCCACAACAACATGGGATGTATACTCCACCAACAGAGATCGTATCAC[G/A]CCTCTATATGGTGCTTTAGCAAAGCGCTGAAATACAGCTTATCATTTCGTTCAGAGAAACCAATGAAGTTGTCTACATTATCACAAGACAAGTCTTGCCT
S2_166213358	2	166213358	T/C	0.5	0.375	0	AGCCATTTTCCACAACAACATGGGATGTATACTCCACCAACAGAGATCGTATCACGCCTCTATATGGTGCTTTAGCAAAGCGCTGAAATACAGCTTATCA[T/C]TTCGTTCAGAGAAACCAATGAAGTTGTCTACATTATCACAAGACAAGTCTTGCCTTATTTCATACAACTGTGGTATCCAACATTTGATGTGTGGGAAGCC
S2_166213433	2	166213433	A/G	0.496855	0.37499	0	CAAAGCGCTGAAATACAGCTTATCATTTCGTTCAGAGAAACCAATGAAGTTGTCTACATTATCACAAGACAAGTCTTGCCTTATTTCATACAACTGTGGT[A/G]TCCAACATTTGATGTGTGGGAAGCCTTTGTTAGCAGCTTCTTGTTTTCGTGAAGCCATGCCGCTCTTCTACAAGCGACCCCTTTTCTGGCTCCGTTTTTC
S2_166213579	2	166213579	T/A	0.497904	0.374996	0	TTCGTGAAGCCATGCCGCTCTTCTACAAGCGACCCCTTTTCTGGCTCCGTTTTTCTGAGTGCAGCCTGCTAGCTCTAGAAAAGGGTCTCCTGTGTGCAAA[T/A]GGTGCTTCCTCATTCAACGATGAGATTGAAATCAATGTTGTGGGGTCAGGACAATGGAGGCAGTTGATTGTCAACCCAGTGAACTCGAGAAGTAATTTAG
S2_166213593	2	166213593	T/G	0.497904	0.374996	0	CCGCTCTTCTACAAGCGACCCCTTTTCTGGCTCCGTTTTTCTGAGTGCAGCCTGCTAGCTCTAGAAAAGGGTCTCCTGTGTGCAAATGGTGCTTCCTCAT[T/G]CAACGATGAGATTGAAATCAATGTTGTGGGGTCAGGACAATGGAGGCAGTTGATTGTCAACCCAGTGAACTCGAGAAGTAATTTAGATTCTGCAGGTGTG
S2_166213610	2	166213610	A/G	0.497904	0.374996	0	ACCCCTTTTCTGGCTCCGTTTTTCTGAGTGCAGCCTGCTAGCTCTAGAAAAGGGTCTCCTGTGTGCAAATGGTGCTTCCTCATTCAACGATGAGATTGAA[A/G]TCAATGTTGTGGGGTCAGGACAATGGAGGCAGTTGATTGTCAACCCAGTGAACTCGAGAAGTAATTTAGATTCTGCAGGTGTGACTTTAGGCGAACATAA
S2_166213614	2	166213614	A/T	0.5	0.375	0	CTTTTCTGGCTCCGTTTTTCTGAGTGCAGCCTGCTAGCTCTAGAAAAGGGTCTCCTGTGTGCAAATGGTGCTTCCTCATTCAACGATGAGATTGAAATCA[A/T]TGTTGTGGGGTCAGGACAATGGAGGCAGTTGATTGTCAACCCAGTGAACTCGAGAAGTAATTTAGATTCTGCAGGTGTGACTTTAGGCGAACATAAAAAT
S2_166213656	2	166213656	C/A	0.490546	0.374911	0.00104822	GAAAAGGGTCTCCTGTGTGCAAATGGTGCTTCCTCATTCAACGATGAGATTGAAATCAATGTTGTGGGGTCAGGACAATGGAGGCAGTTGATTGTCAACC[C/A]AGTGAACTCGAGAAGTAATTTAGATTCTGCAGGTGTGACTTTAGGCGAACATAAAAATTTGGTTTCACTTGGATTTGCTAGACAGTGTCTACAAAATGCG
S2_166213662	2	166213662	A/G	0.495798	0.374982	0.00104822	GGTCTCCTGTGTGCAAATGGTGCTTCCTCATTCAACGATGAGATTGAAATCAATGTTGTGGGGTCAGGACAATGGAGGCAGTTGATTGTCAACCCAGTGA[A/G]CTCGAGAAGTAATTTAGATTCTGCAGGTGTGACTTTAGGCGAACATAAAAATTTGGTTTCACTTGGATTTGCTAGACAGTGTCTACAAAATGCGCTGCTA
S2_166213665	2	166213665	C/T	0.490546	0.374911	0.00104822	CTCCTGTGTGCAAATGGTGCTTCCTCATTCAACGATGAGATTGAAATCAATGTTGTGGGGTCAGGACAATGGAGGCAGTTGATTGTCAACCCAGTGAACT[C/T]GAGAAGTAATTTAGATTCTGCAGGTGTGACTTTAGGCGAACATAAAAATTTGGTTTCACTTGGATTTGCTAGACAGTGTCTACAAAATGCGCTGCTATTA
S2_166213680	2	166213680	A/G	0.48847	0.374867	0	GGTGCTTCCTCATTCAACGATGAGATTGAAATCAATGTTGTGGGGTCAGGACAATGGAGGCAGTTGATTGTCAACCCAGTGAACTCGAGAAGTAATTTAG[A/G]TTCTGCAGGTGTGACTTTAGGCGAACATAAAAATTTGGTTTCACTTGGATTTGCTAGACAGTGTCTACAAAATGCGCTGCTATTATTGGATGCTACTGAG
S2_166213683	2	166213683	C/G	0.484277	0.374753	0	GCTTCCTCATTCAACGATGAGATTGAAATCAATGTTGTGGGGTCAGGACAATGGAGGCAGTTGATTGTCAACCCAGTGAACTCGAGAAGTAATTTAGATT[C/G]TGCAGGTGTGACTTTAGGCGAACATAAAAATTTGGTTTCACTTGGATTTGCTAGACAGTGTCTACAAAATGCGCTGCTATTATTGGATGCTACTGAGAAG
S2_166213698	2	166213698	T/C	0.483229	0.374719	0	GATGAGATTGAAATCAATGTTGTGGGGTCAGGACAATGGAGGCAGTTGATTGTCAACCCAGTGAACTCGAGAAGTAATTTAGATTCTGCAGGTGTGACTT[T/C]AGGCGAACATAAAAATTTGGTTTCACTTGGATTTGCTAGACAGTGTCTACAAAATGCGCTGCTATTATTGGATGCTACTGAGAAGGAAAATTGGGTAATC
S2_166213714	2	166213714	T/G	0.480084	0.374603	0	ATGTTGTGGGGTCAGGACAATGGAGGCAGTTGATTGTCAACCCAGTGAACTCGAGAAGTAATTTAGATTCTGCAGGTGTGACTTTAGGCGAACATAAAAA[T/G]TTGGTTTCACTTGGATTTGCTAGACAGTGTCTACAAAATGCGCTGCTATTATTGGATGCTACTGAGAAGGAAAATTGGGTAATCGCATCTGATACAGAGG
S2_166213749	2	166213749	A/T	0.466387	0.373868	0.00104822	GTCAACCCAGTGAACTCGAGAAGTAATTTAGATTCTGCAGGTGTGACTTTAGGCGAACATAAAAATTTGGTTTCACTTGGATTTGCTAGACAGTGTCTAC[A/T]AAATGCGCTGCTATTATTGGATGCTACTGAGAAGGAAAATTGGGTAATCGCATCTGATACAGAGGATTGGGACCAAGGAACCGTACATGGATATAAAAGC
S2_166213750	2	166213750	A/C	0.467437	0.373937	0.00104822	TCAACCCAGTGAACTCGAGAAGTAATTTAGATTCTGCAGGTGTGACTTTAGGCGAACATAAAAATTTGGTTTCACTTGGATTTGCTAGACAGTGTCTACA[A/C]AATGCGCTGCTATTATTGGATGCTACTGAGAAGGAAAATTGGGTAATCGCATCTGATACAGAGGATTGGGACCAAGGAACCGTACATGGATATAAAAGCT
S2_166213769	2	166213769	G/A	0.456842	0.37313	0.00209644	AAGTAATTTAGATTCTGCAGGTGTGACTTTAGGCGAACATAAAAATTTGGTTTCACTTGGATTTGCTAGACAGTGTCTACAAAATGCGCTGCTATTATTG[G/A]ATGCTACTGAGAAGGAAAATTGGGTAATCGCATCTGATACAGAGGATTGGGACCAAGGAACCGTACATGGATATAAAAGCTCAGGCCAGAAGAATACTAC
S2_166213781	2	166213781	A/C	0.441053	0.371501	0.00209644	TTCTGCAGGTGTGACTTTAGGCGAACATAAAAATTTGGTTTCACTTGGATTTGCTAGACAGTGTCTACAAAATGCGCTGCTATTATTGGATGCTACTGAG[A/C]AGGAAAATTGGGTAATCGCATCTGATACAGAGGATTGGGACCAAGGAACCGTACATGGATATAAAAGCTCAGGCCAGAAGAATACTACAAGTACAGATTC
S2_166213805	2	166213805	G/A	0.414557	0.367593	0.00314465	ACATAAAAATTTGGTTTCACTTGGATTTGCTAGACAGTGTCTACAAAATGCGCTGCTATTATTGGATGCTACTGAGAAGGAAAATTGGGTAATCGCATCT[G/A]ATACAGAGGATTGGGACCAAGGAACCGTACATGGATATAAAAGCTCAGGCCAGAAGAATACTACAAGTACAGATTCTAAAACACCTTCAGGCCCAACTCT
S2_166213808	2	166213808	A/G	0.412447	0.367217	0.00314465	TAAAAATTTGGTTTCACTTGGATTTGCTAGACAGTGTCTACAAAATGCGCTGCTATTATTGGATGCTACTGAGAAGGAAAATTGGGTAATCGCATCTGAT[A/G]CAGAGGATTGGGACCAAGGAACCGTACATGGATATAAAAGCTCAGGCCAGAAGAATACTACAAGTACAGATTCTAAAACACCTTCAGGCCCAACTCTAGC
S2_166213848	2	166213848	G/A	0.452632	0.372746	0.00209644	CAAAATGCGCTGCTATTATTGGATGCTACTGAGAAGGAAAATTGGGTAATCGCATCTGATACAGAGGATTGGGACCAAGGAACCGTACATGGATATAAAA[G/A]CTCAGGCCAGAAGAATACTACAAGTACAGATTCTAAAACACCTTCAGGCCCAACTCTAGCTAATGTAAATGGAGAACAAAAGGGCACAAGCTTGAATGCT
S2_166213896	2	166213896	G/C	0.483229	0.374719	0	ATCGCATCTGATACAGAGGATTGGGACCAAGGAACCGTACATGGATATAAAAGCTCAGGCCAGAAGAATACTACAAGTACAGATTCTAAAACACCTTCAG[G/C]CCCAACTCTAGCTAATGTAAATGGAGAACAAAAGGGCACAAGCTTGAATGCTACCTTGCAGAGTTCTCTTGCTTTCTATGACGAGATCCGTAGAAAAGAG
S2_166213976	2	166213976	G/A	0.439203	0.371276	0	AGATTCTAAAACACCTTCAGGCCCAACTCTAGCTAATGTAAATGGAGAACAAAAGGGCACAAGCTTGAATGCTACCTTGCAGAGTTCTCTTGCTTTCTAT[G/A]ACGAGATCCGTAGAAAAGAGTACATCAAAATCAGACAGGCTGTCCTGGCGAACTTGGCATTTGTTGAATTGTGCCTTGATAATCCCTTGAAAACTTTGAC
S2_166213985	2	166213985	C/T	0.426625	0.369558	0	AACACCTTCAGGCCCAACTCTAGCTAATGTAAATGGAGAACAAAAGGGCACAAGCTTGAATGCTACCTTGCAGAGTTCTCTTGCTTTCTATGACGAGATC[C/T]GTAGAAAAGAGTACATCAAAATCAGACAGGCTGTCCTGGCGAACTTGGCATTTGTTGAATTGTGCCTTGATAATCCCTTGAAAACTTTGACGTATGCAAA
S2_166214623	2	166214623	A/G	0.442348	0.371654	0	CTGTCGTGAAGTTGAGACGGTGTAGGAATGTGAGATTTAGACCCGCTAGCATAGCAGCCAGCAGTCAGCAGTCGAGCTTAGAAAAGCCTCCCCTTTCATG[A/G]TTTCTGTAGTTTACAATTACCGTTATAATCTTTTTTGGACCCTGACCCCAATGTGGATGATCAAAGATGGTAATGCTTCTCCTGTGTAACATATATAAGA
S2_166841692	2	166841692	A/C	0.438947	0.371245	0.00209644	AGCGACACTAGCGCCTTTAGCTTCAGGTCCAGCGACCCGATCTGGAGGCGGGCAAAGGCGTCACGGACGAAGAGGGACTTGTCTGCGTGCGGAGCCGCCG[A/C]CGCAGGCACCTGCAGTACGATGTCAGTGGGAATGGACAGCTCGGAGTCGACGGAGAGCAGCCCCGAGCGAAGGAGCAGCGAGAGGTCGTGCAGGAGGAGC
S2_166841827	2	166841827	G/T	0.42437	0.369215	0.00104822	GACAGCTCGGAGTCGACGGAGAGCAGCCCCGAGCGAAGGAGCAGCGAGAGGTCGTGCAGGAGGAGCGAGAGCGAGGAGGCCACCATGTCAAGGTCGCTCT[G/T]TAGCCGCAGCCGCCCCCCGGGGAGCCCAGGGTCCTGGCACCGGACAGAGAGCGCGTGGAGGGAACGGAGGGCTGGGAGAAGCGCGGCCACCAGGTCGGCG
S2_167772252	2	167772252	T/G	0.350105	0.351522	0	GCCCCGAGAAGCACTTGAGCCAGGCCAAAAGGCTGTTGCTTCCCAAGATGAGCTTCAGAAGCGCCACCACAGCCAAGGCTTCCTCCCCGCTATTTATCCC[T/G]AATCCCTTGAATGGCTGGAAAGGCTTGTCGTCCTTATCCCGGAACTTGGCGACGTTCAGGGTTGGCAGCTTGTCGCCGCCGCCGATGAGCGAGCTGTAGT
S2_167772253	2	167772253	A/G	0.322851	0.341649	0	CCCCGAGAAGCACTTGAGCCAGGCCAAAAGGCTGTTGCTTCCCAAGATGAGCTTCAGAAGCGCCACCACAGCCAAGGCTTCCTCCCCGCTATTTATCCCT[A/G]ATCCCTTGAATGGCTGGAAAGGCTTGTCGTCCTTATCCCGGAACTTGGCGACGTTCAGGGTTGGCAGCTTGTCGCCGCCGCCGATGAGCGAGCTGTAGTT
S2_167772254	2	167772254	A/T	0.352201	0.352201	0	CCCGAGAAGCACTTGAGCCAGGCCAAAAGGCTGTTGCTTCCCAAGATGAGCTTCAGAAGCGCCACCACAGCCAAGGCTTCCTCCCCGCTATTTATCCCTA[A/T]TCCCTTGAATGGCTGGAAAGGCTTGTCGTCCTTATCCCGGAACTTGGCGACGTTCAGGGTTGGCAGCTTGTCGCCGCCGCCGATGAGCGAGCTGTAGTTG
S2_167772344	2	167772344	A/T	0.351153	0.351863	0	TTTATCCCTAATCCCTTGAATGGCTGGAAAGGCTTGTCGTCCTTATCCCGGAACTTGGCGACGTTCAGGGTTGGCAGCTTGTCGCCGCCGCCGATGAGCG[A/T]GCTGTAGTTGACGTCGAAGCCCGCCATCACGGGGTTTTCGTCGACGAGCTTGTCCTTGGTGCCCGTCTTGCTGAGCTGGTACCACGTCCTCTTGCTGTTG
S2_167772346	2	167772346	C/T	0.351153	0.351863	0	TATCCCTAATCCCTTGAATGGCTGGAAAGGCTTGTCGTCCTTATCCCGGAACTTGGCGACGTTCAGGGTTGGCAGCTTGTCGCCGCCGCCGATGAGCGAG[C/T]TGTAGTTGACGTCGAAGCCCGCCATCACGGGGTTTTCGTCGACGAGCTTGTCCTTGGTGCCCGTCTTGCTGAGCTGGTACCACGTCCTCTTGCTGTTGGT
S2_167772355	2	167772355	A/C	0.351153	0.351863	0	TCCCTTGAATGGCTGGAAAGGCTTGTCGTCCTTATCCCGGAACTTGGCGACGTTCAGGGTTGGCAGCTTGTCGCCGCCGCCGATGAGCGAGCTGTAGTTG[A/C]CGTCGAAGCCCGCCATCACGGGGTTTTCGTCGACGAGCTTGTCCTTGGTGCCCGTCTTGCTGAGCTGGTACCACGTCCTCTTGCTGTTGGTGAAGCCGAC
S2_167772381	2	167772381	T/G	0.351153	0.351863	0	CGTCCTTATCCCGGAACTTGGCGACGTTCAGGGTTGGCAGCTTGTCGCCGCCGCCGATGAGCGAGCTGTAGTTGACGTCGAAGCCCGCCATCACGGGGTT[T/G]TCGTCGACGAGCTTGTCCTTGGTGCCCGTCTTGCTGAGCTGGTACCACGTCCTCTTGCTGTTGGTGAAGCCGACGATGTAGGCATTGTCGCTGTGGATGG
S2_167932296	2	167932296	G/A	0.358065	0.354043	0.0125786	GTGGATGACACATTTGGTTTAGGCATTTTTAATATATTGATTGATGTTATGGAGTCATTTGGCCTAAATGTTAATGATATAAGGGGTCAGGGCTATGACA[G/A]TGGTTCTAACATGAAAGGAAAACACCAAGGAGTACAAAAAAGGCTACTTGATATCAATCCAAGGGCACTGTATATGCCATGTGCTTGCCATAGTCTGAAT
S2_167932527	2	167932527	C/T	0.333686	0.345809	0.00524109	GGGAAGGCTATTACATTTTTTGGAATTGTCCAGCGCATATATGTCCTATTTTCTGGTTCTACAAAAAGATGGAATGTTTTGCTTAAACATGTTCCTAGTT[C/T]AACTGTGAAACCATTATCCAATACTCGATGGGAGAGTCGAATCAAAAGAGTTATAGCAATAAGATATCAAGCACCTGAGATAAGATCAGCTTTGTATGAG
S2_167932616	2	167932616	G/A	0.31104	0.336744	0.00628931	TGTTCCTAGTTCAACTGTGAAACCATTATCCAATACTCGATGGGAGAGTCGAATCAAAAGAGTTATAGCAATAAGATATCAAGCACCTGAGATAAGATCA[G/A]CTTTGTATGAGATACGTCATGCTAAAGAACCTAAGGATATAAGTGATGAAAAAGGTTTATTTGATGTGCTTGGCAGCTTTGAGTTTTTGCTTAGTATGGT
S2_167932689	2	167932689	G/A	0.308917	0.335821	0.00628931	AGATATCAAGCACCTGAGATAAGATCAGCTTTGTATGAGATACGTCATGCTAAAGAACCTAAGGATATAAGTGATGAAAAAGGTTTATTTGATGTGCTTG[G/A]CAGCTTTGAGTTTTTGCTTAGTATGGTTATCTCGCATGATATTTTATTTTCTGTAAATAAAGTGAGTAAAAAGCTGCAAGCGCCAACCATGTGTATTGAC
S2_169182953	2	169182953	C/A	0.37631	0.359233	0	CGCTCCGTCTTCCCCCGGCGGCGGCAACTGCGGAACGAGGGGGCGGATCCTGTCCAGGTCCCTGCGTGACCTGGCTACGAGGCTGTCGAAATCGTCGGGG[C/A]TGTTCGACTCGGCGACGACCATGGTGAGGGCATCGGTACCATGGGTGTAGGAGCAGAGGAAGGGCGCGTGGGGCCTGATGGTGCCGGCGAGTGGGTAGAA
S2_169270644	2	169270644	T/C	0.351891	0.352101	0.00104822	AATTCTGGTAAGTTTGATCGATTTGGGGATGAGTGCGTTGAATTAAATGTGTTTGGTTTTATTTGATCGGTGTGCTGGTTGTGACCTAGTTTTGCCTTGA[T/C]AGGTGTTACCAAAGATCCAACTAACTCGACAGAGATGGCGACATCGATTAGTAGAAATGATGTGTTTGTGCCTGAGGATCTCTTCCTTCCTGGGACCCTG
S2_169270691	2	169270691	A/G	0.324211	0.342188	0.00209644	TGTGTTTGGTTTTATTTGATCGGTGTGCTGGTTGTGACCTAGTTTTGCCTTGATAGGTGTTACCAAAGATCCAACTAACTCGACAGAGATGGCGACATCG[A/G]TTAGTAGAAATGATGTGTTTGTGCCTGAGGATCTCTTCCTTCCTGGGACCCTGTATTACCTGCAGAGGGACATTGAGGATATAAATGACGTTGAAGAAGA
S2_169270787	2	169270787	G/A	0.317227	0.339362	0.00104822	ATCGATTAGTAGAAATGATGTGTTTGTGCCTGAGGATCTCTTCCTTCCTGGGACCCTGTATTACCTGCAGAGGGACATTGAGGATATAAATGACGTTGAA[G/A]AAGAGTCATACACGCTCTGGAAAGGTGATCCAGGGGAAAATTTTCAGAGGATATTGTTGTCTGGTAATTTGATATCTGATCACAGATGCGAAAGCATATA
S2_169270829	2	169270829	T/G	0.328421	0.343827	0.00209644	CCTTCCTGGGACCCTGTATTACCTGCAGAGGGACATTGAGGATATAAATGACGTTGAAGAAGAGTCATACACGCTCTGGAAAGGTGATCCAGGGGAAAAT[T/G]TTCAGAGGATATTGTTGTCTGGTAATTTGATATCTGATCACAGATGCGAAAGCATATACTACGCTCTGAGAGAAGTGCTCAAGACACTTCCCCCACCCCG
S2_169270850	2	169270850	G/C	0.301471	0.332479	0.00104822	CCTGCAGAGGGACATTGAGGATATAAATGACGTTGAAGAAGAGTCATACACGCTCTGGAAAGGTGATCCAGGGGAAAATTTTCAGAGGATATTGTTGTCT[G/C]GTAATTTGATATCTGATCACAGATGCGAAAGCATATACTACGCTCTGAGAGAAGTGCTCAAGACACTTCCCCCACCCCGGACTCTGGATGAATGATCTTT
S2_169270892	2	169270892	G/A	0.322105	0.34135	0.00209644	GTCATACACGCTCTGGAAAGGTGATCCAGGGGAAAATTTTCAGAGGATATTGTTGTCTGGTAATTTGATATCTGATCACAGATGCGAAAGCATATACTAC[G/A]CTCTGAGAGAAGTGCTCAAGACACTTCCCCCACCCCGGACTCTGGATGAATGATCTTTCTTTTCTTCTGTTCTCTCAGGAGCTTTAATCTGTAGTGGCTG
S2_169270925	2	169270925	C/T	0.319328	0.340227	0.00104822	AAATTTTCAGAGGATATTGTTGTCTGGTAATTTGATATCTGATCACAGATGCGAAAGCATATACTACGCTCTGAGAGAAGTGCTCAAGACACTTCCCCCA[C/T]CCCGGACTCTGGATGAATGATCTTTCTTTTCTTCTGTTCTCTCAGGAGCTTTAATCTGTAGTGGCTGGATGCCTGCTTTCCGTAGTTTTCTGATGGCTGT
S2_170427665	2	170427665	C/T	0.435924	0.370861	0.00104822	GACTGTAACTATATCCTAATTCAGAAATTAATAGCTGATTTACCACTTAAGTTTTTTTTGCAACCTTGGATCTTTACTGACGTTACACTTGTACTGTATC[C/T]GCTGCAGGTGTTAGCAGATAAAGTCAATATTCCTTGTAGAGTTGTCAAGGGTTGTAAATATTGTAAATCTGATGATGCCTCCTCCTGCCTTGTACGCTTT
S2_170427675	2	170427675	G/A	0.447479	0.372226	0.00104822	ATATCCTAATTCAGAAATTAATAGCTGATTTACCACTTAAGTTTTTTTTGCAACCTTGGATCTTTACTGACGTTACACTTGTACTGTATCCGCTGCAGGT[G/A]TTAGCAGATAAAGTCAATATTCCTTGTAGAGTTGTCAAGGGTTGTAAATATTGTAAATCTGATGATGCCTCCTCCTGCCTTGTACGCTTTGGGCTTGAAA
S2_170427736	2	170427736	G/A	0.445493	0.372011	0	CTTTACTGACGTTACACTTGTACTGTATCCGCTGCAGGTGTTAGCAGATAAAGTCAATATTCCTTGTAGAGTTGTCAAGGGTTGTAAATATTGTAAATCT[G/A]ATGATGCCTCCTCCTGCCTTGTACGCTTTGGGCTTGAAAGGTATTTTGCCTCTGAAGATCTTGGATTAGAACCCTTTAATGCCTGAACCTTGAACCATTT
S2_172033490	2	172033490	T/C	0.338608	0.347596	0.00314465	CTCCGGGTGGCAACGCGCCGGAGCCCGGCGATGCTGACCGCGTTGTGGGAGAGCTTGGCCCTGTTGCAAGCGTCCGTGGTGCCCGTGTACGGGTAGTCGG[T/C]CTCCGTGGTGATGCCGCCGTTGGAGGCGATCCACCGCAGAGCGCGGTAGCTGATGCCGCCGTCGCAGCCGTCGTCCAGCGTGTCGCAGTCCACCAGCTCC
S2_172237991	2	172237991	C/T	0.424528	0.369239	0	ACTTCCGCTGCCACCGGTGTGCTCCGAGCTGCTCAAGCTGCGCGCCGGATACCTGGCTGCTCGATCTGATTCGGTCTCCAACACCAGCCCCCTCCGCGGC[C/T]GCCGCTCCCCGCTGACCCCGGCGCCATTTCGACCCGCGCGGCCGATCCTTGGATGGTTCCGATCAATCGGGACCAAGAGACCCAAGGCTTCATCAGCTCA
S2_173967163	2	173967163	T/C	0.480042	0.374601	0.00104822	TATATAATAATAGAGCTCACCCTGCAACGCGGCGACCTGCGCCGGCGTGAGCTTGGCGGCGAACCCGCTGGCGGCGGCCTTGTAGCTGTAGATCAGCGCC[T/C]GCTTGGCTTTCTCCTCGCTTACAATTGCAGATCCTCCAATCAGCGGACAACAAGGCACGCACCACACACGATCGACCACAAATCGAAGAAGTAATGCTTA
S2_176645555	2	176645555	C/G	0.338235	0.347463	0.00104822	TGGATCTCGAAGCCCACCCGGCGCCGCCCCCGGCCAAGGGTGGCGGGGGCAAGATGCAAAGGCTGCTCAGGTCGGCCTTCAAGCGCGGGGAGGAGACGGA[C/G]CAGCTGAGCCGGTCGGCTTCCGAGTCGTCGTCTTCGGCGGGGAGCATCGGCCGCACGCCGTCTGGAAGGCGGGCCGGCCGGCGCGGCGGCGACGTCGACG
S2_176645590	2	176645590	C/T	0.390985	0.362833	0	AAGGGTGGCGGGGGCAAGATGCAAAGGCTGCTCAGGTCGGCCTTCAAGCGCGGGGAGGAGACGGACCAGCTGAGCCGGTCGGCTTCCGAGTCGTCGTCTT[C/T]GGCGGGGAGCATCGGCCGCACGCCGTCTGGAAGGCGGGCCGGCCGGCGCGGCGGCGACGTCGACGGCGACCGCTCCAGTCGCGAGAGTTTCGAGGCCCAA
S2_176645593	2	176645593	C/T	0.393082	0.363307	0	GGTGGCGGGGGCAAGATGCAAAGGCTGCTCAGGTCGGCCTTCAAGCGCGGGGAGGAGACGGACCAGCTGAGCCGGTCGGCTTCCGAGTCGTCGTCTTCGG[C/T]GGGGAGCATCGGCCGCACGCCGTCTGGAAGGCGGGCCGGCCGGCGCGGCGGCGACGTCGACGGCGACCGCTCCAGTCGCGAGAGTTTCGAGGCCCAAGGT
S2_176645619	2	176645619	G/A	0.418239	0.368226	0	GCTCAGGTCGGCCTTCAAGCGCGGGGAGGAGACGGACCAGCTGAGCCGGTCGGCTTCCGAGTCGTCGTCTTCGGCGGGGAGCATCGGCCGCACGCCGTCT[G/A]GAAGGCGGGCCGGCCGGCGCGGCGGCGACGTCGACGGCGACCGCTCCAGTCGCGAGAGTTTCGAGGCCCAAGGTGAGACGCTCGTGGTTGCTTGTTTTCA
S2_176645646	2	176645646	G/A	0.418067	0.368197	0.00104822	GGAGACGGACCAGCTGAGCCGGTCGGCTTCCGAGTCGTCGTCTTCGGCGGGGAGCATCGGCCGCACGCCGTCTGGAAGGCGGGCCGGCCGGCGCGGCGGC[G/A]ACGTCGACGGCGACCGCTCCAGTCGCGAGAGTTTCGAGGCCCAAGGTGAGACGCTCGTGGTTGCTTGTTTTCAGCGGAATTTGCTCGGTTGATTGATCGC
S2_176645649	2	176645649	G/C	0.418067	0.368197	0.00104822	GACGGACCAGCTGAGCCGGTCGGCTTCCGAGTCGTCGTCTTCGGCGGGGAGCATCGGCCGCACGCCGTCTGGAAGGCGGGCCGGCCGGCGCGGCGGCGAC[G/C]TCGACGGCGACCGCTCCAGTCGCGAGAGTTTCGAGGCCCAAGGTGAGACGCTCGTGGTTGCTTGTTTTCAGCGGAATTTGCTCGGTTGATTGATCGCATC
S2_178097205	2	178097205	C/A	0.434599	0.370686	0.00314465	GAGGATCATGTATGATACCTTCAACAAATTTAAAACAATAAGATCAGTAGGCGAACTATGAATTGTTTGAAATGGAACTTGTACAGGCATACATAGTAAT[C/A]TGAACCAACATTAATGATGTAATCAATGAATAGATAAATACACCAATATTAGCAAGATGGATCACCACCTGTTGGTATGCATGGAAGCAGAATGCAGCAA
S2_178274538	2	178274538	T/C	0.330189	0.344501	0	TAGTTATTTTATTTTATTTTTTATATGTTGCCATTTTCTTGTTGTGATGGCTGATGATTGTTTCGCAGATGAAAAGAGTAGGGAGCACACAGCCTTTTCT[T/C]CTGCAACTGAGGATGAGAGGCCCATTGAACCCATCTCAGACATCGGTATTGATCGGATCAACAGTCTTATGTTTGGTGATAGATGATTTCCCCCGGTGGA
S2_180790373	2	180790373	C/A	0.452731	0.372756	0.00104822	ATCTTACACAATGTTACCTACAACCAAAACCTTACAAACTAAGATACAGGTAAAACGGGTCCTAAAATGAGCACTGCTTCATAGCTTATCTTACAAGAAT[C/A]GACTTGTTAATCTAAGGGATGATCCATGACGTCCACTTTTTCTTCTCTGTCGCCACCTTTCCTTAATGTCACCACACTCTCTAACTGGATCACCTATGTT
S2_180790679	2	180790679	C/T	0.449367	0.372423	0.00314465	CCTTGAAGTAATCCCTCTCAAGTACCACGAAATGGGTGGTGGGGGTAAAAGAGCAGGCTCAATAAGCTGGTCCAAAGTAATGGCAGATCCAACTCTCCCC[C/T]TGCCACCAGTACAAGATTCATATTCCTCCAATGAATGTGGGTTCAGAGGAAGGCATAATTCCTTGTCAACAAAAAGGGGTTCTATCGTCCAGCAACCCTC
S2_180790713	2	180790713	A/T	0.323529	0.341918	0.00104822	GGTGGTGGGGGTAAAAGAGCAGGCTCAATAAGCTGGTCCAAAGTAATGGCAGATCCAACTCTCCCCCTGCCACCAGTACAAGATTCATATTCCTCCAATG[A/T]ATGTGGGTTCAGAGGAAGGCATAATTCCTTGTCAACAAAAAGGGGTTCTATCGTCCAGCAACCCTCAAACTTCCTCATAAAGCCAGCTCGCCCTTGCCTA
S2_180790947	2	180790947	C/A	0.446429	0.372114	0.00104822	AATATCAGGCAAAGTATTGCATTTGCTGACCAAAGGATAATGTCAGTGTTTCAGTTTTTTACAGTGTGTTTTTTTCTGTTCTGATCAACAAAAACATGAA[C/A]GGAAAAGGTGCCAGACCACCAGAGGAACTTCCAGATTGCTGCCTGCTCCACTTCGACTACTTGTCTTGATCCTTCGTCGAGCAAGACTTTCCTTGATATT
S2_180790976	2	180790976	T/A	0.448529	0.372337	0.00104822	CCAAAGGATAATGTCAGTGTTTCAGTTTTTTACAGTGTGTTTTTTTCTGTTCTGATCAACAAAAACATGAACGGAAAAGGTGCCAGACCACCAGAGGAAC[T/A]TCCAGATTGCTGCCTGCTCCACTTCGACTACTTGTCTTGATCCTTCGTCGAGCAAGACTTTCCTTGATATTACTTCCTGAAAAAAGTGAAACAATATCCT
S2_181988430	2	181988430	A/T	0.387605	0.362048	0.00104822	CTGCCTCACCAAGAGGATGATAAGGTGGACGATCTCTCAGCTGTTTTGCCTGCAGCGCGCAGCAGCGCCCTCCCACATGCCCTGCCTCAGTCAGGGCCGG[A/T]GAGGGCTAGGCAGGATGGAGACGGTGGGGAGAACGGAGAGGTGCAATTGGTGGGCGGTGCAGTCAAGCTGTCATCGGATGGTCAGCAAGGGGACAGGGTG
S2_181988589	2	181988589	G/A	0.368973	0.357242	0	GCAGTCAAGCTGTCATCGGATGGTCAGCAAGGGGACAGGGTGGTGCAGGTGGCAGGGCCAACGTTAGAAGTACTGGGGAGCTGTACCACTGTTGGTGCTA[G/A]TTCTATGCAGAACGGTGGCGAGGGGGATGGCTTGTTGGTGGCAGCAGAGAAGGGCTGTGGTGGCAGCAGCGATATGGGGCAGGAGGTTGCTGCTAATGAT
S2_181988634	2	181988634	C/G	0.363924	0.355798	0.00314465	CAGGTGGCAGGGCCAACGTTAGAAGTACTGGGGAGCTGTACCACTGTTGGTGCTAGTTCTATGCAGAACGGTGGCGAGGGGGATGGCTTGTTGGTGGCAG[C/G]AGAGAAGGGCTGTGGTGGCAGCAGCGATATGGGGCAGGAGGTTGCTGCTAATGATTTCACAGAGATTGAAAACAAAACAGGCACTGGTGAGTTACAGGGA
S2_183364942	2	183364942	T/C	0.414737	0.367625	0.00209644	GTAATGTCAGATACTTAACAAACCTGAGGTTTAACTTCTACGATCTGATGGCCACGCCTCACGACAACAGGTTCGTTCGATAGGACTCGCTCAAGATGGC[T/C]CACTAGCTCCTTTGCCTGGCACGAGCCAAAGTCATGATCCGTGTTCTGATAGTGCCATACCAAAGCGCTCTCTTTTGGCTCTATGAAGGACCCATCAGTT
S2_189708706	2	189708706	A/G	0.433962	0.370601	0	GTTCGGGTCGTTGCCTGTTCTCGTCGGCGCGTCGGTTGAGATGGCAAAGCTCTTCCTCAAGACCAACGACGCGGCGTTCTCCGACCGGCCGAGGTTCGCA[A/G]TCGGCAAGTACACCGCGTACGACTTCTCCGACCTTCTATGGGCTCCTTCCGGGCCGTACCTGCGCCAGGCACGCAGGATCTGCGCCACCGAGCTCTTCAG
S2_189708719	2	189708719	C/T	0.358491	0.354173	0	CCTGTTCTCGTCGGCGCGTCGGTTGAGATGGCAAAGCTCTTCCTCAAGACCAACGACGCGGCGTTCTCCGACCGGCCGAGGTTCGCAATCGGCAAGTACA[C/T]CGCGTACGACTTCTCCGACCTTCTATGGGCTCCTTCCGGGCCGTACCTGCGCCAGGCACGCAGGATCTGCGCCACCGAGCTCTTCAGCGCCACGCGGCTC
S2_189708764	2	189708764	A/G	0.367925	0.356948	0	AAGACCAACGACGCGGCGTTCTCCGACCGGCCGAGGTTCGCAATCGGCAAGTACACCGCGTACGACTTCTCCGACCTTCTATGGGCTCCTTCCGGGCCGT[A/G]CCTGCGCCAGGCACGCAGGATCTGCGCCACCGAGCTCTTCAGCGCCACGCGGCTCGAGTCCTTCGAGCACATCCGCGACGAGGAGGTGCGCGTGATGCTG
S2_190969497	2	190969497	C/T	0.396008	0.363952	0.00104822	CCCTTTGTTCAGAAACCGCGAGCAATGTCTGGTAGTATTTATACGGCCGCGCGTGCTGGACGGGCCAACCGGCCAGGGCCAGTCTCTACATCGAACACTT[C/T]GTTCAGACGGCGGCGGCGGCCATGGCCTCTGCTGCAGGGTCTGAGGAGGCGTGCAGGGAGATCCGCCGCACGTGCGGCGCGCCGCGGCGCCTGGGCCTCC
S2_190969582	2	190969582	C/T	0.398109	0.364403	0.00104822	CTACATCGAACACTTCGTTCAGACGGCGGCGGCGGCCATGGCCTCTGCTGCAGGGTCTGAGGAGGCGTGCAGGGAGATCCGCCGCACGTGCGGCGCGCCG[C/T]GGCGCCTGGGCCTCCTGCTGGCTCCGCGGAGCCCCGCCGAGAGGCAGCAGATCAGGGCGGCGTACCGTGCCAGGTTCGGCGAGGACCTCGCCGCGACGCT
S2_190969585	2	190969585	C/T	0.398109	0.364403	0.00104822	CATCGAACACTTCGTTCAGACGGCGGCGGCGGCCATGGCCTCTGCTGCAGGGTCTGAGGAGGCGTGCAGGGAGATCCGCCGCACGTGCGGCGCGCCGCGG[C/T]GCCTGGGCCTCCTGCTGGCTCCGCGGAGCCCCGCCGAGAGGCAGCAGATCAGGGCGGCGTACCGTGCCAGGTTCGGCGAGGACCTCGCCGCGACGCTGCA
S2_190969640	2	190969640	C/T	0.404612	0.365736	0	GAGGAGGCGTGCAGGGAGATCCGCCGCACGTGCGGCGCGCCGCGGCGCCTGGGCCTCCTGCTGGCTCCGCGGAGCCCCGCCGAGAGGCAGCAGATCAGGG[C/T]GGCGTACCGTGCCAGGTTCGGCGAGGACCTCGCCGCGACGCTGCACGGCACCCTGGCGGCCCCCAACACCAACCAGGTGGACGAGGTAAAACCCACAGAC
S2_190969647	2	190969647	C/G	0.403564	0.365527	0	CGTGCAGGGAGATCCGCCGCACGTGCGGCGCGCCGCGGCGCCTGGGCCTCCTGCTGGCTCCGCGGAGCCCCGCCGAGAGGCAGCAGATCAGGGCGGCGTA[C/G]CGTGCCAGGTTCGGCGAGGACCTCGCCGCGACGCTGCACGGCACCCTGGCGGCCCCCAACACCAACCAGGTGGACGAGGTAAAACCCACAGACCAGAGTC
S2_190969655	2	190969655	G/A	0.398109	0.364403	0.00104822	GAGATCCGCCGCACGTGCGGCGCGCCGCGGCGCCTGGGCCTCCTGCTGGCTCCGCGGAGCCCCGCCGAGAGGCAGCAGATCAGGGCGGCGTACCGTGCCA[G/A]GTTCGGCGAGGACCTCGCCGCGACGCTGCACGGCACCCTGGCGGCCCCCAACACCAACCAGGTGGACGAGGTAAAACCCACAGACCAGAGTCAGGCTCAC
S2_192765547	2	192765547	A/C	0.352201	0.352201	0	AATCACCGATCTGCGGCACCCGAGAAAACCCAGAGATAAGCAAAGAGGGAGTCCCAGCGAGTCGGAAACCCCAAGAGACGGCGAAAGCGAGCGCGGATAG[A/C]AGCTCACCATAACCGCGCCGTGGCCCCTGCCGGAGTCGGGGGTTGGCGCGGCGGCAGGGCGGAGACATCGGGAGGCGGAGCGGTGGAGGACGCCGCTAGC
S2_192765552	2	192765552	C/G	0.412632	0.36725	0.00209644	CCGATCTGCGGCACCCGAGAAAACCCAGAGATAAGCAAAGAGGGAGTCCCAGCGAGTCGGAAACCCCAAGAGACGGCGAAAGCGAGCGCGGATAGAAGCT[C/G]ACCATAACCGCGCCGTGGCCCCTGCCGGAGTCGGGGGTTGGCGCGGCGGCAGGGCGGAGACATCGGGAGGCGGAGCGGTGGAGGACGCCGCTAGCCATGT
S2_192765565	2	192765565	C/T	0.346639	0.350374	0.00104822	CCCGAGAAAACCCAGAGATAAGCAAAGAGGGAGTCCCAGCGAGTCGGAAACCCCAAGAGACGGCGAAAGCGAGCGCGGATAGAAGCTCACCATAACCGCG[C/T]CGTGGCCCCTGCCGGAGTCGGGGGTTGGCGCGGCGGCAGGGCGGAGACATCGGGAGGCGGAGCGGTGGAGGACGCCGCTAGCCATGTGAGCACGGGGCAG
S2_192765578	2	192765578	C/T	0.346639	0.350374	0.00104822	AGAGATAAGCAAAGAGGGAGTCCCAGCGAGTCGGAAACCCCAAGAGACGGCGAAAGCGAGCGCGGATAGAAGCTCACCATAACCGCGCCGTGGCCCCTGC[C/T]GGAGTCGGGGGTTGGCGCGGCGGCAGGGCGGAGACATCGGGAGGCGGAGCGGTGGAGGACGCCGCTAGCCATGTGAGCACGGGGCAGGGCGTCGTGGTGT
S2_192765774	2	192765774	G/A	0.356092	0.353433	0.00104822	GGTGTCCGGGCCTGGGGCATTCGAGGAAGGGGAGCTTGGTGCGGCAATGGCCGGGGGTGCCTCCTTTTAGGGGAGGTGAGCAGCGGACAGACAGCAAGGC[G/A]GAGGAGACGGGGACGACGGCGATGGGGCGGAGGAGTCGAGGTCGAGGTGGCGGTGGCGGTGGTTTTATTGTTTTAATCTGTTTTCGTGCAAAGTGATTAG
S2_193409708	2	193409708	C/T	0.377637	0.359579	0.00314465	ACGCAGCGTGAACCTCTCGGTGCTGGCGCCGGCGCCGGCGCCGGTGCCGGTGGTGGCGGACGCTGCGAGCGAGTGGCCCGTCGAGTGCGAGCGCGGGAAC[C/T]GTGCGGGCGCGCGGCCGGACTTGGAGCGCAGCGCGCGCTTCACGCTGCCGATGCGCACCAGCTCGTTGGCCTCCTCTCTGATGATCCTCTCCTCCTCTGT
S2_193551983	2	193551983	A/T	0.33547	0.346464	0.00943396	TTAAATCCAAACAGCTGGGAGCAATGAAAATCCTGGACGGTTGATGAGAATGACGAGTCTCCCAATCAGCAAGAAGACAATCCAGAAGTGGGTCAGCAAT[A/T]TTATGTAATTCAGAAGTGTCAACAATGCACGATATCTGGCAAGCTGTCCCCTGGTTGGAGACTGGTGGCTGGCAAGTCCTTGACCGGTCTCTGGCTTCGC
S2_194437005	2	194437005	G/A	0.363539	0.355685	0.00838574	CTTGAGAGACGGAGATGCCAACACAAAATTTTTTCATCTACAGGCTCGCCTCCGCAAAAAGAGGAATTTTATTTCCCATTTGGAGTGTGAGGGAAGAACT[G/A]TCGCCAGTCATGAAGAAATACAGGAGGTCCTGGATGATTTTTTCTATAACCTTTTGGGTTCTAATGTTCAGAGACCGTTCTCTCTTAATCTGATTGCTTG
S2_194437081	2	194437081	C/A	0.309322	0.335998	0.00524109	CATTTGGAGTGTGAGGGAAGAACTGTCGCCAGTCATGAAGAAATACAGGAGGTCCTGGATGATTTTTTCTATAACCTTTTGGGTTCTAATGTTCAGAGAC[C/A]GTTCTCTCTTAATCTGATTGCTTGTCACAGAGATGCTATTGATTTAAGTTCACTGGAGGCTCCTTTCTCAGAGAAGGAGGTTCGTGACACTATTGGTGCT
S2_194592938	2	194592938	C/T	0.433962	0.370601	0	AAAAATTATCTACCATATTAGCATTTATAAGCACAAAACGGGATATGCCTTTGGCTACTAACTGTTTGTATGATCCAAGCCTACCGCCAACCTGCTGGCA[C/T]CTTTACATCAGGAAAGACATCAGTTACAAAGAATAAGCACTCTAGGCAATTTAAATTACCTAGAGCACAAAGAATTGGTCTAAGAAATCATTGAAAAGAA
S2_195518102	2	195518102	T/C	0.456568	0.373107	0.00524109	CCATCTCTTGCGCCTCGAAACCTCTTCGTACACGTTCTACAATCCCTGACGCACATCCTTACCTCCTCCTTGGCTTCCGCGCCACTGCGTAGGCGTGGAA[T/C]GCCAGCGGCGGCGAAATCTCTCTCTTGGCCCTCGTCTGCTCCCTCCCTCTCTATCAACGGCAGCGAGATGGCTTGGCACATAACATATGAGGAATGGAGG
S2_195761949	2	195761949	G/A	0.323158	0.341771	0.00209644	GACGGCGAAGTCCCCGATCCGGGGCTTGAAGAGGAGCGAGAAGGCGGGCGGGTTGGAGGAGGTGAGGTTGAATTCGGCGGCGAGGGCGAATGGGGCGCGG[G/A]CAGGGGACCCCAGCGGCCCCAGCCCCGTGCGGACGGAGAGGGCGAAAGGCTGGAGGGGTTCGTTGGGGCGGTATGAGAGGCGGAGCGCCGGGCCAGAGGA
S2_195761950	2	195761950	C/T	0.321053	0.340927	0.00209644	ACGGCGAAGTCCCCGATCCGGGGCTTGAAGAGGAGCGAGAAGGCGGGCGGGTTGGAGGAGGTGAGGTTGAATTCGGCGGCGAGGGCGAATGGGGCGCGGG[C/T]AGGGGACCCCAGCGGCCCCAGCCCCGTGCGGACGGAGAGGGCGAAAGGCTGGAGGGGTTCGTTGGGGCGGTATGAGAGGCGGAGCGCCGGGCCAGAGGAG
S2_196889976	2	196889976	C/T	0.336478	0.346831	0	TCGGGAAAATGAGCAGGAAGGGAGGAAGGTAACCTGGAACGGTGGTCGAGTCCTGGTCTGCGCCCTTGAACTCCACCCAGCGCCTCTCCTTCACTGTTCC[C/T]TTGTTCCGCAATCAAGAACAGCATGAAGAAGAAGAAAAAGCAACCGCATCGAGATTTGCTTAGCCGGCATTCACGTGCCTTCCTCCTTGCCAGAGGAGAC
S2_197710205	2	197710205	T/C	0.353684	0.352675	0.00209644	AAGCAAAACAGAGATTACAAAAGAGGAGATACAACAGCAATGAGCGTTGGCCTAACACGGCCCACCGGAAAACAGGAAAACAAGAGCAAAATGATAGCAC[T/C]AACTAAATCCACCACTGAGCGACACCACTCCAGCGACCTCCATTCCTCTAGACTGTTAGGCACCGAGTTCAATCTGACAGACGACAGTCGTGACTACATC
S2_197710317	2	197710317	A/G	0.370021	0.357535	0	CCACTGAGCGACACCACTCCAGCGACCTCCATTCCTCTAGACTGTTAGGCACCGAGTTCAATCTGACAGACGACAGTCGTGACTACATCATCTTAGGGCG[A/G]CACATCCAGGCTTCCAAACGACGGCCGCCAACGCCCCGTGAGGGGAGGAATCCTCCAGGGAGGGAAGAACGCCAAATGGAGAAACGAGGACGTCCAAGAG
S2_197710355	2	197710355	G/T	0.386555	0.361799	0.00104822	AGACTGTTAGGCACCGAGTTCAATCTGACAGACGACAGTCGTGACTACATCATCTTAGGGCGACACATCCAGGCTTCCAAACGACGGCCGCCAACGCCCC[G/T]TGAGGGGAGGAATCCTCCAGGGAGGGAAGAACGCCAAATGGAGAAACGAGGACGTCCAAGAGAGGGGACCATGGTCTCGTAGACCCGGCAAAAGATGAGA
S2_197710383	2	197710383	A/G	0.384454	0.361293	0.00104822	CAGACGACAGTCGTGACTACATCATCTTAGGGCGACACATCCAGGCTTCCAAACGACGGCCGCCAACGCCCCGTGAGGGGAGGAATCCTCCAGGGAGGGA[A/G]GAACGCCAAATGGAGAAACGAGGACGTCCAAGAGAGGGGACCATGGTCTCGTAGACCCGGCAAAAGATGAGACGATTTGATCAAGGACCTGGAGAATAGC
S2_197710435	2	197710435	T/C	0.400419	0.364887	0	ACGACGGCCGCCAACGCCCCGTGAGGGGAGGAATCCTCCAGGGAGGGAAGAACGCCAAATGGAGAAACGAGGACGTCCAAGAGAGGGGACCATGGTCTCG[T/C]AGACCCGGCAAAAGATGAGACGATTTGATCAAGGACCTGGAGAATAGCTGGGGTAGAGACACTAGCAGTAGAGTCACGAGGCAACCATCAAACGCCAAGG
S2_197710509	2	197710509	T/G	0.404412	0.365696	0.00104822	GTCCAAGAGAGGGGACCATGGTCTCGTAGACCCGGCAAAAGATGAGACGATTTGATCAAGGACCTGGAGAATAGCTGGGGTAGAGACACTAGCAGTAGAG[T/G]CACGAGGCAACCATCAAACGCCAAGGAAGAGAGACACACGATGGTGCAGGCTAGAAGGCTAGGATGACCACCATAGATCGACGGAGAGCAACCCCCAAGA
S2_197710526	2	197710526	A/T	0.396226	0.363999	0	ATGGTCTCGTAGACCCGGCAAAAGATGAGACGATTTGATCAAGGACCTGGAGAATAGCTGGGGTAGAGACACTAGCAGTAGAGTCACGAGGCAACCATCA[A/T]ACGCCAAGGAAGAGAGACACACGATGGTGCAGGCTAGAAGGCTAGGATGACCACCATAGATCGACGGAGAGCAACCCCCAAGAACATGCTTGCCGGCACA
S2_200528106	2	200528106	C/T	0.38055	0.360325	0.00419287	AGGGGAAAAGAAATGGAAAGAATCCATGGACAAGCGAGAGGTACCGTCTGAGGTCTGATCGATCAACCGTCACGCACCGAGTAGGCTTCAGAAGAGCTCC[C/T]AGTCGAACCGCGGGATCGGGGAGGCGACGGCCGGCGAGGTGGTGGTCACGGCGGCCGAGGACGTGGACGGCACCGACGACAGCAGGTCGAACGACTCCCA
S2_201907845	2	201907845	A/G	0.311181	0.336805	0.00314465	AGCCCAGCCACATGCATTTGGATCAAAGTTCCGAGCAATGTGTGGATTTGAAAAATTGAGATACTTGTCAAAACGGTGGAAACTCTCCCCACAGGTTTCC[A/G]CAGCACCATTGACCTTTCCATTAAGATTAACATCCCACAACCCTGTCAAATCTTTCTGCACAACTATGTCATCGTCGAGGAAGAGTATCTTATCCACCTT
S2_202183014	2	202183014	T/C	0.441176	0.371516	0.00104822	CCTCATCCTCGCCTTCCGCACCATCGCCAACATGGCTGACAGGTACGCATCTCCGGAACTCCCTTTCTTACGCTACAGCTTCGATCTGGTTCTATCCAAG[T/C]ATGTAGTAGTTTGCGCTGATTTCTAGGATATACTGTGCCGCGTGCTTGTTCGCCTGATTTTGGGTCTGGGACGATGGATTTAGGTGAGGAATGTGACGTG
S2_202839187	2	202839187	C/T	0.453782	0.372855	0.00104822	GCCCAGAGCCCCTCACAAAGCAGGTCTGCAAAATGGTAAGGGTGCATGTCGACGAGAGAGAGACGCGTAGCTACCTCGCTCGTCGATGACGTCGAGGGAG[C/T]AGTGAACGATGTGGTGGAGCTTGAGGGCGTCGTCCGCCTCCGTGAAGCTGTGCAGGTACAGCGGGTTGTTCTGCAGCAGCGACGGAAACGCAAAGGTCAA
S2_202897936	2	202897936	C/G	0.333333	0.345679	0	CACCAGCGCCACCATCACGCGGTGGTCCAGCGGCTGCCGCTTGCCCCCGCTCGACCGCACGGCGCCCAGCACCTCCACGAGCCGGTCCCGCTTCGCGTCC[C/G]GCTCCTCCTCGCGCTCCGCCGCGTCGACGAACGTGAACGCGCGGTTGCACGACGCGATCTTGTCGATCAGGCTGTCCGCCTCGGGCTCCGGCGACGGCGG
S2_203866443	2	203866443	T/C	0.492647	0.374946	0.00104822	CATTCATACACAAAGCTGTTGATCACGTAACTAACGTTAGATCTATTGTTAAAACACAACAACATTAGCAGGATACACTGAAGCTTAGTCCTCGTCCTCA[T/C]CACTCTCGTCGCTGAAGTAGCCTTTCCTCTTCTCCTTCCTCGCCGCCTTTCCCTTTTTTTTTCCCTCTTCCTTGCCAGCCGACTTCTCCTCCTCTCCCCT
S2_204901937	2	204901937	A/C	0.353992	0.352773	0.00104822	GTGGCGCGCGCCGGCCCGGCCGCCGCCGGCCCGTCGTGGAGGTTCTTCGCCCGCATGGACGGCCTGCTCAAGGGACCGCCCGTCGGCCCTGACCAGGTGC[A/C]GCAGCAGCAGGCGCTGACTAACAGCAGAATAGACTTGCGAGCTCCGGCGAAACCGGAGGCCGAGGCAGAAGCTGACTTTGCCGCGCAGCTGCGGGATGCG
S2_205401999	2	205401999	A/C	0.440126	0.371389	0.00104822	TAATCCTTCTTCCATATGTCATGCCGTTTTGTTTTGTTTTTGCAAATGTGATGCATTTTTTTTAATAATAATAATAACCATGTTCTATTTTTTTTTGTTT[A/C]TGTAGCTGAAGTACCGTGGCACTGGATCTGACAGTTTGTGTTGTCCAAAGGATGGTCAGTGGAACATGATAAAAAAGGTATGCCATGAACATCTGAACAA
S2_205402014	2	205402014	C/T	0.424528	0.369239	0	ATGTCATGCCGTTTTGTTTTGTTTTTGCAAATGTGATGCATTTTTTTTAATAATAATAATAACCATGTTCTATTTTTTTTTGTTTATGTAGCTGAAGTAC[C/T]GTGGCACTGGATCTGACAGTTTGTGTTGTCCAAAGGATGGTCAGTGGAACATGATAAAAAAGGTATGCCATGAACATCTGAACAACCATTAACATTGTAG
S2_205402080	2	205402080	T/C	0.395178	0.363771	0	GTTCTATTTTTTTTTGTTTATGTAGCTGAAGTACCGTGGCACTGGATCTGACAGTTTGTGTTGTCCAAAGGATGGTCAGTGGAACATGATAAAAAAGGTA[T/C]GCCATGAACATCTGAACAACCATTAACATTGTAGCATAGTAGATATCATTTTGAAAACCTTATTCAATTCAATGTGCGATAAACATAGTATTATGTCTAT
S2_205444494	2	205444494	C/T	0.390756	0.362781	0.00104822	TCAGAGAGAAAAGAAGGCATTGGAATTGAAGCATGGCGACAAAAAAGAAAAGAAAAGAAAAGGAGAATCTGTAGAATGAACGAGCATTTCTAGCCGAGTT[C/T]CCTTACCAACGAGAGAAGAAATCGGGCAGAGTCAGGGTTGATCTGCGCTCCACGGCAGCAGCGTCGAAAGGCAGACGCTAGGACGGCGAGGACGCCTACG
S2_205444502	2	205444502	A/G	0.397059	0.364179	0.00104822	AAAAGAAGGCATTGGAATTGAAGCATGGCGACAAAAAAGAAAAGAAAAGAAAAGGAGAATCTGTAGAATGAACGAGCATTTCTAGCCGAGTTCCCTTACC[A/G]ACGAGAGAAGAAATCGGGCAGAGTCAGGGTTGATCTGCGCTCCACGGCAGCAGCGTCGAAAGGCAGACGCTAGGACGGCGAGGACGCCTACGGGAGAGGG
S2_205444505	2	205444505	G/A	0.344211	0.349552	0.00209644	AGAAGGCATTGGAATTGAAGCATGGCGACAAAAAAGAAAAGAAAAGAAAAGGAGAATCTGTAGAATGAACGAGCATTTCTAGCCGAGTTCCCTTACCAAC[G/A]AGAGAAGAAATCGGGCAGAGTCAGGGTTGATCTGCGCTCCACGGCAGCAGCGTCGAAAGGCAGACGCTAGGACGGCGAGGACGCCTACGGGAGAGGGGGA
S2_205910667	2	205910667	A/C	0.412815	0.367283	0.00104822	GTGCAGCCCCCACCCCTTGTGCAGGTGGCGCACGACGCACAGCCGCACAGCAACGCCGCGCTGAGTCCGCCGGTTCCCACATGACGGCGCACACGCGCAG[A/C]CATCACCGCACTCCGTGAGGCTCCCCATCCCGGCCTCCAAGCCCGAGCCCGCTGCATCGGCCTCCACATCGGCGCACGCGCACTGGGTACCACCGCATTC
S2_206596029	2	206596029	A/G	0.319328	0.340227	0.00104822	ATGGAGCTCACTTCTATCGTCCTTTTCAGGGTGGAGAAAAATATCTTGCTTCTTCAATGTCTCGTTTGAAATCAAGGATCACTCCATTGAGTTTGATGAA[A/G]ACCGCAATGTCAACCGTGCTGAATTTCTTGTTCGAGCGTCAATGACGTATGCTGTTTTCTATGCATTTACGAGTCATTTTTCTGTCACTTTCACCTGCTA
S2_208539127	2	208539127	C/T	0.367647	0.356869	0.00104822	GCTGTACTCGCCCCACGTCAAGGCGGCCGTCGCCGGGTTGACGTGCCCGGTGGCCGGCGTCGTTGTCGACATCTTCTGCACGGCGCTGTTCGACGCGGCG[C/T]ACCAGCTCGGCGTGCCGGCCTACGTGTACCTGATCACCAGCGCCGCGATGTGCGCGCTCTTGCTGCGCTCCCCGACGCTCGACGAGGAGGTAGCCGTCGA
S2_208539173	2	208539173	C/T	0.365546	0.356269	0.00104822	CCGGTGGCCGGCGTCGTTGTCGACATCTTCTGCACGGCGCTGTTCGACGCGGCGCACCAGCTCGGCGTGCCGGCCTACGTGTACCTGATCACCAGCGCCG[C/T]GATGTGCGCGCTCTTGCTGCGCTCCCCGACGCTCGACGAGGAGGTAGCCGTCGAGGTCGAGTTCGAGCAAATGGAAGGCGGAGTGGACGTGCCAGGGCTG
S2_208539202	2	208539202	A/G	0.494748	0.374972	0.00104822	CTGCACGGCGCTGTTCGACGCGGCGCACCAGCTCGGCGTGCCGGCCTACGTGTACCTGATCACCAGCGCCGCGATGTGCGCGCTCTTGCTGCGCTCCCCG[A/G]CGCTCGACGAGGAGGTAGCCGTCGAGGTCGAGTTCGAGCAAATGGAAGGCGGAGTGGACGTGCCAGGGCTGCCGCCGGTGCCGGCGTCCTGCCTGCCGAC
S2_208539586	2	208539586	A/G	0.414916	0.367656	0.00104822	GGTGATCCCCTCCACCCCGCCCGCCGAGCAGCAGGCGCAGGAGTGCGTGCGCTGGCTCGACTCGCAGCCTCCGAGCTCCGTGGTGTTCCTATGCTTCGGC[A/G]GCGGTGGCTGCTTCACGGCGCCCCAAGCGCACGAGATAGCGCACGGCCTGGACCGCAGCGGGCATCGATTCCTGTGGGTGCTGCGCGGGACGCCGGAGCC
S2_208539589	2	208539589	G/C	0.348739	0.351073	0.00104822	GATCCCCTCCACCCCGCCCGCCGAGCAGCAGGCGCAGGAGTGCGTGCGCTGGCTCGACTCGCAGCCTCCGAGCTCCGTGGTGTTCCTATGCTTCGGCAGC[G/C]GTGGCTGCTTCACGGCGCCCCAAGCGCACGAGATAGCGCACGGCCTGGACCGCAGCGGGCATCGATTCCTGTGGGTGCTGCGCGGGACGCCGGAGCCCGG
S2_208539590	2	208539590	G/A	0.347689	0.350725	0.00104822	ATCCCCTCCACCCCGCCCGCCGAGCAGCAGGCGCAGGAGTGCGTGCGCTGGCTCGACTCGCAGCCTCCGAGCTCCGTGGTGTTCCTATGCTTCGGCAGCG[G/A]TGGCTGCTTCACGGCGCCCCAAGCGCACGAGATAGCGCACGGCCTGGACCGCAGCGGGCATCGATTCCTGTGGGTGCTGCGCGGGACGCCGGAGCCCGGC
S2_208539697	2	208539697	T/A	0.356394	0.353527	0	CTTCACGGCGCCCCAAGCGCACGAGATAGCGCACGGCCTGGACCGCAGCGGGCATCGATTCCTGTGGGTGCTGCGCGGGACGCCGGAGCCCGGCACGAAG[T/A]TGCCCTCGGACGGGAACCTCGCGGAGCTGCTTCCGGCGGATTTCTTGGCGAGGACGAAGGATAGAGGGCTCGTGTGGCCTACCAAGGCGCCGCAGAAGGA
S2_208539902	2	208539902	G/C	0.42542	0.369376	0.00104822	CTCGCCCACGCCGCCGTGGGAGGCTTCGTCACGCACTGTGGCTGGAACTCGGTCCTCGAGAGCCTCTGGCATGGCGTGCCGATGGTGCCATGGCCGCTTG[G/C]CGCCGAGCAGCACTACAACGCGTTCACGCTGGTGGCCGACATGGGCGTCGCCGTGGCGCTGAACGTGGAAAGGAAGAGGAAGAATTTCGTGGAGGCGACC
S2_209828814	2	209828814	C/T	0.457023	0.373146	0	AGGAGGTTCGATCTGCACTGCAGCGTGAGGGTTGGGAATGAGCTGGGCGCCGGCAACCCCAGGTCCGCCGCGTTCTCTGCGTGGGTGGTCACCGCCCTGT[C/T]GGCGTTCGTCTCAGGGATAGCTGGCCTCGTCACTTTCCTGCTCAGGGACAAGCTCAGCTACATCTTCACCGGTGGCGAGGCCGTCTCGCGCGCCGTCGCC
S2_209828843	2	209828843	G/A	0.455882	0.373046	0.00104822	GGTTGGGAATGAGCTGGGCGCCGGCAACCCCAGGTCCGCCGCGTTCTCTGCGTGGGTGGTCACCGCCCTGTCGGCGTTCGTCTCAGGGATAGCTGGCCTC[G/A]TCACTTTCCTGCTCAGGGACAAGCTCAGCTACATCTTCACCGGTGGCGAGGCCGTCTCGCGCGCCGTCGCCGACTTGTGCCCGCTGCTCGTTGGGACCAT
S2_209828844	2	209828844	T/C	0.318277	0.339796	0.00104822	GTTGGGAATGAGCTGGGCGCCGGCAACCCCAGGTCCGCCGCGTTCTCTGCGTGGGTGGTCACCGCCCTGTCGGCGTTCGTCTCAGGGATAGCTGGCCTCG[T/C]CACTTTCCTGCTCAGGGACAAGCTCAGCTACATCTTCACCGGTGGCGAGGCCGTCTCGCGCGCCGTCGCCGACTTGTGCCCGCTGCTCGTTGGGACCATT
S2_209828889	2	209828889	G/A	0.371849	0.358038	0.00104822	TCTGCGTGGGTGGTCACCGCCCTGTCGGCGTTCGTCTCAGGGATAGCTGGCCTCGTCACTTTCCTGCTCAGGGACAAGCTCAGCTACATCTTCACCGGTG[G/A]CGAGGCCGTCTCGCGCGCCGTCGCCGACTTGTGCCCGCTGCTCGTTGGGACCATTGTGCTCTGCGGGATCCAGCCCGTGCTGTCAGGTGCTTTTCCTCTC
S2_209828962	2	209828962	G/T	0.459034	0.373316	0.00104822	ACAAGCTCAGCTACATCTTCACCGGTGGCGAGGCCGTCTCGCGCGCCGTCGCCGACTTGTGCCCGCTGCTCGTTGGGACCATTGTGCTCTGCGGGATCCA[G/T]CCCGTGCTGTCAGGTGCTTTTCCTCTCTTTTTTTTTCCCTTTTCCTTTTCCTTTTTCCAGACTGAAACTGTGGTGCACCTTCAGAGTTCAGACCTGACAC
S2_209829055	2	209829055	C/G	0.368973	0.357242	0	GGATCCAGCCCGTGCTGTCAGGTGCTTTTCCTCTCTTTTTTTTTCCCTTTTCCTTTTCCTTTTTCCAGACTGAAACTGTGGTGCACCTTCAGAGTTCAGA[C/G]CTGACACTCATCCAAATTCAAGTGGTACTACAGTGTTACATAAGTTAATTCGCTGGAGAACAGACTTATTCGGGCTATTAATCTTTGAGCCGTCGCATTA
S2_209829057	2	209829057	T/A	0.450734	0.372561	0	ATCCAGCCCGTGCTGTCAGGTGCTTTTCCTCTCTTTTTTTTTCCCTTTTCCTTTTCCTTTTTCCAGACTGAAACTGTGGTGCACCTTCAGAGTTCAGACC[T/A]GACACTCATCCAAATTCAAGTGGTACTACAGTGTTACATAAGTTAATTCGCTGGAGAACAGACTTATTCGGGCTATTAATCTTTGAGCCGTCGCATTACA
S2_209829064	2	209829064	C/G	0.487421	0.374842	0	CCGTGCTGTCAGGTGCTTTTCCTCTCTTTTTTTTTCCCTTTTCCTTTTCCTTTTTCCAGACTGAAACTGTGGTGCACCTTCAGAGTTCAGACCTGACACT[C/G]ATCCAAATTCAAGTGGTACTACAGTGTTACATAAGTTAATTCGCTGGAGAACAGACTTATTCGGGCTATTAATCTTTGAGCCGTCGCATTACACTGCGAC
S2_209829078	2	209829078	T/C	0.454927	0.37296	0	GCTTTTCCTCTCTTTTTTTTTCCCTTTTCCTTTTCCTTTTTCCAGACTGAAACTGTGGTGCACCTTCAGAGTTCAGACCTGACACTCATCCAAATTCAAG[T/C]GGTACTACAGTGTTACATAAGTTAATTCGCTGGAGAACAGACTTATTCGGGCTATTAATCTTTGAGCCGTCGCATTACACTGCGACGGGATCCTTCACCT
S2_209829080	2	209829080	G/C	0.497904	0.374996	0	TTTTCCTCTCTTTTTTTTTCCCTTTTCCTTTTCCTTTTTCCAGACTGAAACTGTGGTGCACCTTCAGAGTTCAGACCTGACACTCATCCAAATTCAAGTG[G/C]TACTACAGTGTTACATAAGTTAATTCGCTGGAGAACAGACTTATTCGGGCTATTAATCTTTGAGCCGTCGCATTACACTGCGACGGGATCCTTCACCTTC
S2_209829095	2	209829095	A/G	0.454927	0.37296	0	TTTTCCCTTTTCCTTTTCCTTTTTCCAGACTGAAACTGTGGTGCACCTTCAGAGTTCAGACCTGACACTCATCCAAATTCAAGTGGTACTACAGTGTTAC[A/G]TAAGTTAATTCGCTGGAGAACAGACTTATTCGGGCTATTAATCTTTGAGCCGTCGCATTACACTGCGACGGGATCCTTCACCTTCAGTGATGCGTTTGTT
S2_209829120	2	209829120	C/A	0.457023	0.373146	0	CAGACTGAAACTGTGGTGCACCTTCAGAGTTCAGACCTGACACTCATCCAAATTCAAGTGGTACTACAGTGTTACATAAGTTAATTCGCTGGAGAACAGA[C/A]TTATTCGGGCTATTAATCTTTGAGCCGTCGCATTACACTGCGACGGGATCCTTCACCTTCAGTGATGCGTTTGTTCTGTTCTTCTTCCCACTGGTACTGA
S2_209841448	2	209841448	C/T	0.438155	0.371146	0	TAGAATTCCTGTTACCTTATATTCATTATTTTGCAATAGGTCTTTGTGGGTGGGTTAGATTCCAATGTAGACGAGGAGTATCTAAGGCAAATTTTTACTC[C/T]GTACGGAGAAATTTCCTATGTGAAGATTCCTGTAGGCAAGCATTGTGGATTTGTTCAATTTACCAGCAGGTTGACATAAAATGCTTAAAGCTCTTTAATT
S2_209841480	2	209841480	G/A	0.425577	0.3694	0	GCAATAGGTCTTTGTGGGTGGGTTAGATTCCAATGTAGACGAGGAGTATCTAAGGCAAATTTTTACTCCGTACGGAGAAATTTCCTATGTGAAGATTCCT[G/A]TAGGCAAGCATTGTGGATTTGTTCAATTTACCAGCAGGTTGACATAAAATGCTTAAAGCTCTTTAATTAACTGTTCTGACACTGATACATGTGAGTTAAT
S2_209841486	2	209841486	A/T	0.398109	0.364403	0.00104822	GGTCTTTGTGGGTGGGTTAGATTCCAATGTAGACGAGGAGTATCTAAGGCAAATTTTTACTCCGTACGGAGAAATTTCCTATGTGAAGATTCCTGTAGGC[A/T]AGCATTGTGGATTTGTTCAATTTACCAGCAGGTTGACATAAAATGCTTAAAGCTCTTTAATTAACTGTTCTGACACTGATACATGTGAGTTAATTCTTTG
S2_209841712	2	209841712	G/A	0.35865	0.354222	0.00314465	CAGGTCATGTGCTGAGGAAGCCATCCAAATGCTGAATGGGAGTCAGATTGGTGGACAGAAAGCTCGGCTTTCATGGGGCCGTAGTACTCAAAACAGACAG[G/A]TATTGTGTGATGGAATCTTATTTTTTGCTGAATTCTCACTTACCTAACAGATCCAAGATGATTCTCCATCAGGCTTCTCAGCATGATGCCAACAGCCAGT
S2_210164521	2	210164521	T/A	0.340671	0.348325	0	TAAAAACCAGCAACAACATAAAAATTGCTGAAGCATGTGAAAGATACCTCAATACTGAACCAGTTGAATCATTTTGAAGAGCCAAGTGTATCACACCAAC[T/A]TGAGGCATATTCTGCAGTTTATCATACAATGACCGAACATGTGCAGATGGCTGTCTTGACTTCAATGGTGATGTTGGAGGTGAGGACTTTGTAGTTGGGT
S2_210164653	2	210164653	A/C	0.32563	0.342746	0.00104822	ACCGAACATGTGCAGATGGCTGTCTTGACTTCAATGGTGATGTTGGAGGTGAGGACTTTGTAGTTGGGTGGCCATCCAAACTAAGTGGAGGAACTAGGTC[A/C]ATTCGACTGATCCGTTGAGTGCCCTCTGGACTATATAGAAGTGGACTAGATGGGAAACTTCCAGTAAACAAGGGAGAAGTTATTGGGGTAGGAAGTGCAG
S2_210325729	2	210325729	G/A	0.496822	0.37499	0.00524109	CAGCGGCCAGTTTCTCCCTGTGCAGCTTCTCTGCTGCCTGCATCGCTGCACGGTGCTCTGCCTGCAGCCGCTGCATCTCCTCTTCCTGCTGCTGCCTCTC[G/A]AACCAAGTGTCCGCATCGGCCCAGACTGAACACAGATAAAACCATACTTGTGAGTGATAAGATTACGTGTTGCTATAAATTAATGCTAATGAAACACTCA
S2_210325757	2	210325757	G/A	0.41189	0.367116	0.00628931	CTCTGCTGCCTGCATCGCTGCACGGTGCTCTGCCTGCAGCCGCTGCATCTCCTCTTCCTGCTGCTGCCTCTCGAACCAAGTGTCCGCATCGGCCCAGACT[G/A]AACACAGATAAAACCATACTTGTGAGTGATAAGATTACGTGTTGCTATAAATTAATGCTAATGAAACACTCATAGCAAGCTAGGACCTCCATGACGGTCA
S2_211461801	2	211461801	C/T	0.322479	0.3415	0.00104822	GAAGCTGGCGAGAACGGAACGGAGGAGATGGATGCAGAGCCTGAAGCCAAAGCCGTCGAGGCCAAGGCTGAAACGGTGGCCACGGAGGCGGAGGCGAAGC[C/T]TGACGCCTCGGATGAAGAAGCTGGTGAGACTGGCTCAGACCGCGAAGCAGATGGCAAGGGTGCTGATCCGAAGGCGAAAGCGGAGGAGTCCGACGGCGAG
S2_211461855	2	211461855	G/T	0.388889	0.36235	0	GTCGAGGCCAAGGCTGAAACGGTGGCCACGGAGGCGGAGGCGAAGCCTGACGCCTCGGATGAAGAAGCTGGTGAGACTGGCTCAGACCGCGAAGCAGATG[G/T]CAAGGGTGCTGATCCGAAGGCGAAAGCGGAGGAGTCCGACGGCGAGGATGAGGAGGGAGCCACCGCCGTGACCGACGGCGATAGTGAAGAGGAAGCCGCT
S2_211461864	2	211461864	C/T	0.330189	0.344501	0	AAGGCTGAAACGGTGGCCACGGAGGCGGAGGCGAAGCCTGACGCCTCGGATGAAGAAGCTGGTGAGACTGGCTCAGACCGCGAAGCAGATGGCAAGGGTG[C/T]TGATCCGAAGGCGAAAGCGGAGGAGTCCGACGGCGAGGATGAGGAGGGAGCCACCGCCGTGACCGACGGCGATAGTGAAGAGGAAGCCGCTGAGACGGGC
S2_211461931	2	211461931	C/T	0.327044	0.343297	0	CTGGCTCAGACCGCGAAGCAGATGGCAAGGGTGCTGATCCGAAGGCGAAAGCGGAGGAGTCCGACGGCGAGGATGAGGAGGGAGCCACCGCCGTGACCGA[C/T]GGCGATAGTGAAGAGGAAGCCGCTGAGACGGGCGGCGAGAGCGAAGAGGATGGTGGCGACTCCGACACCGAAGGTGATGCCGAGGAATCTCCTCCATCCC
S2_211461952	2	211461952	C/T	0.387841	0.362104	0	ATGGCAAGGGTGCTGATCCGAAGGCGAAAGCGGAGGAGTCCGACGGCGAGGATGAGGAGGGAGCCACCGCCGTGACCGACGGCGATAGTGAAGAGGAAGC[C/T]GCTGAGACGGGCGGCGAGAGCGAAGAGGATGGTGGCGACTCCGACACCGAAGGTGATGCCGAGGAATCTCCTCCATCCCCTCCTCGCCGCAGTCGCCGCC
S2_211461966	2	211461966	G/A	0.385744	0.361605	0	GATCCGAAGGCGAAAGCGGAGGAGTCCGACGGCGAGGATGAGGAGGGAGCCACCGCCGTGACCGACGGCGATAGTGAAGAGGAAGCCGCTGAGACGGGCG[G/A]CGAGAGCGAAGAGGATGGTGGCGACTCCGACACCGAAGGTGATGCCGAGGAATCTCCTCCATCCCCTCCTCGCCGCAGTCGCCGCCGTAAGCGAGCGGCC
S2_211461968	2	211461968	G/A	0.318658	0.339952	0	TCCGAAGGCGAAAGCGGAGGAGTCCGACGGCGAGGATGAGGAGGGAGCCACCGCCGTGACCGACGGCGATAGTGAAGAGGAAGCCGCTGAGACGGGCGGC[G/A]AGAGCGAAGAGGATGGTGGCGACTCCGACACCGAAGGTGATGCCGAGGAATCTCCTCCATCCCCTCCTCGCCGCAGTCGCCGCCGTAAGCGAGCGGCCAC
S2_211461988	2	211461988	C/T	0.381303	0.360514	0.00104822	AGTCCGACGGCGAGGATGAGGAGGGAGCCACCGCCGTGACCGACGGCGATAGTGAAGAGGAAGCCGCTGAGACGGGCGGCGAGAGCGAAGAGGATGGTGG[C/T]GACTCCGACACCGAAGGTGATGCCGAGGAATCTCCTCCATCCCCTCCTCGCCGCAGTCGCCGCCGTAAGCGAGCGGCCACTCCCGATGACGAAGCAGAGG
S2_211462012	2	211462012	C/T	0.412815	0.367283	0.00104822	GAGCCACCGCCGTGACCGACGGCGATAGTGAAGAGGAAGCCGCTGAGACGGGCGGCGAGAGCGAAGAGGATGGTGGCGACTCCGACACCGAAGGTGATGC[C/T]GAGGAATCTCCTCCATCCCCTCCTCGCCGCAGTCGCCGCCGTAAGCGAGCGGCCACTCCCGATGACGAAGCAGAGGAGACCCCTACGCCGTCGCGTCGCC
S2_211462092	2	211462092	C/A	0.356842	0.353666	0.00209644	TCCGACACCGAAGGTGATGCCGAGGAATCTCCTCCATCCCCTCCTCGCCGCAGTCGCCGCCGTAAGCGAGCGGCCACTCCCGATGACGAAGCAGAGGAGA[C/A]CCCTACGCCGTCGCGTCGCCGGCGCCGTCGGAAGTCAGGGGAGCGTGGTGACTCCCCGCCGCCACTTCCTGACCACCTCCGCTGCCGTCGCAGCGACGGG
S2_211462115	2	211462115	C/T	0.354298	0.35287	0	GGAATCTCCTCCATCCCCTCCTCGCCGCAGTCGCCGCCGTAAGCGAGCGGCCACTCCCGATGACGAAGCAGAGGAGACCCCTACGCCGTCGCGTCGCCGG[C/T]GCCGTCGGAAGTCAGGGGAGCGTGGTGACTCCCCGCCGCCACTTCCTGACCACCTCCGCTGCCGTCGCAGCGACGGGAAGAAGTGGCGCTGCTCGGGCCG
S2_211462283	2	211462283	G/A	0.324211	0.342188	0.00209644	CAGCGACGGGAAGAAGTGGCGCTGCTCGGGCCGTGCACTCCCAACCGTTAGCTTTTGCGAGTACCACTACGCGAGGGCTAACAAGGGTAAGAAGTTACCA[G/A]CGGATGAGGAGGTCCTTGCTGTTGTTCTTCAGAGGCAGAAGAACAAGAGGAAGGGCAGGAGGAGCATCAATCCTCCGACGTCCCCTCAGGCAGCCACGAG
S2_211462343	2	211462343	A/T	0.310273	0.336412	0	GTACCACTACGCGAGGGCTAACAAGGGTAAGAAGTTACCAGCGGATGAGGAGGTCCTTGCTGTTGTTCTTCAGAGGCAGAAGAACAAGAGGAAGGGCAGG[A/T]GGAGCATCAATCCTCCGACGTCCCCTCAGGCAGCCACGAGTGACCCCCAGACCAGGGATCTCCCAAATGGACTGATGACGATCTCGCCAGGTAGCAGTGG
S2_211462524	2	211462524	C/T	0.369474	0.357382	0.00209644	ATCTCGCCAGGTAGCAGTGGACCTGCGGCATTGTCAACTCCTGTGAAGATTGGTGTAGAAATTCCTGCACCCATACAGCGGTGCTATCGTTCCAAGAATG[C/T]TGAGCCATTGCCTGTTGGTCCTGTGAAGGTTACCCAGCTAATCTTTAAATTGTTCACCACTGATAGGTTGATCTTTGTTGTTTAGCTTTCTGTTGGGTAT
S2_211462536	2	211462536	C/A	0.368973	0.357242	0	AGCAGTGGACCTGCGGCATTGTCAACTCCTGTGAAGATTGGTGTAGAAATTCCTGCACCCATACAGCGGTGCTATCGTTCCAAGAATGCTGAGCCATTGC[C/A]TGTTGGTCCTGTGAAGGTTACCCAGCTAATCTTTAAATTGTTCACCACTGATAGGTTGATCTTTGTTGTTTAGCTTTCTGTTGGGTATTTGCTTATTACC
S2_211723374	2	211723374	C/T	0.360759	0.35486	0.00314465	ACGAACCGCTTCCGGTTGCGGGGCACGGTCACCAGGGCGCACAGCGACTCGCCCGCCATCTCCCGCGCCTCGGGGGGCTTACTGGACGCGCCGAGGACGC[C/T]CACCAGCTCCGGCATGAACCCGGCGTCGCCCATCGCCTTCTTGACATCCTCCGACACCTGGCACAGGCGGTGCGCGGCCTTCAGCGCGCAGTGCTGCAGC
S2_212773307	2	212773307	T/C	0.309874	0.336239	0.00104822	CACGGCATTGTCGTCCTCGTAGGTATCCCTGAGCGTGACGATGTTGGGGTGCTTGGGGAGGTGGCGCATGATCTCCACCTCCCGGCGCACGTCCTCGACG[T/C]CGACGGGGGTGCGGAGCTTCTTCTTGGAGATGGACTTGCAGGCTAGCGCCTCCCCTGAGGCGCGGTCCGTGCAGAGATAGGTGACCCCGAACTCGCCGCG
S2_212773326	2	212773326	T/C	0.432914	0.370459	0	TAGGTATCCCTGAGCGTGACGATGTTGGGGTGCTTGGGGAGGTGGCGCATGATCTCCACCTCCCGGCGCACGTCCTCGACGTCGACGGGGGTGCGGAGCT[T/C]CTTCTTGGAGATGGACTTGCAGGCTAGCGCCTCCCCTGAGGCGCGGTCCGTGCAGAGATAGGTGACCCCGAACTCGCCGCGCCCGAGCTCCGCTCCAAGC
S2_212773403	2	212773403	C/T	0.312369	0.337316	0	GACGTCGACGGGGGTGCGGAGCTTCTTCTTGGAGATGGACTTGCAGGCTAGCGCCTCCCCTGAGGCGCGGTCCGTGCAGAGATAGGTGACCCCGAACTCG[C/T]CGCGCCCGAGCTCCGCTCCAAGCTCGTACCGCTCCGCGATGTCCCGCCCCGTGGGCTCCCGCAGCACCACCAGCCTCGGCGCGCTCGCCGGCGTCGAGCG
S2_212891443	2	212891443	G/T	0.412998	0.367316	0	ATCCCCGGCAAACAACCGCCACCTCTCTGGATTCCGATGAGCACCGACGCCGCCCCGTAGATCCGGGGAGCAGCGCCTCGGTGGTCTGGCGAATCTAGCA[G/T]CGAACAAGGATTAGGCGGGCGGTGGATGGCTCCTCGGCTCTCGTCGCGTGGCTCTTCCTCCCTCTCCCTCTCTGCTCTTCTACTACTAACGCTCCTCTGG
S2_214208630	2	214208630	A/T	0.310273	0.336412	0	ACATTAGCTTTGATTTCTGGGTTATACTTTTTTGCTGACCTAATTTCTGGTAGCAGTTCCAGAACAGAATCTCTACCAAAATCTGAAAAGTGTAGGCTAT[A/T]CAGAGAATTAAGAAGTTGTCTTGACCTCACTGGACCCAGAGACTACTCGTCACCAGAGGAAATGGTATTATGCTCTGATAATATATTCTTAAGGATTAAC
S2_214472755	2	214472755	C/T	0.435789	0.370843	0.00209644	ATCCTTTCGTTGCTGTCGAAATGTTTCTCGTTTTACTCTTTCCAAGAGTTTGTAGGTGAAGTTTGTGTGTACCGTCAACCAACCAATCAATCTCTGTAGA[C/T]ATTGGGGTGATGAGCGGAGCGGCCATGTACATCAAGAAGGACCTGAAGATCACGGACGTGCAGCTGGAGATCCTGATAGGGATCCTCAGCCTCTACTCGC
S2_216060992	2	216060992	A/C	0.408421	0.366473	0.00209644	CCAAAAAAATGTCCCAGACAAGCAAAAGACAAGGAGCCAAAGCCAAGCAGGAGCTCCTCACCAGGGGAGTGTAGAGCCCTATGACCACGTACTGGAACAC[A/C]TTCCTCCCAACGAAGGGTGCGAAGAAGACGTAGAACGCGAAGGCCAGCGCCAAGAAGACGGACACGGCCACCACCTGCGATGCGCGCGGGAGACACCGAA
S2_216061058	2	216061058	G/A	0.314346	0.338157	0.00314465	GAGTGTAGAGCCCTATGACCACGTACTGGAACACATTCCTCCCAACGAAGGGTGCGAAGAAGACGTAGAACGCGAAGGCCAGCGCCAAGAAGACGGACAC[G/A]GCCACCACCTGCGATGCGCGCGGGAGACACCGAATCTTCAGTGATCACGGGCGACAAAAGAACCACGCCCCAGCATGAAAAAAGGCGCAAAATTTGGGTC
S2_216188641	2	216188641	T/C	0.409853	0.366741	0	CGGAAGTGAAAAATAAAACACAAGAAATCAGGATGCCTAGTGAGAAAACAGACCTCCCAAGACAAGGCATGAGGTCTCCTATGGTCAGCTTTCACAGCCA[T/C]TGGCATGCCCTCCTTTGGTACACCAGGAGATTTTTTGGTATTATCAAAATGCTCTGCTCTGGATTTAAGTTCTTGAAAATCAGAAATAGCTTCTTCAAGG
S2_216188653	2	216188653	C/A	0.387841	0.362104	0	ATAAAACACAAGAAATCAGGATGCCTAGTGAGAAAACAGACCTCCCAAGACAAGGCATGAGGTCTCCTATGGTCAGCTTTCACAGCCATTGGCATGCCCT[C/A]CTTTGGTACACCAGGAGATTTTTTGGTATTATCAAAATGCTCTGCTCTGGATTTAAGTTCTTGAAAATCAGAAATAGCTTCTTCAAGGACAAGTATGGAT
S2_216188809	2	216188809	C/T	0.322851	0.341649	0	AGTTCTTGAAAATCAGAAATAGCTTCTTCAAGGACAAGTATGGATTCATTAATCTGTTCCATGTCACATTCTAGTTCACAGAGGAGGTAAAGTTCATCAA[C/T]AGCCCTATTCAGATTCTCAAAAAGAAAACACCATAGCCTCTGCCTGAATCTTTCTTTGCTCTCAGCAGTTTCAGATCCAAAATCTGCAGAAGCTGGTGCT
S2_216188811	2	216188811	G/A	0.404612	0.365736	0	TTCTTGAAAATCAGAAATAGCTTCTTCAAGGACAAGTATGGATTCATTAATCTGTTCCATGTCACATTCTAGTTCACAGAGGAGGTAAAGTTCATCAACA[G/A]CCCTATTCAGATTCTCAAAAAGAAAACACCATAGCCTCTGCCTGAATCTTTCTTTGCTCTCAGCAGTTTCAGATCCAAAATCTGCAGAAGCTGGTGCTTC
S2_216188821	2	216188821	G/T	0.386555	0.361799	0.00104822	TCAGAAATAGCTTCTTCAAGGACAAGTATGGATTCATTAATCTGTTCCATGTCACATTCTAGTTCACAGAGGAGGTAAAGTTCATCAACAGCCCTATTCA[G/T]ATTCTCAAAAAGAAAACACCATAGCCTCTGCCTGAATCTTTCTTTGCTCTCAGCAGTTTCAGATCCAAAATCTGCAGAAGCTGGTGCTTCGTCATGAAGT
S2_216365402	2	216365402	G/A	0.409474	0.366671	0.00209644	CATTGTGTGCAGCATTTGGCATGCATTTCTTGATTTTATACATTCTTAATTTGCCTTTGCACTCTTTATTTCAGGTTGTTAGAGATAAGAGGACTGGCAA[G/A]ACTAAAGGTTATGGATTTGTGAGCTTTTCAAACCCTACTGACTTGGCTGCAGCAATAAAAGAGATGAATGGTTTGTATCTCTAATATGCTCTGCAGATTC
S2_217644142	2	217644142	T/C	0.413866	0.367471	0.00104822	CAAATTTTATCATACTCATTCTGTTAAATCCTTTACTATTTAGACATCGCTCACCGTTTGGAATTTGTTCGACTAATGATGCAGCGACTACAGTGCAATG[T/C]TTTTATGCTTTCTTATAGAGGGTATGCTATTTCGTACTTCTATTATATTTGTACCGTTCAAACTTGTAGCTCTCAATACTTTGTGGGTTCAAACATTCTT
S2_217645912	2	217645912	A/G	0.402954	0.365405	0.00314465	GTGGCCACTCTAATACTGGAAAATACATTTACATCCATACTGGATATGGCTGGTATTATGCTTCCCTTCTTAAGATGGTTCATAGGCGGGAGCTCTTCTA[A/G]AGGTCCAAAACTTTTAAACTGTGTTGTTCGCTCTCCATGGAATACACTTGATATTGTTGGAGAGGTGAGCTTTTGGTGGTTTGAATTAACTTTCTGTGTC
S2_217645938	2	217645938	G/C	0.40021	0.364844	0.00104822	ATTTACATCCATACTGGATATGGCTGGTATTATGCTTCCCTTCTTAAGATGGTTCATAGGCGGGAGCTCTTCTAAAGGTCCAAAACTTTTAAACTGTGTT[G/C]TTCGCTCTCCATGGAATACACTTGATATTGTTGGAGAGGTGAGCTTTTGGTGGTTTGAATTAACTTTCTGTGTCTCTGTTTTGTGCTTTGATTACCATTT
S2_217646373	2	217646373	G/A	0.413866	0.367471	0.00104822	TTTTGTTCTTTAATTCGAGGACTTACTGGTGTGTGCTATTCCTTTGCCTGAGTTCATGTTCATCGCAGGTCAAACAACCCATTCTCTTCCTTTCTGGATT[G/A]CAAGATGAACTAGTCCCCCCTCCACACATGAAGATGTTATATGACAAAGCTTCTGATCATAACAGAAATTGCAGATTTGTTGATTTTCCTAGTGGTATGC
S2_217646379	2	217646379	T/C	0.413866	0.367471	0.00104822	TCTTTAATTCGAGGACTTACTGGTGTGTGCTATTCCTTTGCCTGAGTTCATGTTCATCGCAGGTCAAACAACCCATTCTCTTCCTTTCTGGATTGCAAGA[T/C]GAACTAGTCCCCCCTCCACACATGAAGATGTTATATGACAAAGCTTCTGATCATAACAGAAATTGCAGATTTGTTGATTTTCCTAGTGGTATGCATATGG
S2_217646439	2	217646439	A/C	0.417191	0.368049	0	AGGTCAAACAACCCATTCTCTTCCTTTCTGGATTGCAAGATGAACTAGTCCCCCCTCCACACATGAAGATGTTATATGACAAAGCTTCTGATCATAACAG[A/C]AATTGCAGATTTGTTGATTTTCCTAGTGGTATGCATATGGATACCTGGATGTCTGGAGGGGACCGCTACTGGAGGACAATCCAATTGTTCTTGGATCAAT
S2_217646479	2	217646479	G/A	0.414737	0.367625	0.00209644	TGAACTAGTCCCCCCTCCACACATGAAGATGTTATATGACAAAGCTTCTGATCATAACAGAAATTGCAGATTTGTTGATTTTCCTAGTGGTATGCATATG[G/A]ATACCTGGATGTCTGGAGGGGACCGCTACTGGAGGACAATCCAATTGTTCTTGGATCAATACGCTCCTGGAGTGCAGAATCATGATGCCAGCTTCAAAAG
S2_217646561	2	217646561	A/G	0.408805	0.366545	0	CCTAGTGGTATGCATATGGATACCTGGATGTCTGGAGGGGACCGCTACTGGAGGACAATCCAATTGTTCTTGGATCAATACGCTCCTGGAGTGCAGAATC[A/G]TGATGCCAGCTTCAAAAGTGAAATTACCGAGGATGGTAATTTAATGCCTTAATTTATTTTTTCCCCAAATTTTTGTCACTTTTATCGTGTTTGCATCTTT
S2_217663061	2	217663061	G/A	0.399371	0.364669	0	AAAACACTTTGAAATCTATTGTTCAACCACGCAAATGTTTCTACAATATGGTTCCTACGGTCACGAGCGTTCGCCGTCGAGGAAGCCGATGGCACGAGCT[G/A]CAAGAGAAGGTAGCAGGTCACCAGCAGGAAGCCGATCGCAAGAGCTGCGATATAAAATACTGAACTTGTTGCAGGACTATCTTCTCGCTTGGTGCAGTAT
S2_217663291	2	217663291	T/A	0.466387	0.373868	0.00104822	CAGCCTACAACTTGATGACAAAAAAAACTGAACTTGATGCAACACTATCTTCTCGCTCAGCTGGATGTCCCACGATATTTTGACTTCCATTAGTGTAAGC[T/A]ATCAGTAACATTCAGGTATAGGTAGCAGAAGAATTTTCTATCAAAACAATAGAAATACAAATCAACATAGACTCTATGTAACTTGAATAATAAGGTAAAA
S2_217775006	2	217775006	C/T	0.344937	0.349799	0.00314465	TAAAGGAACAAAAGTGACATGATAGGCTGTTGCCCAATATACGTCCTTACCTATTTACTTATTTGTTTGGCATCAATTCCATTAGCTTAGGTTGATAGGT[C/T]TGTACAGGTACAGCCATACAGGATATATTTCTTTTCGTAATATATCTCCGACTCACCACTACAGGAAATGCGAGAACTGCAAGAGCTGCAGAGGACATTA
S2_217775134	2	217775134	C/A	0.304622	0.333913	0.00104822	TTTCTTTTCGTAATATATCTCCGACTCACCACTACAGGAAATGCGAGAACTGCAAGAGCTGCAGAGGACATTATACACATTCTTGCATGCTATGGCAACA[C/A]ATGATCTTTCTGCAGTTCTCCTTACTCCTAGCTCTAGGGAGTATCTGGAGACCATAATGCAGTTGCTTTTATTTACCTCATACAAACATAGAGATATACT
S2_217775595	2	217775595	T/C	0.304852	0.334017	0.00314465	TATGATTCTTTGTTACCCTCTCGTTCAGGTTCCAGGCTTCCGAGTATTTATGATTGAGAAGTTTGCTACTAATTGCTGTTTATACAGCGTCCTTGATAAA[T/C]CATTTGATTTACGCGATGCAAACTCGGTAAGACAATGTCACCTAGCTACTATGTGAAGTGGCAATACTTACATTTTCTGTGTTGATGAAAATGGACCTCC
S2_217778524	2	217778524	G/T	0.357143	0.353759	0.00104822	ACTGTTTTTACGTAAGGAAGGATGAGGATAATTTGGAGACATAGGTCTAACCACCGGAAATAGTAAGCGGGAATCTCTTGTATGTCTTTTTTTATATAGT[G/T]TGGCATGAGTCGTGTCAACCTCAGCTCAGCTGAAAGGGCTCAAGTTCGTGCCACAACACAACTGGAAGAGCTGCGGCCGTGGCCAAGGAGGGAAATGCCA
S2_218531987	2	218531987	G/A	0.456933	0.373138	0.00104822	GCCATCCTACCACCAGTATCCTTTTTCCTAGAAGGAACTTGGGACCCTTCTTTCTTAGATCTTTTATTAGGCAGATCGGACTTGGAGGATTGTGCAGGTC[G/A]TTTTTTGCCTTTATCCAGTTCGGTGATATTAGATTGGCGGTGAGGTCTTTCAGATCGAGACTTGTGCTTTTCCTTGTGCAATTTTTTCTTGCCTTTAAGA
S2_218532251	2	218532251	T/A	0.365263	0.356187	0.00209644	AGAAAACGGGATTGAAGTAAAATGGTCATTAAGAATTGCAGCTTGACTCAATGGCTTAACAAAACAAAGGCAATAGATACCCGGAGCTCACATGTTCTGC[T/A]AACTACACCATAGGTCCACAAGAACAAAAGATGCTTCGCTGAGACAATACCATGCATGAATTGTTCCATGAACCTAGAAAGATGCAATGTTCCTTAAGAG
S2_218532441	2	218532441	G/A	0.439203	0.371276	0	TTCCTTAAGAGGAAGTCTATGAATACATCATTTCTTCTTGAGAATTCAGGGAGCCTAGAAACTAAACATGTCATTCATTTTACTGTCCATGCTGTTCTCC[G/A]GCCCCCTGGTTCAGAATTTAAGTTGATTACATGTGAGATACAGCTGGCTCTGCAATTATGCATTGGACTTCTAAAGCTTCCCATGCTAATTAACACAGCA
S2_218532448	2	218532448	T/A	0.465409	0.373801	0	AGAGGAAGTCTATGAATACATCATTTCTTCTTGAGAATTCAGGGAGCCTAGAAACTAAACATGTCATTCATTTTACTGTCCATGCTGTTCTCCGGCCCCC[T/A]GGTTCAGAATTTAAGTTGATTACATGTGAGATACAGCTGGCTCTGCAATTATGCATTGGACTTCTAAAGCTTCCCATGCTAATTAACACAGCAACACAAA
S2_218577912	2	218577912	G/T	0.334388	0.346068	0.00314465	GAACATCCTTTTCAGGTCTGAATTCAAAGCTAACCATGGAGAGTGGGTCAAAACTGTAAAACCTAACCTAGGCCCTGGCATCCGAGAGCGGGTGCATGAA[G/T]CCATTGCATCAGAAGATGGACCCATGGAGGATTTTCATGTTCTGAAGACTGAATTCAAGTCGGCGCTTTCTGCTCTTATCAAGGTAACACATGGAATTCC
S2_218577961	2	218577961	C/T	0.402516	0.365316	0	AAAACTGTAAAACCTAACCTAGGCCCTGGCATCCGAGAGCGGGTGCATGAAGCCATTGCATCAGAAGATGGACCCATGGAGGATTTTCATGTTCTGAAGA[C/T]TGAATTCAAGTCGGCGCTTTCTGCTCTTATCAAGGTAACACATGGAATTCCTCTGCACCAACTGCATTTGTAAATCAAGCAGAAGCGCATAATGTTTTAT
S2_218943850	2	218943850	G/A	0.360587	0.354809	0	TCGATGGGCTTCTTCTTCAACATGACCGGCACAAGGCCCTCAACCGCGGACACGGGTACGACAGCCTGTAACAGCATGTGGCGAGGAGCGCAAGGGCGAC[G/A]CCGCGTGTTCCCTACGGCAATAGAAGGCGGAGCCAACGACGGGCTGACACACGGAGGATGTGGTGGGAGGAGGAAGGGTGGGAGAGAGAGGAGGGGCCGC
S2_218943865	2	218943865	C/T	0.498952	0.374999	0	TTCAACATGACCGGCACAAGGCCCTCAACCGCGGACACGGGTACGACAGCCTGTAACAGCATGTGGCGAGGAGCGCAAGGGCGACGCCGCGTGTTCCCTA[C/T]GGCAATAGAAGGCGGAGCCAACGACGGGCTGACACACGGAGGATGTGGTGGGAGGAGGAAGGGTGGGAGAGAGAGGAGGGGCCGCGGGAGGGTAGCACGA
S2_220334900	2	220334900	C/T	0.364316	0.355912	0.00943396	AGCACGCGTGCTTCCTCCACGGTCGCGACAATCCCCAACCACGGCCGTCGGCGGCTCCAGCACGCGCGCTTCCTCCACGGCCGCGACAATCTCCAGCCAC[C/T]GCACCCTCGAACTCCTCCTTCCCAATGGCGGCCTCCAGCGCACTGCCGTCCTCCAACTCCTCCCCATCGGCTGCCTTCACCCAACCGGTCAGCGGACTCA
[truncated: 4,385 more rows]

## Sheet: Table S3
Table S3. The information of gene related to the 5759 SNP markers.
Gene ID	Chromosome	Start	End	Functional annotation
Zm00001d027231	Chr1	50877	55716	OSJNBa0093O08.6 protein; protein
[truncated: 1,560 more rows]

## Sheet: Table S4
Table S4. The genotyping data of 198 maize lines.
[truncated: 5,760 more rows]
[truncated: 151 more columns]

[truncated: 1 more sheets: Table S5]
